# Supplementary material for: Proteome Profile and Quantitative Proteomic Analysis of Buffalo (Bubalusbubalis) Follicular Fluid during Follicle Development
Source: Int J Mol Sci. 2016 Apr 29;17(5):618. doi: 10.3390/ijms17050618 (PMC4881444; doi:10.3390/ijms17050618)
Supplement: Supplementary file 1 [file ijms-17-00618-s001.zip]

Archive with 18 entries (16 files):
- ijms-111180-Supplementary Materials/
- ijms-111180-Supplementary Materials/supplementary file 1 pathway visualize raw image/
- ijms-111180-Supplementary Materials/supplementary file 1 pathway visualize raw image/mmu00010.png
- ijms-111180-Supplementary Materials/supplementary file 1 pathway visualize raw image/mmu00030.png
- ijms-111180-Supplementary Materials/supplementary file 1 pathway visualize raw image/mmu00051.png
- ijms-111180-Supplementary Materials/supplementary file 1 pathway visualize raw image/mmu01230.png
- ijms-111180-Supplementary Materials/supplementary file 1 pathway visualize raw image/mmu03010.png
- ijms-111180-Supplementary Materials/supplementary file 1 pathway visualize raw image/mmu03040.png
- ijms-111180-Supplementary Materials/supplementary file 1 pathway visualize raw image/mmu03050.png
- ijms-111180-Supplementary Materials/supplementary file 1 pathway visualize raw image/mmu04066.png
- ijms-111180-Supplementary Materials/supplementary file 1 pathway visualize raw image/mmu04512.png
- ijms-111180-Supplementary Materials/supplementary file 1 pathway visualize raw image/mmu04610.png
- ijms-111180-Supplementary Materials/supplementary File 2 PPI network.jpg
- ijms-111180-Supplementary Materials/Supplementary Table S1 BFF vs HFF.xlsx
- ijms-111180-Supplementary Materials/Supplementary Table S2 buffalo vs other species.xls
- ijms-111180-Supplementary Materials/Supplementary Table S3 GO and pathway.xls
- ijms-111180-Supplementary Materials/Supplementary Table S4 quantitative data.xls
- ijms-111180-Supplementary Materials/Supplementary Table S5 PPI network.xlsx
