# Supplementary material for: Proteome Profile and Quantitative Proteomic Analysis of Buffalo (Bubalusbubalis) Follicular Fluid during Follicle Development
Source: Int J Mol Sci. 2016 Apr 29;17(5):618. doi: 10.3390/ijms17050618 (PMC4881444; doi:10.3390/ijms17050618)
Supplement: Supplementary file 1 [file ijms-17-00618-s001.zip › ijms-111180-Supplementary Materials/Supplementary Table S1 BFF vs HFF.xlsx]

## Sheet: Twigt 2012
Proteomics. 2012 May;12(9):1463-71. doi: 10.1002/pmic.201100240. Proteomic analysis of the microenvironment of developing oocytes. Twigt J, Steegers-Theunissen RP, Bezstarosti K, Demmers JA.
No.	Identified proteins	Uniprot ID	MW (kDa)
1	Serum albumin	P02768	69
2	Complement C3	P01024	187
3	Alpha-1-antitrypsin	P01009	47
4	Serotransferrin	P02787	77
5	C4B1	Q6U2E9	193
6	Basement membrane-specific heparan sulfate proteoglycan core protein	P98160	469
7	Alpha-2-macroglobulin	P01023	163
8	Fibrinogen beta chain	P02675	56
9	Ig alpha-1 chain C region	P01876	38
10	Apolipoprotein A-I	P02647	31
11	Ig kappa chain C region	P01834	12
12	Fibronectin	P02751	263
13	Antithrombin-III	P01008	53
14	Ig gamma-1 chain C region	P01857	36
15	Fibrinogen gamma chain	P02679	52
16	Hemopexin	P02790	52
17	Fibrinogen alpha chain	P02671	95
18	Inter-alpha-trypsin inhibitor heavy chain H4	Q14624	103
19	Complement factor H	P08603	139
20	Ceruloplasmin	P00450	122
21	Inter-alpha-trypsin inhibitor heavy chain H2	P19823	106
22	Prothrombin	P00734	70
23	Plasminogen	P00747	91
24	Haptoglobin	P00738	45
25	Protein highly similar to complement factor B	B4E1Z4	141
26	Ig gamma-2 chain C region	P01859	36
27	Inter-alpha-trypsin inhibitor heavy chain H1	P19827	101
28	Alpha-1-antichymotrypsin	P01011	48
29	Complement C5	P01031	188
30	Gelsolin	P06396	86
31	Plasma protease C1 inhibitor	P05155	55
32	Angiotensinogen	P01019	53
33	Apolipoprotein A-IV	P06727	45
34	Kininogen-1	P01042	72
35	Heparin cofactor 2	P05546	57
36	Clusterin	P10909	52
37	Beta-2-glycoprotein 1	P02749	38
38	Complement component C6	P13671	105
39	Vitamin D-binding protein	P02774	53
40	Alpha-2-antiplasmin	P08697	55
41	Histidine-rich glycoprotein	P04196	60
42	Alpha-1B-glycoprotein	P04217	54
43	Vitronectin	P04004	54
44	Complement component C7	P10643	94
45	Immunoglobulin lambda-like polypeptide 5	B9A064	23
46	Transthyretin	P02766	16
47	Kallistatin	P29622	49
48	Complement component C9	P02748	63
49	Ig mu chain C region	P01871	49
50	Plasma kallikrein	P03952	71
51	Insulin-like growth factor-binding protein complex acid labile subunit	P35858	66
52	Alpha-2-HS-glycoprotein	C9JV77	39
53	Ig heavy chain V-III region BRO	P01766	13
54	Coagulation factor XII	P00748	68
55	Protein AMBP	P02760	39
56	Glia-derived nexin	P07093	44
57	Complement component C8 beta chain	P07358	67
58	Pigment epithelium-derived factor	P36955	46
59	Serum paraoxonase/arylesterase 1	P27169	40
60	Ig kappa chain V-III region SIE	P01620	12
61	Complement component C8 alpha chain	P07357	65
62	Ig lambda-2 chain C regions	P0CG05	11
63	Complement factor I	P05156	66
64	Corticosteroid-binding globulin	P08185	45
65	Complement component C8 gamma chain	P07360	22
66	Tetranectin	P05452	23
67	Lipopolysaccharide-binding protein	P18428	53
68	Ig heavy chain V-III region BUT	P01767	12
69	Ig delta chain C region	P01880	42
70	Thyroxine-binding globulin	P05543	46
71	Serum amyloid A-4 protein	P35542	15
72	Apolipoprotein E	P02649	36
73	Ig lambda chain V-III region LOI	P80748	12
74	Plasma serine protease inhibitor	P05154	46
75	C4b-binding protein alpha chain	P04003	67
76	N-acetylmuramoyl-L-alanine amidase	Q96PD5	62
77	Complement factor H-related protein 1	Q03591	38
78	Versican core protein	P13611	373
79	Ig heavy chain V-III region JON	P01780	13
80	Ig heavy chain V-III region TUR	P01779	12
81	Complement C2	P06681	83
82	Ig alpha-2 chain C region	P01877	37
83	Vitamin K-dependent protein S	P07225	75
84	Carboxypeptidase N catalytic chain	P15169	52
85	Ig kappa chain V-II region TEW	P01617	12
86	Inter-alpha-trypsin inhibitor heavy chain H3	Q06033	100
87	Carboxypeptidase N subunit 2	P22792	61
88	Ig gamma-4 chain C region	P01861	36
89	Pregnancy zone protein	P20742	164
90	Monocyte differentiation antigen CD14	P08571	40
91	Ig heavy chain V-III region GAL	P01781	13
92	Hepatocyte growth factor-like protein	P26927	80
93	Apolipoprotein L1	O14791	44
94	Glyceraldehyde-3-phosphate dehydrogenase	P04406	36
95	Biotinidase	P43251	61
96	Apolipoprotein C-I	P02654	9
97	Coagulation factor XIII B chain	P05160	76
98	Ig kappa chain V-I region WEA	P01610	12
99	Leucine-rich alpha-2-glycoprotein	P02750	38
100	Ig kappa chain V-IV region Len	P01625	13
101	Sex hormone-binding globulin	P04278	44
102	Prostatic acid phosphatase	P15309	45
103	Afamin	P43652	69
104	Ig heavy chain V-III region VH26	P01764	13
105	Fibulin-1	P23142	77
106	Protein Z-dependent protease inhibitor	Q9UK55	51
107	Serum amyloid P-component	P02743	25
108	Coagulation factor IX	P00740	52
109	Haptoglobin-related protein	P00739	39
110	Ig heavy chain V-III region CAM	P01768	14
111	Ig gamma-3 chain C region	P01860	41
112	Coagulation factor V	P12259	252
113	Lysozyme C	P61626	17
114	Coagulation factor X	P00742	55
115	Hyaluronan-binding protein 2	Q14520	63
116	Alpha-1-acid glycoprotein 1	P02763	24
117	Hemoglobin subunit beta	P68871	16
118	Ig kappa chain V-I region EU	P01598	12
119	Extracellular matrix protein 1	Q16610	61
120	Inhibin alpha chain	P05111	40
121	Actin, cytoplasmic 1	P60709	42
122	Sulfhydryl oxidase 1	O00391	83
123	Vitamin K-dependent protein Z	P22891	45
124	Glutathione peroxidase 3	P22352	26
125	Insulin-like growth factor-binding protein 3	P17936	32
126	Attractin	O75882	159
127	Galectin-3-binding protein	Q08380	65
128	Immunoglobulin J chain	P01591	18
129	Vitamin K-dependent protein C	P04070	52
130	Signal peptide, CUB and EGF-like domain-containing protein 1	Q8IWY4	108
131	Beta-Ala-His dipeptidase	Q96KN2	57
132	Neuronal pentraxin-2	P47972	47
133	Carboxypeptidase B2	Q96IY4	48
134	Collagen alpha-3(VI) chain	P12111	344
135	Ig kappa chain V-III region B6	P01619	12
136	Cadherin-5	P33151	88
137	Ig heavy chain V-III region GA	P01769	13
138	Apolipoprotein C-III	P02656	11
139	Lipoprotein lipase	P06858	53
140	Complement factor D	P00746	27
141	Tumor necrosis factor-inducible gene 6 protein	P98066	31
142	Tubulin alpha-1B chain	P68363	50
143	Coagulation factor XIII A chain	P00488	83
144	Laminin subunit alpha-1	P25391	337
145	Ig heavy chain V-III region TRO	P01762	13
146	complement factor H	F8WDX4	51
147	Collagen alpha-1(IV) chain	P02462	161
148	Uncharacterized protein	F8VWA4	11
149	Ig heavy chain V-III region HIL	P01771	14
150	Dopamine beta-hydroxylase	P09172	69
151	Ig heavy chain V-III region BUR	P01773	13
152	Mannosyl-oligosaccharide 1,2-alpha-mannosidase IA	P33908	73
153	Apolipoprotein D	P05090	21
154	Zinc-alpha-2-glycoprotein	P25311	34
155	Heat shock protein HSP 90-beta	P08238	83
156	Tubulin beta chain	P07437	50
157	Fetuin-B	Q9UGM5	42
158	Plakophilin-2	Q99959	97
159	Apolipoprotein A-II	P02652	11
160	Metalloproteinase inhibitor 1	P01033	23
161	Collagen alpha-1(XV) chain	P39059	142
162	Titin	Q8WZ42	3816
163	Transforming growth factor-beta-induced protein ig-h3	Q15582	75
164	Lumican	P51884	38
165	Dystonin	Q03001	861
166	Peptidyl-prolyl cis–trans isomerase B	P23284	24
167	Complement C1r subcomponent	P00736	80
168	Ig kappa chain V-III region VG (fragment)	P04433	13
169	Ig kappa chain V-I region DEE	P01597	12
170	Hornerin	Q86YZ3	282
171	Thrombospondin-4	P35443	106
172	Complement C1r subcomponent-like protein	Q9NZP8	53
173	Aggrecan	E7EMK9	246
174	Tenascin-X	P22105	464
175	Transferrin receptor protein 1	P02786	85
176	EGF-containing fibulin-like extracellular matrix protein 1	Q12805	55
177	Heat shock cognate 71 kDa protein	P11142	71
178	E3 ubiquitin-protein ligase HUWE1	Q7Z6Z7	482
179	Plasminogen activator inhibitor 1	P05121	45
180	Hemoglobin subunit alpha	P69905	15
181	14-3-3 protein theta	P27348	28
182	Ig kappa chain V-I region Lay	P01605	12
183	Retinol-binding protein 4	P02753	23
184	Phosphatidylinositol-glycan-specific phospholipase D	P80108	92
185	Coagulation factor XI	P03951	70
186	Cholinesterase	P06276	68
187	Phospholipid transfer protein	P55058	55
188	Ig lambda chain V-II region TRO	P01707	12
189	Retinoic acid receptor responder protein 2	Q99969	19
190	Complement C1q subcomponent subunit B	P02746	27
191	Ig kappa chain V-I region HK102 (fragment)	P01602	13
192	Alpha-1-acid glycoprotein 2	P19652	24
193	Glutathione S-transferase A1	P08263	26
194	Peptidyl-prolyl cis–trans isomerase A	P62937	18
195	C-reactive protein	P02741	25
196	78 kDa glucose-regulated protein	P11021	72
197	Laminin subunit beta-2	P55268	196
198	Apolipoprotein B-100	P04114	516
199	Multiple inositol polyphosphate phosphatase 1	Q9UNW1	55
200	Collagen alpha-2(IV) chain	P08572	168
201	Endoplasmin	P14625	92
202	Angiogenin	P03950	17
203	Complement C1q subcomponent subunit C	P02747	26
204	Serum amyloid A protein	P02735	14
205	Ig lambda chain V-I region HA	P01700	12
206	Alpha-enolase	P06733	47
207	Complement C1s subcomponent	P09871	77
208	Cartilage oligomeric matrix protein	P49747	83
209	Ig kappa chain V-I region OU	P01606	12
210	Coagulation factor VII	P08709	52
211	Ig kappa chain V-III region NG9 (fragment)	P01621	11
212	Ig kappa chain V-II region RPMI 6410	P06310	15
213	Peptidyl-glycine alpha-amidating monooxygenase	P19021	108
214	Ectonucleotide pyrophosphatase/phosphodiesterase family member 2	Q13822	99
215	Acyl-CoA synthetase family member 4	Q4L235	123
216	Peroxiredoxin-1	Q06830	22
217	Protein S100-A8	P05109	11
218	Phosphoglycerate kinase 1	P00558	45
219	Phosphatidylcholine-sterol acyltransferase	P04180	50
220	Complement factor H-related protein 5	Q9BXR6	64
221	Hepatocyte growth factor activator	Q04756	71
222	von Willebrand factor	P04275	309
223	Ig kappa chain V-I region Mev	P01612	12
224	Ezrin	P15311	69
225	Fatty acid synthase	P49327	273
226	Triosephosphate isomerase	P60174	27
227	Heat shock protein HSP 90-alpha	P07900	85
228	Sushi repeat-containing protein SRPX	P78539	52
229	Plastin-2	P13796	70
230	Insulin-like growth factor II	P01344	20
231	Ig epsilon chain C region	P01854	47
232	Thrombospondin-1	P07996	129
233	Retinol-binding protein 1	P09455	16
234	L-selectin	P14151	42
235	Rab GDP dissociation inhibitor beta	P50395	51
236	Protein kinase C-binding protein NELL2	Q99435	91
237	Histone H2A type 1-B/E	P04908	14
238	Peroxidasin homolog	Q92626	165
239	Protein KIAA0317	O15033	94
240	Amyloid beta A4 protein	P05067	87
241	Dihydropyrimidinase-related protein 3	Q14195	62
242	Desmoglein-2	Q14126	122
243	Extracellular sulfatase Sulf-2	Q8IWU5	100
244	Ig kappa chain V-I region AU	P01594	12
245	Fibrillin-1	P35555	312
246	Vasorin	Q6EMK4	72

## Sheet: Ambekar 2013
J Proteomics. 2013 Jul 11;87:68-77. doi: 10.1016/j.jprot.2013.05.017. Epub 2013 May 24. Proteomic analysis of human follicular fluid: a new perspective towards understanding folliculogenesis. Ambekar AS1, Nirujogi RS, Srikanth SM, Chavan S, Kelkar DS, Hinduja I, Zaveri K, Prasad TS, Harsha HC, Pandey A, Mukherjee S.
Gi accession	Gene symbol	Description	ΣCoverage	Σ# Unique Peptides	Σ# Peptides	Σ# PSMs	# AAs	MW [kDa]
21071030	A1BG	alpha-1-B glycoprotein	58.38	18	18	1146	495	54.2195
66932947	A2M	alpha-2-macroglobulin	60.04	61	70	2476	1474	163.189
45580730	AASDH	aminoadipate-semialdehyde dehydrogenase	0.73	1	1	1	1098	122.519
25914749	ABCC10	ATP-binding cassette, sub-family C (CFTR/MRP), member 10	0.61	1	1	1	1464	158.681
33667044	ABI3BP	ABI family, member 3 (NESH) binding protein	1.21	1	1	2	1075	118.569
256017257	ACAN	aggrecan	0.4	1	1	4	2530	261.169
15826852	ACBD3	acyl-CoA binding domain containing 3	1.14	1	1	1	528	60.556
295844837	ACE	angiotensin I converting enzyme (peptidyl-dipeptidase A) 1	1.88	1	1	1	691	78.6444
156104866	ACOX3	acyl-CoA oxidase 3, pristanoyl	3.37	1	1	1	624	69.5306
6382064	ACPP	acid phosphatase, prostate	18.91	7	7	29	386	44.5375
316659409	ACTG1	actin, gamma 1	60	6	13	62	375	41.7658
4501889	ACTG2	actin, gamma 2, smooth muscle, enteric	18.35	1	6	24	376	41.8498
21265043	ADAMTS13	ADAM metallopeptidase with thrombospondin type 1 motif, 13	1.12	1	1	1	1340	144.423
4757760	ADIPOQ	adiponectin, C1Q and collagen domain containing	29.51	4	4	55	244	26.397
4501987	AFM	afamin	49.42	28	28	689	599	69.024
170650694	AGAP2	ArfGAP with GTPase domain, ankyrin repeat and PH domain 2	1.59	1	1	1	1192	124.514
4557287	AGT	angiotensinogen (serpin peptidase inhibitor, clade A, member 8)	58.97	19	19	1363	485	53.1205
156523970	AHSG	alpha-2-HS-glycoprotein	50.14	12	12	1210	367	39.3157
4502027	ALB	albumin	70.61	39	43	891	609	69.3215
11095441	ALDH6A1	aldehyde dehydrogenase 6 family, member A1	1.87	1	1	1	535	57.8027
4557305	ALDOA	aldolase A, fructose-bisphosphate	34.62	7	7	17	364	39.3953
40354205	ALDOB	aldolase B, fructose-bisphosphate	24.18	5	5	7	364	39.4481
4502067	AMBP	alpha-1-microglobulin/bikunin precursor	52.27	17	17	978	352	38.974
4557313	ANG	angiogenin, ribonuclease, RNase A family, 5	53.06	6	6	20	147	16.5394
283549153	ANKRD18A	ankyrin repeat domain 18A	0.91	1	1	1	992	115.525
157266300	ANPEP	alanyl (membrane) aminopeptidase	7.45	6	6	12	967	109.471
4502133	APCS	amyloid P component, serum	36.77	11	11	1142	223	25.3711
4557321	APOA1	apolipoprotein A-I	85.77	36	37	6745	267	30.7589
4502149	APOA2	apolipoprotein A-II	69	8	8	825	100	11.1679
71773110	APOA4	apolipoprotein A-IV	78.79	33	33	818	396	45.3445
105990532	APOB	apolipoprotein B (including Ag(x) antigen)	18.76	75	75	558	4563	515.209
32130518	APOC2	apolipoprotein C-II	29.7	2	2	4	101	11.2768
4557323	APOC3	apolipoprotein C-III	34.34	3	3	52	99	10.8455
4502161	APOC4	apolipoprotein C-IV	5.51	1	1	2	127	14.5435
4502163	APOD	apolipoprotein D	34.39	6	6	112	189	21.2618
4557325	APOE	apolipoprotein E	61.51	19	19	155	317	36.1318
4502165	APOF	apolipoprotein F	29.45	4	4	19	326	35.377
153266841	APOH	apolipoprotein H (beta-2-glycoprotein I)	54.49	14	14	519	345	38.2727
21735614	APOL1	apolipoprotein L, 1	41.46	10	10	103	398	43.9469
22091452	APOM	apolipoprotein M	58.51	9	9	144	188	21.2394
41327769	ARHGEF18	Rho/Rac guanine nucleotide exchange factor (GEF) 18	1.97	1	1	1	1015	114.007
194473700	ARHGEF26	Rho guanine nucleotide exchange factor (GEF) 26	1.49	1	1	1	871	97.2851
115334679	ARID4A	AT rich interactive domain 4A (RBP1-like)	0.59	1	1	1	1188	134.868
148762963	ARMC2	armadillo repeat containing 2	1.15	1	1	2	867	96.8054
71852582	ARNTL	aryl hydrocarbon receptor nuclear translocator-like	0.86	1	1	1	582	64.095
39812055	ARRB2	arrestin, beta 2	5.33	1	1	1	394	44.3639
29570782	ASXL1	additional sex combs like 1 (Drosophila)	0.58	1	1	1	1541	165.329
333440461	ATRN	attractin	28.63	29	29	236	1156	129.748
20336205	ATRX	alpha thalassemia/mental retardation syndrome X-linked	0.29	1	1	1	2454	278.056
4502337	AZGP1	alpha-2-glycoprotein 1, zinc-binding	60.07	21	21	523	298	34.2371
4757826	B2M	beta-2-microglobulin	37.82	3	3	27	119	13.7059
111118994	BAI1	brain-specific angiogenesis inhibitor 1	1.39	1	1	1	1584	173.39
4557351	BCHE	butyrylcholinesterase	16.78	7	7	26	602	68.3743
61175244	BEX5	brain expressed, X-linked 5	20.72	1	1	2	111	12.5941
10835091	BMP5	bone morphogenetic protein 5	1.54	1	1	1	454	51.704
168229159	BST1	bone marrow stromal cell antigen 1	5.03	1	1	3	318	35.7011
4557373	BTD	biotinidase	16.39	6	6	48	543	61.0933
155030185	ASUN	asunder, spermatogenesis regulator	2.27	1	1	1	706	80.1743
157671917	CCDC178	coiled-coil domain containing 178	1.09	1	1	1	829	97.5046
7705753	C1QA	complement component 1, q subcomponent, A chain	24.49	5	5	157	245	26.0002
87298828	C1QB	complement component 1, q subcomponent, B chain	32.41	7	7	143	253	26.7045
166235903	C1QC	complement component 1, q subcomponent, C chain	27.76	7	7	274	245	25.7571
66347875	C1R	complement component 1, r subcomponent	16.74	9	10	43	705	80.1479
289547636	C1RL	complement component 1, r subcomponent-like	11.91	4	5	30	487	53.4643
41393602	C1S	complement component 1, s subcomponent	31.83	17	17	52	688	76.6348
14550407	C2	complement component 2	47.07	31	31	407	752	83.2143
24308201	APMAP	adipocyte plasma membrane associated protein	2.16	1	1	1	416	46.4509
71274152	C2orf71	chromosome 2 open reading frame 71	1.71	1	1	1	1288	139.569
115298678	C3	complement component 3	63.32	86	86	2380	1663	187.03
67190748	C4A	complement component 4A (Rodgers blood group)	67.32	4	102	5328	1744	192.664
178557739	C4B	complement component 4B (Chido blood group)	67.32	4	102	5477	1744	192.631
4502503	C4BPA	complement component 4 binding protein, alpha	33	15	15	43	597	66.9894
38016947	C5	complement component 5	53.1	75	75	1321	1676	188.186
169636415	C6	complement component 6	45.07	35	36	349	934	104.718
45580688	C7	complement component 7	49.58	29	29	269	843	93.4573
4557389	C8A	complement component 8, alpha polypeptide	37.33	16	16	223	584	65.121
4557391	C8B	complement component 8, beta polypeptide	54.65	24	24	227	591	66.9044
166197660	C8G	complement component 8, gamma polypeptide	85.15	16	16	1319	202	22.2635
4502511	C9	complement component 9	43.11	24	24	565	559	63.1327
148762978	C9orf172	chromosome 9 open reading frame 172	0.61	1	1	2	976	106.584
4502517	CA1	carbonic anhydrase I	4.6	1	1	3	261	28.8524
223278387	CALML5	calmodulin-like 5	7.53	1	1	1	146	15.8828
39930511	CCBE1	collagen and calcium binding EGF domains 1	3.2	1	1	1	406	44.0743
213688413	CCDC66	coiled-coil domain containing 66	0.66	1	1	1	914	105.564
4557417	CD14	CD14 molecule	19.47	4	4	39	375	40.0507
344179112	CD163	CD163 molecule	0.98	1	1	2	1121	121.53
5174411	CD5L	CD5 molecule-like	14.41	3	3	10	347	38.0629
4502719	CDH13	cadherin 13, H-cadherin (heart)	3.65	2	2	3	713	78.2379
166362713	CDH5	cadherin 5, type 2 (vascular endothelium)	6.51	4	4	5	784	87.474
4826673	CDH6	cadherin 6, type 2, K-cadherin (fetal kidney)	1.65	1	1	2	790	88.2542
7656967	CELSR1	cadherin, EGF LAG seven-pass G-type receptor 1	0.53	1	1	4	3014	329.278
55770834	CENPF	centromere protein F, 350/400kDa	0.29	1	1	1	3114	357.306
109255232	CEP170	centrosomal protein 170kDa	1.58	1	1	1	1460	161.31
171184451	CEP350	centrosomal protein 350kDa	0.87	1	3	25	3117	350.716
67782358	CFB	complement factor B	55.63	39	39	2251	764	85.4785
42544239	CFD	complement factor D (adipsin)	50.2	10	10	133	253	27.0159
62739186	CFH	complement factor H	67.59	62	68	3192	1231	138.979
118442839	CFHR1	complement factor H-related 1	64.55	3	13	351	330	37.626
5031695	CFHR2	complement factor H-related 2	51.48	4	9	174	270	30.6306
54792787	CFHR3	complement factor H-related 3	8.18	2	3	120	330	37.2987
13540563	CFHR5	complement factor H-related 5	15.29	5	6	18	569	64.3771
119392081	CFI	complement factor I	48.2	25	25	963	583	65.6766
223671861	CFP	complement factor properdin	7.04	2	2	9	469	51.242
153251229	CHAD	chondroadherin	8.64	2	2	3	359	40.4503
118421089	CHD2	chromodomain helicase DNA binding protein 2	0.33	1	1	1	1828	211.214
27894376	CHL1	cell adhesion molecule with homology to L1CAM (close homolog of L1)	5.8	5	5	10	1224	136.613
40353769	CHRDL2	chordin-like 2	1.11	1	1	1	451	49.6429
133922600	CLASRP	CLK4-associating serine/arginine rich protein	2.52	1	1	2	674	77.1158
93588657	CLDND1	claudin domain containing 1	3.16	1	1	6	158	17.4517
28269707	CLEC14A	C-type lectin domain family 14, member A	2.24	1	1	1	490	51.6025
309243121	CLEC2D	C-type lectin domain family 2, member D	16.67	1	1	1	132	14.9592
156627579	CLEC3B	C-type lectin domain family 3, member B	56.93	12	12	671	202	22.5223
57242755	CLSTN1	calsyntenin 1	2.47	2	2	3	971	108.574
42740907	CLU	clusterin	39.87	19	19	1080	449	52.461
21071039	CNDP1	carnosine dipeptidase 1 (metallopeptidase M20 family)	32.54	13	13	43	507	56.6561
28373119	CNTN1	contactin 1	1.89	1	1	1	1007	111.796
110611233	COL18A1	collagen, type XVIII, alpha 1	7.86	7	7	21	1336	135.426
110349772	COL1A1	collagen, type I, alpha 1	4.58	4	4	8	1464	138.827
48762934	COL1A2	collagen, type I, alpha 2	1.61	2	2	5	1366	129.235
4502951	COL3A1	collagen, type III, alpha 1	1.57	2	2	4	1466	138.47
148536825	COL4A1	collagen, type IV, alpha 1	5.09	5	5	16	1669	160.514
116256354	COL4A2	collagen, type IV, alpha 2	4.15	5	5	11	1712	167.449
89142730	COL4A3	collagen, type IV, alpha 3 (Goodpasture antigen)	0.6	1	1	1	1670	161.711
89276751	COL5A1	collagen, type V, alpha 1	3.37	3	3	8	1838	183.447
87196339	COL6A1	collagen, type VI, alpha 1	2.33	2	2	4	1028	108.462
240255542	COL6A3	collagen, type VI, alpha 3	2.99	2	2	4	1036	113.155
256017186	COLEC10	collectin sub-family member 10 (C-type lectin)	3.61	1	1	2	277	30.6853
40548420	COLEC11	collectin sub-family member 11	10.07	3	3	7	268	28.9869
40217843	COMP	cartilage oligomeric matrix protein	20.74	8	10	40	757	82.8076
4557485	CP	ceruloplasmin (ferroxidase)	81.03	70	70	7764	1065	122.128
126273569	CPB2	carboxypeptidase B2 (plasma)	34.04	12	12	47	423	48.3814
4503011	CPN1	carboxypeptidase N, polypeptide 1	44.98	10	10	51	458	52.2533
256217721	CPN2	carboxypeptidase N, polypeptide 2	43.12	16	16	132	545	60.5462
300244560	CRISP3	cysteine-rich secretory protein 3	21.71	3	3	34	258	29.0458
55770842	CRP	C-reactive protein, pentraxin-related	20.98	7	7	61	224	25.0227
330688397	CRTAC1	cartilage acidic protein 1	9.3	6	6	22	645	70.3895
27262659	CSF1R	colony stimulating factor 1 receptor	2.67	2	2	15	972	107.915
258679433	CSRP2BP	CSRP2 binding protein	1.02	1	1	1	782	88.7457
4503105	CST2	cystatin SA	21.28	2	2	6	141	16.4342
4503107	CST3	cystatin C	44.52	5	5	48	146	15.7891
4503139	CTSB	cathepsin B	5.31	1	1	2	339	37.7968
4503143	CTSD	cathepsin D	8.74	2	2	2	412	44.5236
7706244	CUTA	cutA divalent cation tolerance homolog (E. coli)	8.97	1	1	2	156	16.8219
148596990	CUTC	cutC copper transporter homolog (E. coli)	2.56	1	1	3	273	29.322
156142180	CXXC1	CXXC finger protein 1	1.98	1	1	2	656	75.6632
11128019	CYCS	cytochrome c, somatic	13.33	1	1	2	105	11.7411
294997284	DAG1	dystroglycan 1 (dystrophin-associated glycoprotein 1)	1.79	1	1	4	895	97.4797
16751921	DCD	dermcidin	10	1	1	5	110	11.2768
4503271	DCN	decorin	6.69	2	2	3	359	39.7218
9506931	DDX56	DEAD (Asp-Glu-Ala-Asp) box helicase 56	3.29	1	1	1	547	61.551
124248516	DEFA1B	defensin, alpha 1B	9.57	1	1	1	94	10.1942
320461728	DNA2	DNA replication helicase 2 homolog (yeast)	1.42	1	1	2	1060	120.337
116534898	DSG2	desmoglein 2	1.43	1	1	1	1118	122.218
221316614	ECM1	extracellular matrix protein 1	31.11	13	13	87	540	60.6353
45827771	EDC4	enhancer of mRNA decapping 4	0.57	1	1	1	1401	151.567
86788015	EFEMP1	EGF containing fibulin-like extracellular matrix protein 1	14.81	6	6	16	493	54.6042
23397429	EIF3M	eukaryotic translation initiation factor 3, subunit M	3.74	1	1	1	374	42.4758
91823602	ENPP2	ectonucleotide pyrophosphatase/phosphodiesterase 2	6.49	4	4	7	863	98.9296
21361241	EPHA3	EPH receptor A3	2.24	1	1	1	983	110.06
14149609	EXTL2	exostosin-like glycosyltransferase 2	9.09	2	2	6	330	37.4413
4503625	F10	coagulation factor X	32.38	15	15	88	488	54.6965
4503627	F11	coagulation factor XI	13.76	7	7	13	625	70.0636
145275213	F12	coagulation factor XII (Hageman factor)	29.11	13	13	211	615	67.7479
119395709	F13A1	coagulation factor XIII, A1 polypeptide	12.16	6	6	11	732	83.2156
110611237	F13B	coagulation factor XIII, B polypeptide	17.85	9	9	16	661	75.4612
4503635	F2	coagulation factor II (thrombin)	54.98	29	29	1416	622	69.9921
4503649	F9	coagulation factor IX	43.38	14	14	90	461	51.745
4557587	FAH	fumarylacetoacetate hydrolase (fumarylacetoacetase)	8.35	3	3	8	419	46.3442
157427661	AMER3	APC membrane recruitment protein 3	2.67	1	1	1	861	90.3883
226246523	FAN1	FANCD2/FANCI-associated nuclease 1	0.69	1	1	4	1017	114.152
40068497	FASTKD3	FAST kinase domains 3	1.36	1	1	5	662	75.6406
34734062	FBLN1	fibulin 1	14.2	2	7	13	683	74.412
281485550	FBN1	fibrillin 1	1.01	3	3	3	2871	312.083
8051586	FCN2	ficolin (collagen/fibrinogen domain containing lectin) 2 (hucolin)	13.45	2	2	6	275	30.2085
27754776	FCN3	ficolin (collagen/fibrinogen domain containing) 3 (Hakata antigen)	44.48	10	10	39	299	32.882
58331240	FETUB	fetuin B	31.94	7	7	62	382	42.028
11761629	FGA	fibrinogen alpha chain	38.35	19	19	189	644	69.7138
70906435	FGB	fibrinogen beta chain	36.25	13	13	134	491	55.8923
70906437	FGG	fibrinogen gamma chain	37.76	14	14	164	437	49.465
16933542	FN1	fibronectin 1	57.2	5	93	2369	2355	259.064
24432067	FRA10AC1	fragile site, folic acid type, rare, fra(10)(q23.3) or fra(10)(q24.2) candidate 1	3.17	1	1	1	315	37.5247
79749430	FREM2	FRAS1 related extracellular matrix protein 2	7.95	20	20	22	3169	350.937
5453652	FST	follistatin	5.36	1	1	3	317	34.7792
11140815	FTCD	formiminotransferase cyclodeaminase	3.14	1	1	1	541	58.8894
56682959	FTH1	ferritin, heavy polypeptide 1	10.93	2	2	3	183	21.2123
100816392	FUBP3	far upstream element (FUSE) binding protein 3	1.57	1	1	2	572	61.6022
153266878	GALNT3	UDP-N-acetyl-alpha-D-galactosamine:polypeptide N-acetylgalactosaminyltransferase 3 (GalNAc-T3)	0.79	1	1	2	633	72.5639
66346737	GANC	glucosidase, alpha; neutral C	0.77	1	1	1	914	104.268
7669492	GAPDH	glyceraldehyde-3-phosphate dehydrogenase	24.18	5	5	11	335	36.0304
32483410	GC	group-specific component (vitamin D binding protein)	76.79	36	36	2463	474	52.8829
7706127	GCNT4	glucosaminyl (N-acetyl) transferase 4, core 2	2.21	1	1	1	453	53.0184
71037377	GFI1	growth factor independent 1 transcription repressor	2.13	1	1	1	422	45.2683
4503987	GGH	gamma-glutamyl hydrolase (conjugase, folylpolygammaglutamyl hydrolase)	41.82	10	10	75	318	35.9412
11641247	GLIPR2	GLI pathogenesis-related 2	8.44	1	1	2	154	17.2075
39995109	GM2A	GM2 ganglioside activator	4.15	1	1	1	193	20.8247
14249738	GNPTG	N-acetylglucosamine-1-phosphate transferase, gamma subunit	16.07	2	2	3	305	33.9522
148596984	GOLGB1	golgin B1	0.4	1	1	1	3259	375.79
4504067	GOT1	glutamic-oxaloacetic transaminase 1, soluble (aspartate aminotransferase 1)	10.9	2	3	18	413	46.2185
291190772	GP1BA	glycoprotein Ib (platelet), alpha polypeptide	3.37	2	2	6	652	71.4952
33695088	GPD1	glycerol-3-phosphate dehydrogenase 1 (soluble)	9.17	1	1	1	349	37.5433
29171717	GPLD1	glycosylphosphatidylinositol specific phospholipase D1	25.6	18	18	66	840	92.278
30725877	GPR180	G protein-coupled receptor 180	2.27	1	1	7	440	49.3631
6006001	GPX3	glutathione peroxidase 3 (plasma)	37.17	8	8	144	226	25.5369
4506529	GRK1	G protein-coupled receptor kinase 1	0.89	1	1	1	563	63.4851
4504165	GSN	gelsolin	54.09	31	31	803	782	85.6442
215276987	GSTA2	glutathione S-transferase alpha 2	18.02	4	4	12	222	25.6476
23065547	GSTM1	glutathione S-transferase mu 1	6.08	1	1	2	181	21.2388
4758484	GSTO1	glutathione S-transferase omega 1	20.75	5	5	13	241	27.548
52145310	H6PD	hexose-6-phosphate dehydrogenase (glucose 1-dehydrogenase)	1.26	1	1	1	791	88.8364
295054188	HABP2	hyaluronan binding protein 2	28.28	12	12	86	534	59.825
4504345	HBA2	hemoglobin, alpha 2	42.25	3	3	5	142	15.2479
4504349	HBB	hemoglobin, beta	53.74	6	6	34	147	15.9883
118498337	HECTD1	HECT domain containing E3 ubiquitin protein ligase 1	0.77	1	1	1	2610	289.203
4504383	HGFAC	HGF activator	21.22	10	10	98	655	70.6361
164420691	HIPK2	homeodomain interacting protein kinase 2	2.13	1	1	1	1171	128.078
10800138	HIST1H2BD	histone cluster 1, H2bd	11.9	1	1	1	126	13.9276
24638446	HIST2H2AC	histone cluster 2, H2ac	22.48	1	1	2	129	13.9798
4826762	HP	haptoglobin	67.98	15	29	1001	406	45.1766
45580723	HPR	haptoglobin-related protein	65.8	7	21	641	348	39.0047
11321561	HPX	hemopexin	73.38	34	34	4996	462	51.6433
4504489	HRG	histidine-rich glycoprotein	37.71	19	19	916	525	59.5409
57864582	HRNR	hornerin	2.49	2	2	5	2850	282.228
16507237	HSPA5	heat shock 70kDa protein 5 (glucose-regulated protein, 78kDa)	4.28	2	2	3	654	72.2884
126012571	HSPG2	heparan sulfate proteoglycan 2	51.83	142	142	2147	4391	468.532
167466198	ICAM1	intercellular adhesion molecule 1	8.83	3	3	5	532	57.789
28178825	IDH1	isocitrate dehydrogenase 1 (NADP+), soluble	3.14	1	1	1	414	46.6295
163659901	IGF1	insulin-like growth factor 1 (somatomedin C)	21.17	3	3	12	137	15.1674
108796063	IGF2	insulin-like growth factor 2 (somatomedin A)	18.33	3	3	15	180	20.1273
4826772	IGFALS	insulin-like growth factor binding protein, acid labile subunit	40.17	20	20	328	605	65.9938
4504615	IGFBP1	insulin-like growth factor binding protein 1	11.58	2	2	4	259	27.8853
55925576	IGFBP2	insulin-like growth factor binding protein 2, 36kDa	31.1	7	7	20	328	35.1144
62243068	IGFBP3	insulin-like growth factor binding protein 3	24.05	6	6	99	291	31.6537
62243290	IGFBP4	insulin-like growth factor binding protein 4	9.69	2	2	11	258	27.9155
10834982	IGFBP5	insulin-like growth factor binding protein 5	18.75	4	4	16	272	30.55
11321593	IGFBP6	insulin-like growth factor binding protein 6	11.67	2	2	5	240	25.3062
4504619	IGFBP7	insulin-like growth factor binding protein 7	42.55	9	9	48	282	29.1114
21489959	IGJ	immunoglobulin J polypeptide, linker protein for immunoglobulin alpha and mu polypeptides	28.3	4	4	8	159	18.087
13399298	IGLL1	immunoglobulin lambda-like polypeptide 1	7.04	1	1	12	213	22.9486
295986608	IGLL5	immunoglobulin lambda-like polypeptide 5	43.93	6	6	785	214	23.0486
333033767	IL21	interleukin 21	6.54	1	1	2	153	17.5851
300244535	IL6ST	interleukin 6 signal transducer (gp130, oncostatin M receptor)	1.17	1	1	1	857	96.2157
112382257	INADL	InaD-like (Drosophila)	0.28	1	1	1	1801	196.265
4504697	INHA	inhibin, alpha	21.58	5	5	14	366	39.6443
4504699	INHBA	inhibin, beta A	9.15	3	3	4	426	47.412
5031795	INHBC	inhibin, beta C	7.67	2	2	4	352	38.2134
38708321	INO80	INO80 homolog (S. cerevisiae)	0.51	1	1	1	1556	176.643
156119625	ITIH1	inter-alpha-trypsin inhibitor heavy chain 1	46.87	34	35	2165	911	101.326
70778918	ITIH2	inter-alpha-trypsin inhibitor heavy chain 2	50.63	37	37	2826	946	106.397
133925809	ITIH3	inter-alpha-trypsin inhibitor heavy chain 3	42.7	27	27	433	890	99.7865
31542984	ITIH4	inter-alpha-trypsin inhibitor heavy chain family, member 4	62.15	46	47	2672	930	103.293
11545761	KCNK12	potassium channel, subfamily K, member 12	2.09	1	1	3	430	46.8582
146198864	KCTD4	potassium channel tetramerisation domain containing 4	2.32	1	1	7	259	29.9484
150456444	UNC79	unc-79 homolog (C. elegans)	0.28	1	1	5	2458	275.256
30794488	KIF27	kinesin family member 27	0.71	1	1	5	1401	160.184
104294874	KLF17	Kruppel-like factor 17	1.29	1	1	1	389	42.5502
40018614	KLHL24	kelch-like family member 24	1.33	1	1	1	600	68.317
78191798	KLKB1	kallikrein B, plasma (Fletcher factor) 1	56.58	28	28	370	638	71.2958
156231037	KNG1	kininogen 1	47.52	2	32	1772	644	71.9122
119395750	KRT1	keratin 1	42.86	22	26	359	644	65.999
195972866	KRT10	keratin 10	49.49	26	30	392	584	58.7656
15431310	KRT14	keratin 14	8.05	1	5	48	472	51.5894
47132620	KRT2	keratin 2	55.09	22	28	320	639	65.3932
331999954	KRT4	keratin 4	7.88	1	4	39	520	56.1093
119395754	KRT5	keratin 5	12.54	4	8	79	590	62.34
155969697	KRT6C	keratin 6C	9.93	1	6	81	564	59.9883
55956899	KRT9	keratin 9	33.55	13	14	151	623	62.0268
157694505	L1TD1	LINE-1 type transposase domain containing 1	1.04	1	1	1	865	98.7886
38788416	LAMA1	laminin, alpha 1	6.96	19	19	20	3075	336.867
119703755	LAMB2	laminin, beta 2 (laminin S)	3.39	5	5	5	1798	195.854
145309326	LAMC1	laminin, gamma 1 (formerly LAMB2)	7.02	8	8	9	1609	177.489
4504957	LAMP2	lysosomal-associated membrane protein 2	4.88	2	2	6	410	44.9323
31652249	LBP	lipopolysaccharide binding protein	20.17	10	10	103	481	53.3499
170650670	LCA5	Leber congenital amaurosis 5	0.86	1	1	2	697	80.5052
4557892	LCAT	lecithin-cholesterol acyltransferase	21.36	6	6	11	440	49.5461
4504963	LCN1	lipocalin 1	6.25	1	1	3	176	19.2378
38455402	LCN2	lipocalin 2	24.75	4	4	13	198	22.5737
167614506	LCP1	lymphocyte cytosolic protein 1 (L-plastin)	12.6	7	7	11	627	70.2439
260099727	LDHA	lactate dehydrogenase A	17.84	4	4	7	241	26.695
291575128	LDHB	lactate dehydrogenase B	27.54	8	8	13	334	36.6151
59806345	LECT2	leukocyte cell-derived chemotaxin 2	5.96	1	1	4	151	16.3794
5031863	LGALS3BP	lectin, galactoside-binding, soluble, 3 binding protein	18.8	8	8	24	585	65.2893
4504985	LGALS7	lectin, galactoside-binding, soluble, 7	8.09	1	1	2	136	15.0658
344313201	LIMA1	LIM domain and actin binding 1	2.41	1	1	2	457	51.1872
341915168	LOC100287723	Ig kappa chain V-I region Walker-like	13.01	1	1	3	123	13.2927
239743951	LOC100289200	hemicentin-2-like	0.76	1	1	1	790	84.7825
310115122	LOC100506339	coiled-coil domain-containing protein 162-like	2.59	1	1	1	232	26.7969
310118345	LOC100507508	uncharacterized LOC100507508	1.17	1	1	1	426	46.9246
341915156	LOC100652743	ig kappa chain V-III region VH-like pseudogene	5.96	1	1	23	151	16.5794
310118968	ANKRD36C	ankyrin repeat domain 36C	0.88	1	1	1	1365	154.879
341915780	LOC401847	Ig heavy chain V-III region VH26-like	7.43	1	1	1	148	16.2869
341913937	LOC642131	uncharacterized LOC642131	8.47	1	1	1	189	20.8597
116292750	LPA	lipoprotein, Lp(a)	5.88	3	3	7	2040	226.399
4557727	LPL	lipoprotein lipase	24	9	9	78	475	53.1289
16418467	LRG1	leucine-rich alpha-2-glycoprotein 1	58.5	14	14	377	347	38.1541
42789729	LRMP	lymphoid-restricted membrane protein	1.6	1	1	1	499	56.1782
312433998	LTF	lactotransferrin	2.1	1	2	9	666	73.1142
4505047	LUM	lumican	37.87	11	11	303	338	38.4048
216548085	LUZP1	leucine zipper protein 1	1.3	1	1	1	1076	120.202
54292123	LYST	lysosomal trafficking regulator	0.5	1	1	1	3801	428.866
40549451	LYVE1	lymphatic vessel endothelial hyaluronan receptor 1	2.8	1	1	2	322	35.191
4557894	LYZ	lysozyme	39.86	4	4	19	148	16.5263
4505087	MAGOH	mago-nashi homolog, proliferation-associated (Drosophila)	4.11	1	1	1	146	17.1528
24497519	MAN1A1	mannosidase, alpha, class 1A, member 1	4.13	2	2	7	653	72.9223
197276600	MAP4	microtubule-associated protein 4	1.59	1	1	1	1135	119.884
21264357	MASP1	mannan-binding lectin serine peptidase 1 (C4/C2 activating component of Ra-reactive factor)	5.72	3	3	4	699	79.1952
21264361	MASP2	mannan-binding lectin serine peptidase 2	27.03	6	6	21	185	20.6159
4557739	MBL2	mannose-binding lectin (protein C) 2, soluble	31.45	6	6	25	248	26.127
312283703	MDH1	malate dehydrogenase 1, NAD (soluble)	4.9	1	1	1	245	27.008
147902746	MEX3A	mex-3 homolog A (C. elegans)	1.35	1	1	3	520	54.1392
4505185	MIF	macrophage migration inhibitory factor (glycosylation-inhibiting factor)	17.39	2	2	2	115	12.4682
189217853	MMP2	matrix metallopeptidase 2 (gelatinase A, 72kDa gelatinase, 72kDa type IV collagenase)	4.59	2	2	5	610	68.787
4505217	MMP3	matrix metallopeptidase 3 (stromelysin 1, progelatinase)	6.5	3	3	4	477	53.9433
221316695	MMRN2	multimerin 2	4.95	3	3	12	949	104.344
36949366	MSH4	mutS homolog 4 (E. coli)	2.24	1	1	4	936	104.689
4505257	MSN	moesin	1.56	1	1	1	577	67.7778
205277383	MST1	macrophage stimulating 1 (hepatocyte growth factor-like)	29.52	16	16	101	725	81.9454
4557779	MYOC	myocilin, trabecular meshwork inducible glucocorticoid response	9.52	4	4	9	504	56.9365
7706595	MYOZ2	myozenin 2	1.89	1	1	2	264	29.8791
66346698	NAGLU	N-acetylglucosaminidase, alpha	2.15	1	1	2	743	82.2136
336285443	NCAM1	neural cell adhesion molecule 1	1.52	1	1	2	726	80.2621
299829184	NCK1	NCK adaptor protein 1	3.19	1	1	2	313	35.4885
144953895	NID2	nidogen 2 (osteonidogen)	2.11	1	1	2	1375	151.158
22212931	NOL6	nucleolar protein 6 (RNA-associated)	1	1	1	2	699	77.5888
28195384	NPTX2	neuronal pentraxin II	9.98	4	4	7	431	47.0122
66864913	NRP1	neuropilin 1	2.63	1	1	2	609	68.3038
5453816	NTS	neurotensin	30.59	3	3	5	170	19.782
26051235	NUP133	nucleoporin 133kDa	0.87	1	1	6	1156	128.898
30425438	OAF	OAF homolog (Drosophila)	16.12	4	4	12	273	30.6686
32698984	ODF3L2	outer dense fiber of sperm tails 3-like 2	1.73	1	1	4	289	30.7616
14916498	OGN	osteoglycin	5.37	1	1	2	298	33.9009
17136143	OLFM1	olfactomedin 1	2.36	1	1	1	467	54.0829
52546737	OR9K2	olfactory receptor, family 9, subfamily K, member 2	1.49	1	1	1	335	37.7205
167857790	ORM1	orosomucoid 1	45.27	8	11	1486	201	23.5248
4505529	ORM2	orosomucoid 2	44.28	7	10	1024	201	23.5876
156630992	OTUD4	OTU domain containing 4	2	1	1	2	1049	117.009
21070980	PAM	peptidylglycine alpha-amidating monooxygenase	1.04	1	1	1	866	96.1961
38045915	PAPPA	pregnancy-associated plasma protein A, pappalysin 1	0.98	1	1	1	1627	180.856
94536838	PARP6	poly (ADP-ribose) polymerase family, member 6	2.7	1	2	2	630	71.0692
157653329	PCOLCE	procollagen C-endopeptidase enhancer	13.36	4	4	12	449	47.942
31317307	PCSK9	proprotein convertase subtilisin/kexin type 9	3.03	2	2	7	692	74.2391
341823698	PDE8A	phosphodiesterase 8A	2.77	1	1	3	757	85.994
116812622	PEBP4	phosphatidylethanolamine-binding protein 4	9.69	1	1	1	227	25.7168
260593665	PEPD	peptidase D	2.33	1	1	1	429	47.2304
4826898	PFN1	profilin 1	20	2	2	5	140	15.0446
119372298	PGA3	pepsinogen 3, group I (pepsinogen A)	4.12	2	2	2	388	41.9496
156616294	PGLYRP2	peptidoglycan recognition protein 2	59.2	18	18	314	576	62.1779
12707580	PHOX2B	paired-like homeobox 2b	5.1	1	1	13	314	31.6014
121949815	PLAC4	placenta-specific 4	4	1	1	1	150	16.6696
4505881	PLG	plasminogen	70.37	52	53	1797	810	90.5102
339275807	PLTP	phospholipid transfer protein	15.08	5	5	6	398	44.1072
4505937	POLG	polymerase (DNA directed), gamma	0.48	1	1	1	1239	139.473
115529475	POLR3G	polymerase (RNA) III (DNA directed) polypeptide G (32kD)	3.14	1	1	1	223	25.8982
110618253	POLRMT	polymerase (RNA) mitochondrial (DNA directed)	1.87	1	1	6	1230	138.532
19923106	PON1	paraoxonase 1	68.17	13	15	495	355	39.7062
29788996	PON3	paraoxonase 3	24.01	4	6	34	354	39.5823
134133226	POTEE	POTE ankyrin domain family, member E	7.53	1	5	21	1075	121.286
10863927	PPIA	peptidylprolyl isomerase A (cyclophilin A)	24.85	3	3	5	165	18.0009
4505991	PPIC	peptidylprolyl isomerase C (cyclophilin C)	6.13	1	1	2	212	22.7488
32455266	PRDX1	peroxiredoxin 1	51.26	8	8	10	199	22.0963
32189392	PRDX2	peroxiredoxin 2	4.55	1	1	1	198	21.8782
47578115	PREX2	phosphatidylinositol-3,4,5-trisphosphate-dependent Rac exchange factor 2	0.37	1	1	1	1606	182.505
189181724	PRG4	proteoglycan 4	5.28	6	6	57	1270	136.463
4506115	PROC	protein C (inactivator of coagulation factors Va and VIIIa)	29.72	10	10	72	461	52.0375
34335272	PROCR	protein C receptor, endothelial	16.39	3	3	13	238	26.6546
192447438	PROS1	protein S (alpha)	11.98	7	7	21	676	75.0739
7662176	LZTS3	leucine zipper, putative tumor suppressor family member 3	1.49	1	1	2	673	71.7471
4506121	PROZ	protein Z, vitamin K-dependent plasma glycoprotein	5	2	2	2	400	44.7147
88703045	PRR11	proline rich 11	1.94	1	1	6	360	40.0596
4506145	PRSS1	protease, serine, 1 (trypsin 1)	6.48	1	1	2	247	26.5411
4506195	PSMB2	proteasome (prosome, macropain) subunit, beta type, 2	4.98	1	1	1	201	22.8217
5453990	PSME1	proteasome (prosome, macropain) activator subunit 1 (PA28 alpha)	4.82	1	1	2	249	28.705
32171249	PTGDS	prostaglandin D2 synthase 21kDa (brain)	20.53	3	3	26	190	21.0153
18860902	PTPRK	protein tyrosine phosphatase, receptor type, K	0.9	1	1	1	1440	162.069
167900484	PTX3	pentraxin 3, long	2.62	1	1	2	381	41.9488
209413730	PVR	poliovirus receptor	3.3	1	1	1	364	39.2797
162809334	PZP	pregnancy-zone protein	36.44	35	44	538	1482	163.76
51873067	QSOX1	quiescin Q6 sulfhydryl oxidase 1	15.56	7	7	31	604	66.8183
4506427	RARRES2	retinoic acid receptor responder (tazarotene induced) 2	31.29	3	3	29	163	18.6058
134304846	RB1CC1	RB1-inducible coiled-coil 1	0.75	1	1	3	1591	182.732
319996623	RBM15	RNA binding motif protein 15	1.44	1	1	1	969	106.302
151301053	RBM33	RNA binding motif protein 33	1.62	1	1	1	1170	129.906
283806598	RBM41	RNA binding motif protein 41	3.7	1	1	1	405	46.3078
195976807	RBP1	retinol binding protein 1, cellular	18.78	3	3	6	197	22.2961
55743122	RBP4	retinol binding protein 4, plasma	76.12	13	13	1752	201	22.9953
73695473	RC3H1	ring finger and CCCH-type domains 1	1.77	1	1	1	1133	125.658
10835248	REG1B	regenerating islet-derived 1 beta	6.63	1	1	2	166	18.6527
4505605	REG3A	regenerating islet-derived 3 alpha	13.14	1	1	2	175	19.3824
227116303	RFPL2	ret finger protein-like 2	3.7	1	2	2	378	42.05
41327754	RIPK4	receptor-interacting serine-threonine kinase 4	1.79	1	1	1	784	86.3867
38201682	RNASE1	ribonuclease, RNase A family, 1 (pancreatic)	17.95	2	2	17	156	17.6327
37577172	RNASE4	ribonuclease, RNase A family, 4	16.33	2	2	3	147	16.8294
4759050	RPS6KA3	ribosomal protein S6 kinase, 90kDa, polypeptide 3	1.22	1	1	12	740	83.6829
21614544	S100A8	S100 calcium binding protein A8	11.83	1	1	8	93	10.8276
4506773	S100A9	S100 calcium binding protein A9	42.98	3	3	10	114	13.2335
40316910	SAA1	serum amyloid A1	63.93	3	6	49	122	13.5235
188497671	SAA2	serum amyloid A2	45.08	1	4	18	122	13.5186
315075331	SAA2-SAA4	SAA2-SAA4 readthrough	37.5	5	7	85	208	23.3384
260436922	SBSN	suprabasin	16.61	3	3	11	590	60.5046
115583667	SCN11A	sodium channel, voltage-gated, type XI, alpha subunit	0.5	1	1	1	1791	204.788
38201675	SDC4	syndecan 4	7.07	1	1	1	198	21.628
262206315	SELL	selectin L	2.08	1	1	9	385	43.5886
148277018	SEPP1	selenoprotein P, plasma, 1	8.14	3	3	8	381	43.1563
189163528	SERPINA1	serpin peptidase inhibitor, clade A (alpha-1 antiproteinase, antitrypsin), member 1	73.68	35	35	3792	418	46.707
7705879	SERPINA10	serpin peptidase inhibitor, clade A (alpha-1 antiproteinase, antitrypsin), member 10	22.3	8	8	41	444	50.6742
50659080	SERPINA3	serpin peptidase inhibitor, clade A (alpha-1 antiproteinase, antitrypsin), member 3	60.76	28	28	3505	423	47.6205
21361302	SERPINA4	serpin peptidase inhibitor, clade A (alpha-1 antiproteinase, antitrypsin), member 4	60.42	20	20	248	427	48.5112
194018472	SERPINA5	serpin peptidase inhibitor, clade A (alpha-1 antiproteinase, antitrypsin), member 5	40.89	12	12	44	406	45.6457
73858564	SERPINA6	serpin peptidase inhibitor, clade A (alpha-1 antiproteinase, antitrypsin), member 6	49.38	13	13	210	405	45.0959
205277441	SERPINA7	serpin peptidase inhibitor, clade A (alpha-1 antiproteinase, antitrypsin), member 7	50.36	16	16	183	415	46.2946
4502261	SERPINC1	serpin peptidase inhibitor, clade C (antithrombin), member 1	66.16	30	30	2135	464	52.5689
73858566	SERPIND1	serpin peptidase inhibitor, clade D (heparin cofactor), member 1	46.69	22	22	480	499	57.0342
259155306	SERPINE1	serpin peptidase inhibitor, clade E (nexin, plasminogen activator inhibitor type 1), member 1	11.11	2	2	6	387	43.3762
211904152	SERPINE2	serpin peptidase inhibitor, clade E (nexin, plasminogen activator inhibitor type 1), member 2	48.36	1	15	180	397	43.9722
39725934	SERPINF1	serpin peptidase inhibitor, clade F (alpha-2 antiplasmin, pigment epithelium derived factor), member 1	47.37	15	15	333	418	46.2833
115583663	SERPINF2	serpin peptidase inhibitor, clade F (alpha-2 antiplasmin, pigment epithelium derived factor), member 2	56.62	19	19	423	491	54.5311
73858568	SERPING1	serpin peptidase inhibitor, clade G (C1 inhibitor), member 1	39.4	19	19	1364	500	55.1194
116235472	SGIP1	SH3-domain GRB2-like (endophilin) interacting protein 1	0.72	1	1	1	828	89.0535
7382460	SHBG	sex hormone-binding globulin	66.42	17	17	355	402	43.7518
289547541	SHPRH	SNF2 histone linker PHD RING helicase, E3 ubiquitin protein ligase	1.07	1	1	1	1683	192.957
226371768	SLC14A1	solute carrier family 14 (urea transporter), member 1 (Kidd blood group)	3.15	1	1	1	445	48.3097
40807351	SLC36A4	solute carrier family 36 (proton/amino acid symporter), member 4	4.56	1	1	1	504	56.1205
61744483	SLC3A2	solute carrier family 3 (activators of dibasic and neutral amino acid transport), member 2	2.27	1	1	1	529	57.9089
4507149	SOD1	superoxide dismutase 1, soluble	7.79	1	1	2	154	15.9259
67782305	SOD2	superoxide dismutase 2, mitochondrial	31.08	7	7	12	222	24.7346
118582275	SOD3	superoxide dismutase 3, extracellular	37.08	6	6	77	240	25.8347
4507171	SPARC	secreted protein, acidic, cysteine-rich (osteonectin)	42.9	9	9	41	303	34.6097
324072875	SPOCK3	sparc/osteonectin, cwcv and kazal-like domains proteoglycan (testican) 3	4.79	1	1	1	313	35.5693
5902118	SPP2	secreted phosphoprotein 2, 24kDa	26.54	5	5	55	211	24.3218
282721077	SRPX	sushi-repeat containing protein, X-linked	14.07	5	5	5	405	45.0912
7657619	SRPX2	sushi-repeat containing protein, X-linked 2	2.58	1	1	2	465	52.9377
4507265	STC1	stanniocalcin 1	9.31	2	2	8	247	27.6038
335353804	SZT2	seizure threshold 2 homolog (mouse)	0.44	1	2	38	3375	371.621
315139026	TAOK1	TAO kinase 1	1.76	1	1	6	853	97.4648
105553088	TCP10	t-complex 10	2.45	1	1	2	326	35.5718
4557871	TF	transferrin	83.24	70	72	13558	698	76.9996
5454114	TFPI	tissue factor pathway inhibitor (lipoprotein-associated coagulation inhibitor)	12.5	3	3	4	304	34.992
189458817	TFRC	transferrin receptor (p90, CD71)	5.26	3	3	5	760	84.8179
4507467	TGFBI	transforming growth factor, beta-induced, 68kDa	14.93	9	9	27	683	74.634
67782324	TGFBR2	transforming growth factor, beta receptor II (70/80kDa)	4.41	1	1	2	567	64.5259
307574634	TGFBR3	transforming growth factor, beta receptor III	3.76	2	2	4	850	93.3688
40317626	THBS1	thrombospondin 1	9.06	8	8	22	1170	129.3
31543806	THBS4	thrombospondin 4	19.56	10	12	54	961	105.802
122937257	THSD7B	thrombospondin, type I, domain containing 7B	1.46	1	1	1	1577	175.537
4507509	TIMP1	TIMP metallopeptidase inhibitor 1	57.49	8	8	219	207	23.1555
4507511	TIMP2	TIMP metallopeptidase inhibitor 2	25.91	6	6	22	220	24.3831
133778974	TKTL2	transketolase-like 2	3.67	1	1	1	626	67.8342
223029410	TLN1	talin 1	0.83	1	1	1	2541	269.599
26051243	TNFAIP6	tumor necrosis factor, alpha-induced protein 6	31.05	6	6	22	277	31.1833
188528648	TNXB	tenascin XB	1.74	6	6	10	4242	457.932
156564398	TOE1	target of EGR1, member 1 (nuclear)	1.76	1	1	1	510	56.512
4507645	TPI1	triosephosphate isomerase 1	22.49	3	3	8	249	26.6527
186972143	TPP2	tripeptidyl peptidase II	1.68	1	1	1	1249	138.263
4507687	TRPC3	transient receptor potential cation channel, subfamily C, member 3	1.65	1	1	6	848	97.2922
148612863	TRPM7	transient receptor potential cation channel, subfamily M, member 7	0.27	1	1	1	1865	212.561
110227629	TSNAXIP1	translin-associated factor X interacting protein 1	1.22	1	1	1	658	76.7247
58761548	TTBK1	tau tubulin kinase 1	0.53	1	1	4	1321	142.65
336455091	TTC34	tetratricopeptide repeat domain 34	1.41	1	1	2	566	60.8648
11068135	TTLL1	tubulin tyrosine ligase-like family, member 1	1.89	1	1	5	423	48.957
4507725	TTR	transthyretin	68.71	8	8	67	147	15.877
31543831	TUBG1	tubulin, gamma 1	4.21	1	1	2	451	51.1378
50592994	TXN	thioredoxin	12.38	1	1	2	105	11.7297
187608615	TYK2	tyrosine kinase 2	1.6	1	1	1	1187	133.565
11024714	UBB	ubiquitin B	37.99	2	2	3	229	25.7458
71480164	USH1C	Usher syndrome 1C (autosomal recessive, severe)	1.27	1	1	2	552	62.1722
289547194	VANGL1	VANGL planar cell polarity protein 1	2.3	1	1	1	522	59.7101
88702793	VASN	vasorin	4.61	2	2	5	673	71.6675
18201909	VCAM1	vascular cell adhesion molecule 1	8.04	4	4	6	647	71.2094
255918077	VCAN	versican	2.32	4	4	18	2409	264.886
223633991	VNN1	vanin 1	4.68	1	1	1	513	56.9751
7019569	VPS4A	vacuolar protein sorting 4 homolog A (S. cerevisiae)	1.6	1	1	1	437	48.867
226437599	VSTM2B	V-set and transmembrane domain containing 2B	7.37	1	1	1	285	30.2786
88853069	VTN	vitronectin	48.74	17	17	1173	478	54.2712
89191868	VWF	von Willebrand factor	0.39	1	1	1	2813	309.086
312433986	XIRP2	xin actin-binding repeat containing 2	0.15	1	1	1	3327	377.114
5803225	YWHAE	tyrosine 3-monooxygenase/tryptophan 5-monooxygenase activation protein, epsilon polypeptide	19.22	2	4	12	255	29.1554
21464101	YWHAG	tyrosine 3-monooxygenase/tryptophan 5-monooxygenase activation protein, gamma polypeptide	32.39	4	6	17	247	28.2849
4507953	YWHAZ	tyrosine 3-monooxygenase/tryptophan 5-monooxygenase activation protein, zeta polypeptide	30.2	4	6	19	245	27.7277
222831664	ZNF184	zinc finger protein 184	2.8	1	1	1	751	86.1192
290542339	ZNF300	zinc finger protein 300	2.64	1	1	2	568	64.4431
89111947	ZNF80	zinc finger protein 80	5.13	1	1	2	273	31.2039

## Sheet: Zamah 2015
Clin Proteomics. 2015; 12(1): 5. Published online 2015 Mar 3. doi: 10.1186/s12014-015-9077-6 Proteomic analysis of human follicular fluid from fertile women Alberuni M Zamah, Maria E Hassis, Matthew E Albertolle, and Katherine E Williams										Protein
			FF 1		FF 2		FF 3			FF	FF	Plasma	Synovial Fluid
Swiss-Prot Accession	Gene Name	Protein	Rank	Unused ProtScor	Rank	Unused ProtScor	Rank	Unused ProtScor		Ambekar et al., 2013	Twigt, et al., 2012	Farrah, et al., 2011	Balakrishnan, et al., 2014
P61604	HSPE1	10 kDa heat shock protein, mitochondrial			500	2						x
Q15029	EFTUD2	116 kDa U5 small nuclear ribonucleoprotein component					635	1.19				x
P31946	YWHAB	14-3-3 protein beta/alpha	201	4	414	2	472	2				x	x
P62258	YWHAE	14-3-3 protein epsilon	246	2	191	10.16	176	12.52		x		x	x
Q04917	YWHAH	14-3-3 protein eta	201	4			473	2				x	x
P61981	YWHAG	14-3-3 protein gamma	201	4	413	2	372	4		x		x	x
P27348	YWHAQ	14-3-3 protein theta	201	4			371	4			x	x	x
P63104	YWHAZ	14-3-3 protein zeta/delta	201	4	269	6	205	10.26		x		x	x
Q99460	PSMD1	26S proteasome non-ATPase regulatory subunit 1					622	1.62				x
P51665	PSMD7	26S proteasome non-ATPase regulatory subunit 7					624	1.54
Q9BUT1	BDH2	3-hydroxybutyrate dehydrogenase type 2			449	2	539	2
P62857	RPS28	40S ribosomal protein S28			513	2	595	2				x
P08865	RPSA	40S ribosomal protein SA					550	2				x
Q9BRK5	SDF4	45 kDa calcium-binding protein			404	2.01						x
P08195	SLC3A2	4F2 cell-surface antigen heavy chain	157	6	229	8.06	243	8		x		x	x
P32754	HPD	4-hydroxyphenylpyruvate dioxygenase			466	2						x
P10809	HSPD1	60 kDa heat shock protein, mitochondrial			424	2	509	2				x
Q8NHW5	RPLP0P6	60S acidic ribosomal protein P0-like					567	2
P05387	RPLP2	60S acidic ribosomal protein P2					389	4				x
P62888	RPL30	60S ribosomal protein L30					594	2				x
P52209	PGD	6-phosphogluconate dehydrogenase, decarboxylating					384	4				x	x
P08253	MMP2	72 kDa type IV collagenase	185	4.04	306	4.18	199	10.74		x		x	x
P11021	HSPA5	78 kDa glucose-regulated protein			187	10.61	255	7.52		x	x	x	x
Q9UHI8	ADAMTS1	A disintegrin and metalloproteinase with thrombospondin motifs 1			419	2	653	0.64				x
Q76LX8	ADAMTS13	A disintegrin and metalloproteinase with thrombospondin motifs 13	337	1.15	247	7.18	259	7.34		x		x
Q9BWD1	ACAT2	Acetyl-CoA acetyltransferase, cytosolic					583	2				x
Q92484	SMPDL3A	Acid sphingomyelinase-like phosphodiesterase 3a					612	1.85
P60709	ACTB	Actin, cytoplasmic 1	85	20.04	90	33.47	89	29.13			x
P63261	ACTG1	Actin, cytoplasmic 2	85	20.04	410	2	467	2		x		x
O15145	ARPC3	Actin-related protein 2/3 complex subunit 3			471	2	462	2.01				x	x
Q9P1U1	ACTR3B	Actin-related protein 3B			448	2	623	1.54
O15204	ADAMDEC1	ADAM DEC1			498	2						x
Q6UY14	ADAMTSL4	ADAMTS-like protein 4	225	3.31	288	5.51	339	4.69				x
Q01518	CAP1	Adenylyl cyclase-associated protein 1					321	5.41				x
Q15848	ADIPOQ	Adiponectin	217	3.91	275	6	249	8		x		x
Q10588	BST1	ADP-ribosyl cyclase 2	280	2	333	4	542	2		x		x	x
P43652	AFM	Afamin	26	73.2	33	88.38	28	99.43		x	x	x
P16112	ACAN	Aggrecan core protein	117	10.15	83	36.78	91	28.58		x		x
P14550	AKR1A1	Alcohol dehydrogenase [NADP+]			342	4	411	3.21				x
P00325	ADH1B	Alcohol dehydrogenase 1B			323	4.01						x
P15121	AKR1B1	Aldose reductase			342	4	618	1.72				x
P19652	ORM2	Alpha-1-acid glycoprotein 2			495	2				x	x	x	x
P01011	SERPINA3	Alpha-1-antichymotrypsin	18	103.95	15	180.91	15	171.17		x	x	x	x
P01009	SERPINA1	Alpha-1-antitrypsin			240	7.71	318	5.48		x	x	x
P04217	A1BG	Alpha-1B-glycoprotein	19	92	20	126.13	20	134.62		x	x	x
P08697	SERPINF2	Alpha-2-antiplasmin	32	65.22	37	83.15	35	81.8		x	x	x	x
P02765	AHSG	Alpha-2-HS-glycoprotein	21	81.03	38	82.63	33	86.97		x		x
P01023	A2M	Alpha-2-macroglobulin			292	5	468	2		x	x	x
P12814	ACTN1	Alpha-actinin-1			371	2.56	469	2				x
O43707	ACTN4	Alpha-actinin-4			534	1.17	228	8.87				x
P04745	AMY1A	Alpha-amylase 1			290	5.45	171	12.75				x
P61163	ACTR1A	Alpha-centractin					562	2
P06733	ENO1	Alpha-enolase	140	7.59	154	13.89	84	31.04			x	x	x
Q16706	MAN2A1	Alpha-mannosidase 2			418	2	362	4.03				x
P49641	MAN2A2	Alpha-mannosidase 2x					495	2				x
P17050	NAGA	Alpha-N-acetylgalactosaminidase			481	2	563	2				x
P54802	NAGLU	Alpha-N-acetylglucosaminidase	152	6.01	135	17.28	142	16		x		x	x
P15144	ANPEP	Aminopeptidase N			123	20.51	108	22.84		x		x
P15514	AREG	Amphiregulin	281	2	277	6	302	6
Q86SJ2	AMIGO2	Amphoterin-induced protein 2					520	2
P05067	APP	Amyloid beta A4 protein	223	3.52	254	6.52	227	8.9			x	x
P51693	APLP1	Amyloid-like protein 1			431	2						x
Q06481	APLP2	Amyloid-like protein 2					561	2				x
P03950	ANG	Angiogenin	221	3.89	168	12.04	273	6.49		x	x	x
Q9Y5C1	ANGPTL3	Angiopoietin-related protein 3			200	10	347	4.47				x
Q9BY76	ANGPTL4	Angiopoietin-related protein 4			461	2						x
P01019	AGT	Angiotensinogen	11	147.84	14	194.31	13	200.54		x	x	x
P07355	ANXA2	Annexin A2					643	0.98				x
P08758	ANXA5	Annexin A5					286	6.03				x
P08133	ANXA6	Annexin A6					397	3.82				x
Q9H6X2	ANTXR1	Anthrax toxin receptor 1					538	2				x
P03973	SLPI	Antileukoproteinase					602	2				x
P01008	SERPINC1	Antithrombin-III	13	123.78	18	138.49	16	153.25		x	x	x
P02647	APOA1	Apolipoprotein A-I	240	2.05	259	6.3	335	4.84		x	x	x
P02652	APOA2	Apolipoprotein A-II	86	19.45	121	20.99	173	12.62		x	x	x
P06727	APOA4	Apolipoprotein A-IV	25	74.79	24	115.99	22	114.19		x	x	x
P04114	APOB	Apolipoprotein B-100	22	80.43	10	217.34	7	239.21		x	x	x
P02655	APOC2	Apolipoprotein C-II	318	2	351	4	353	4.24		x		x	x
P02656	APOC3	Apolipoprotein C-III	166	6	206	10	198	10.94		x	x	x	x
P02649	APOE	Apolipoprotein E	199	4	138	16.73	130	17.46		x	x	x	x
Q13790	APOF	Apolipoprotein F	319	2	361	3.49	606	2		x		x
O14791	APOL1	Apolipoprotein L1			353	3.86	408	3.29		x	x	x	x
Q9BWW8	APOL6	Apolipoprotein L6			539	1
O95445	APOM	Apolipoprotein M					599	2		x		x	x
P07307	ASGR2	Asialoglycoprotein receptor 2	308	2	366	3.09						x
P17174	GOT1	Aspartate aminotransferase, cytoplasmic			468	2				x		x
P53396	ACLY	ATP-citrate synthase					280	6.2				x
Q08211	DHX9	ATP-dependent RNA helicase A					497	2
O75882	ATRN	Attractin	64	29.77	46	67.84	52	58.18		x	x	x	x
P98160	HSPG2	Basement membrane-specific heparan sulfate proteoglycan core protein	1	337.43	1	737.11	1	700.58		x	x	x	x
Q7L4P6	BEND5	BEN domain-containing protein 5	260	2
P15291	B4GALT1	Beta-1,4-galactosyltransferase 1	170	5.2	289	5.51	215	9.83				x
P02749	APOH	Beta-2-glycoprotein 1	20	84.05	25	115.39	25	111.24		x	x	x	x
P61769	B2M	Beta-2-microglobulin	168	5.72	225	8.41	238	8.01		x		x
Q96KN2	CNDP1	Beta-Ala-His dipeptidase	67	28.38	64	48.12	61	50.14		x	x	x	x
P07686	HEXB	Beta-hexosaminidase subunit beta					441	2.12				x	x
P53004	BLVRA	Biliverdin reductase A			475	2	536	2
P43251	BTD	Biotinidase	87	19.24	149	14.31	125	17.96		x	x	x	x
P13727	PRG2	Bone marrow proteoglycan	296	2	302	4.4	308	6				x	x
P80723	BASP1	Brain acid soluble protein 1					528	2				x	x
P04003	C4BPA	C4b-binding protein alpha chain			173	11.68	419	2.77		x	x	x	x
P12830	CDH1	Cadherin-1	284	2	398	2.03	379	4				x	x
P55290	CDH13	Cadherin-13	155	6	264	6.09	246	8		x		x	x
P19022	CDH2	Cadherin-2			375	2.45	213	10				x
P33151	CDH5	Cadherin-5	154	6	256	6.5	290	6.01		x	x	x	x
P55285	CDH6	Cadherin-6	332	1.42	322	4.01	364	4.01		x		x	x
Q9HBB8	CDHR5	Cadherin-related family member 5	338	1.13	472	2	640	1.08				x
P62158	CALM1	Calmodulin	213	4	202	10	214	10				x
P27797	CALR	Calreticulin			213	9.41	272	6.53				x	x
P22676	CALB2	Calretinin			301	4.51	330	5.14
O94985	CLSTN1	Calsyntenin-1	227	3.21	155	13.84	184	12.05		x		x
O43852	CALU	Calumenin			345	4	636	1.16				x
Q7LGC8	CHST3	Carbohydrate sulfotransferase 3			520	1.7
Q9NS84	CHST7	Carbohydrate sulfotransferase 7					503	2
P00915	CA1	Carbonic anhydrase 1	138	8	311	4.07	217	9.7		x		x
P00918	CA2	Carbonic anhydrase 2	179	4.29								x
P16152	CBR1	Carbonyl reductase [NADPH] 1			476	2	383	4				x
P48052	CPA2	Carboxypeptidase A2					553	2
Q96IY4	CPB2	Carboxypeptidase B2	76	22.42	98	30.78	83	31.24		x	x	x	x
P14384	CPM	Carboxypeptidase M					416	2.94				x	x
P15169	CPN1	Carboxypeptidase N catalytic chain	89	18.77	110	24.95	109	21.98		x	x	x	x
P22792	CPN2	Carboxypeptidase N subunit 2	61	31.13	66	46.78	62	49.87		x	x	x	x
Q9NQ79	CRTAC1	Cartilage acidic protein 1	107	12.16	119	21.41	116	19.46		x		x	x
P49747	COMP	Cartilage oligomeric matrix protein	171	5.08	186	10.78	154	14.75		x	x	x	x
P04040	CAT	Catalase	147	6.44	318	4.02	338	4.7				x	x
P07858	CTSB	Cathepsin B	222	3.59	381	2.33	233	8.21		x		x	x
P07339	CTSD	Cathepsin D			210	9.71	248	8		x		x
Q9UBX1	CTSF	Cathepsin F			368	2.94	427	2.39				x
P25774	CTSS	Cathepsin S					604	2				x
Q9UBR2	CTSZ	Cathepsin Z					415	3.01				x	x
P11717	IGF2R	Cation-independent mannose-6-phosphate receptor			358	3.54	400	3.72				x	x
Q16627	CCL14	C-C motif chemokine 14	309	2			451	2.02				x	x
Q6YHK3	CD109	CD109 antigen			161	12.97	221	9.46				x	x
Q13740	ALCAM	CD166 antigen	202	4	238	7.83	256	7.51				x
P16070	CD44	CD44 antigen	277	2	335	4	543	2				x	x
O43866	CD5L	CD5 antigen-like	204	4	177	11.49	258	7.41		x		x	x
Q9BY67	CADM1	Cell adhesion molecule 1	205	4	455	2	440	2.13				x	x
P43121	MCAM	Cell surface glycoprotein MUC18	141	7.59	159	13.24	204	10.31				x	x
P00450	CP	Ceruloplasmin	3	313.02	3	483.54	2	518.28		x	x	x	x
P36222	CHI3L1	Chitinase-3-like protein 1			465	2						x	x
O00299	CLIC1	Chloride intracellular channel protein 1			349	4	603	2				x
P11597	CETP	Cholesteryl ester transfer protein			336	4	461	2.01				x
P06276	BCHE	Cholinesterase	74	23.37	101	28.8	94	26.82		x	x	x	x
O15335	CHAD	Chondroadherin	207	4	334	4	546	2		x			x
Q8TDX6	CSGALNACT1	Chondroitin sulfate N-acetylgalactosaminyltransferase 1	272	2	452	2	540	2
Q6UVK1	CSPG4	Chondroitin sulfate proteoglycan 4			519	1.71							x
Q6NT52	CGB2	Choriogonadotropin subunit beta variant 2	292	2
P10645	CHGA	Chromogranin-A					647	0.95				x	x
P26992	CNTFR	Ciliary neurotrophic factor receptor subunit alpha			356	3.7	439	2.14				x
Q00610	CLTC	Clathrin heavy chain 1					292	6				x	x
P10909	CLU	Clusterin	52	39.73	53	59.29	44	64.35		x	x	x	x
Q14019	COTL1	Coactosin-like protein			499	2	591	2				x
P00740	F9	Coagulation factor IX	92	18.25	84	35.62	87	30.57		x	x	x	x
P12259	F5	Coagulation factor V	130	8.12	115	22.77	196	11.19			x	x	x
P08709	F7	Coagulation factor VII	169	5.49	194	10.07	124	18			x	x	x
P00742	F10	Coagulation factor X	78	21.95	89	33.58	85	30.94		x	x	x	x
P03951	F11	Coagulation factor XI	75	23.27	62	49.42	68	43.81		x	x	x	x
P00748	F12	Coagulation factor XII	29	67.67	40	78.13	42	65.15		x	x	x	x
P00488	F13A1	Coagulation factor XIII A chain	104	14.23	128	18.72	80	31.61		x	x	x	x
P05160	F13B	Coagulation factor XIII B chain	57	36.56	61	49.59	50	58.91		x	x	x	x
P23528	CFL1	Cofilin-1			249	7.08	267	6.73				x	x
Q96EE4	CCDC126	Coiled-coil domain-containing protein 126	321	1.89	504	2						x
P02452	COL1A1	Collagen alpha-1(I) chain	322	1.77	182	11.08	146	15.8		x		x	x
P02461	COL3A1	Collagen alpha-1(III) chain					356	4.14		x		x	x
P02462	COL4A1	Collagen alpha-1(IV) chain	120	10.02	153	14.04	113	20.1		x	x
P20908	COL5A1	Collagen alpha-1(V) chain	194	4	387	2.11	374	4		x		x	x
P12109	COL6A1	Collagen alpha-1(VI) chain	228	3.15	209	9.72	140	16.04		x		x	x
P39059	COL15A1	Collagen alpha-1(XV) chain	197	4	271	6	160	13.91			x	x	x
P39060	COL18A1	Collagen alpha-1(XVIII) chain	340	1.11	242	7.66	359	4.1		x		x	x
P08123	COL1A2	Collagen alpha-2(I) chain			373	2.47	197	10.94		x		x	x
P08572	COL4A2	Collagen alpha-2(IV) chain	172	4.65	139	16.33	138	16.11		x	x	x
P05997	COL5A2	Collagen alpha-2(V) chain	195	4	309	4.11	276	6.43
P12111	COL6A3	Collagen alpha-3(VI) chain	97	16.48	80	38.67	53	57.78		x	x	x	x
Q9Y6Z7	COLEC10	Collectin-10			459	2				x		x
Q9BWP8	COLEC11	Collectin-11	208	4	321	4.01	365	4.01		x		x	x
P02745	C1QA	Complement C1q subcomponent subunit A	119	10.03	151	14.21	141	16.01		x		x	x
P02746	C1QB	Complement C1q subcomponent subunit B	123	9.14	140	16.24	134	16.48		x	x	x	x
P02747	C1QC	Complement C1q subcomponent subunit C	159	6	183	11.08	191	11.74		x	x	x	x
P00736	C1R	Complement C1r subcomponent	45	46.25	48	63.78	43	64.7		x	x	x	x
Q9NZP8	C1RL	Complement C1r subcomponent-like protein	80	21.16	103	27.54	107	23.06		x	x	x	x
P09871	C1S	Complement C1s subcomponent	51	40.74	54	57.92	55	54.55		x	x	x	x
P06681	C2	Complement C2	23	79.65	26	112.28	24	112.41		x	x	x	x
P01024	C3	Complement C3	36	58.02	19	133.95	18	137.11		x	x	x	x
P0C0L4	C4A	Complement C4-A	245	2	2	525.17	466	2		x			x
P0C0L5	C4B	Complement C4-B	2	331.41	409	2	3	447.82		x			x
P01031	C5	Complement C5	9	152.23	6	236.28	6	240.91		x	x		x
Q9NPY3	CD93	Complement component C1q receptor	324	1.77	403	2.01	454	2.01				x
P13671	C6	Complement component C6	30	66.69	21	124.81	26	105.41		x	x		x
P10643	C7	Complement component C7	37	56.49	30	90.87	27	105.06		x	x	x	x
P07357	C8A	Complement component C8 alpha chain	54	38.58	51	59.8	51	58.6		x	x	x	x
P07358	C8B	Complement component C8 beta chain	33	62.68	49	63.15	45	62.89		x	x	x	x
P07360	C8G	Complement component C8 gamma chain	60	31.72	67	45.8	67	45.28		x	x	x	x
P02748	C9	Complement component C9	38	53.51	34	88.12	37	74.92		x	x	x	x
P00751	CFB	Complement factor B	12	139.49	12	210.43	9	207.65		x			x
P00746	CFD	Complement factor D	101	15.81	124	20.26	121	18.87		x	x	x	x
P08603	CFH	Complement factor H	10	151.3	5	242.97	10	206.39		x	x	x	x
Q03591	CFHR1	Complement factor H-related protein 1	115	10.24			617	1.72		x	x	x	x
P36980	CFHR2	Complement factor H-related protein 2	115	10.24	134	17.46	148	15.67		x		x	x
Q9BXR6	CFHR5	Complement factor H-related protein 5	174	4.52	100	29.71	120	19.11		x	x	x	x
P05156	CFI	Complement factor I	42	50.38	29	91.04	30	95.4		x	x	x	x
Q12860	CNTN1	Contactin-1			261	6.26	212	10		x		x	x
Q8IWV2	CNTN4	Contactin-4					619	1.72				x
P08185	SERPINA6	Corticosteroid-binding globulin	63	29.85	58	53.9	46	62.19		x	x	x	x
P02741	CRP	C-reactive protein	178	4.3	219	8.88	358	4.14		x	x	x
P12277	CKB	Creatine kinase B-type			457	2	393	3.96				x
Q9UBG0	MRC2	C-type mannose receptor 2					487	2				x	x
Q86VP6	CAND1	Cullin-associated NEDD8-dissociated protein 1					429	2.37				x
Q99941	ATF6B	Cyclic AMP-dependent transcription factor ATF-6 beta			434	2	453	2.01
P01034	CST3	Cystatin-C	325	1.77	236	7.87	343	4.53		x		x	x
P54108	CRISP3	Cysteine-rich secretory protein 3			190	10.23	219	9.57		x			x
Q96HD1	CRELD1	Cysteine-rich with EGF-like domain protein 1			343	4
P99999	CYCS	Cytochrome c	56	37.01	78	39.38	92	28.2		x		x
P21399	ACO1	Cytoplasmic aconitate hydratase					496	2				x
P07585	DCN	Decorin	243	2.01	295	4.82	254	7.62		x		x	x
P13716	ALAD	Delta-aminolevulinic acid dehydratase					332	4.97				x
Q8IXL6	FAM20C	Dentin matrix protein 4			389	2.09	504	2				x
P81605	DCD	Dermcidin	167	5.8			234	8.11		x		x	x
Q02487	DSC2	Desmocollin-2					498	2				x
Q02413	DSG1	Desmoglein-1			328	4						x
Q14126	DSG2	Desmoglein-2	142	7.53	170	11.89	210	10.02		x	x	x	x
Q86SJ6	DSG4	Desmoglein-4					534	2
P15924	DSP	Desmoplakin			326	4						x
Q9UBP4	DKK3	Dickkopf-related protein 3	282	2	388	2.1	230	8.76				x	x
Q14195	DPYSL3	Dihydropyrimidinase-related protein 3					526	2			x
Q01459	CTBS	Di-N-acetylchitobiase	145	6.96	179	11.17	209	10.1				x	x
Q9H4A9	DPEP2	Dipeptidase 2	264	2	405	2.01	582	2				x
P27695	APEX1	DNA-(apurinic or apyrimidinic site) lyase					620	1.72				x
P09172	DBH	Dopamine beta-hydroxylase	149	6.25	82	36.81	168	13.2			x	x	x
Q14118	DAG1	Dystroglycan	229	3.03	386	2.13	269	6.68		x		x	x
Q7Z6Z7	HUWE1	E3 ubiquitin-protein ligase HUWE1					225	9.06			x
Q9HC35	EML4	Echinoderm microtubule-associated protein-like 4					502	2
Q93070	ART4	Ecto-ADP-ribosyltransferase 4			442	2	552	2				x
P22413	ENPP1	Ectonucleotide pyrophosphatase/phosphodiesterase family member 1	266	2
Q13822	ENPP2	Ectonucleotide pyrophosphatase/phosphodiesterase family member 2	113	10.39	111	23.71	194	11.67		x	x	x	x
Q12805	EFEMP1	EGF-containing fibulin-like extracellular matrix protein 1	220	3.89	117	22.33	117	19.36		x	x	x	x
O95967	EFEMP2	EGF-containing fibulin-like extracellular matrix protein 2					545	2				x
P26641	EEF1G	Elongation factor 1-gamma					634	1.22				x
P13639	EEF2	Elongation factor 2	231	2.78	320	4.01	190	11.74				x
P17813	ENG	Endoglin					442	2.09				x
Q9NZ08	ERAP1	Endoplasmic reticulum aminopeptidase 1					295	6				x
Q6P179	ERAP2	Endoplasmic reticulum aminopeptidase 2	331	1.47	287	5.52	521	2				x
P14625	HSP90B1	Endoplasmin	235	2.5	180	11.12	192	11.71			x	x	x
Q9UNN8	PROCR	Endothelial protein C receptor			278	6	349	4.41		x		x	x
P54764	EPHA4	Ephrin type-A receptor 4					490	2				x
P00533	EGFR	Epidermal growth factor receptor	252	2	415	2						x	x
Q9Y2E5	MAN2B2	Epididymis-specific alpha-mannosidase					524	2				x
Q08345	DDR1	Epithelial discoidin domain-containing receptor 1					514	2
P60842	EIF4A1	Eukaryotic initiation factor 4A-I					631	1.3				x
P62495	ETF1	Eukaryotic peptide chain release factor subunit 1					507	2
P20042	EIF2S2	Eukaryotic translation initiation factor 2 subunit 2					506	2
Q14152	EIF3A	Eukaryotic translation initiation factor 3 subunit A					475	2
Q9Y262	EIF3L	Eukaryotic translation initiation factor 3 subunit L					525	2
Q15056	EIF4H	Eukaryotic translation initiation factor 4H					522	2				x
Q9GZV4	EIF5A2	Eukaryotic translation initiation factor 5A-2			489	2
Q16394	EXT1	Exostosin-1	267	2	399	2.02	426	2.42				x
Q93063	EXT2	Exostosin-2	259	2	307	4.16	244	8				x
Q9UBQ6	EXTL2	Exostosin-like 2					516	2		x		x	x
Q16610	ECM1	Extracellular matrix protein 1	66	28.73	57	54.68	59	52.02		x	x	x	x
Q8IWU5	SULF2	Extracellular sulfatase Sulf-2			433	2					x	x
P08294	SOD3	Extracellular superoxide dismutase [Cu-Zn]	287	2	244	7.35	232	8.21		x		x	x
P15311	EZR	Ezrin					470	2			x	x	x
P47756	CAPZB	F-actin-capping protein subunit beta					633	1.25
P14324	FDPS	Farnesyl pyrophosphate synthase			339	4	299	6				x
Q16658	FSCN1	Fascin			267	6.01	158	14				x
P49327	FASN	Fatty acid synthase					239	8			x	x
Q01469	FABP5	Fatty acid-binding protein, epidermal					593	2				x
Q86UX7	FERMT3	Fermitin family homolog 3	270	2	426	2						x	x
P02792	FTL	Ferritin light chain	300	2								x	x
Q9UGM5	FETUB	Fetuin-B	68	27.19	72	42.16	66	46.89		x	x	x	x
P35555	FBN1	Fibrillin-1			416	2	395	3.92		x	x	x	x
P02671	FGA	Fibrinogen alpha chain	96	16.56	71	42.63	98	25.86		x	x	x	x
P02675	FGB	Fibrinogen beta chain	129	8.54	131	17.81	206	10.15		x	x	x	x
P02679	FGG	Fibrinogen gamma chain	137	8	175	11.61	274	6.47		x	x	x	x
P11362	FGFR1	Fibroblast growth factor receptor 1	333	1.38	545	0.88	519	2				x	x
Q8N441	FGFRL1	Fibroblast growth factor receptor-like 1					645	0.97
P02751	FN1	Fibronectin	7	167.1	8	233.1	8	219.05		x	x	x	x
P23142	FBLN1	Fibulin-1	162	6	141	16.08	114	19.89		x	x		x
O75636	FCN3	Ficolin-3	181	4.17	150	14.29	156	14.03		x		x	x
P21333	FLNA	Filamin-A			220	8.82						x	x
O75369	FLNB	Filamin-B					375	4				x
P19883	FST	Follistatin			143	16	189	11.75		x		x
Q12841	FSTL1	Follistatin-related protein 1	326	1.73	390	2.09	433	2.25				x	x
O95633	FSTL3	Follistatin-related protein 3			510	2	418	2.86				x
Q5SZK8	FREM2	FRAS1-related extracellular matrix protein 2	132	8.03	63	48.64	100	25.55		x
P04075	ALDOA	Fructose-bisphosphate aldolase A	232	2.72	239	7.8	132	16.72		x		x
P05062	ALDOB	Fructose-bisphosphate aldolase B			233	8.01	556	2		x		x
P16930	FAH	Fumarylacetoacetase	212	4	152	14.12	223	9.4		x		x	x
Q08380	LGALS3BP	Galectin-3-binding protein			298	4.59	297	6		x	x	x	x
Q92820	GGH	Gamma-glutamyl hydrolase	160	6	203	10	187	12		x		x	x
P36269	GGT5	Gamma-glutamyltransferase 5	268	2	391	2.06
Q9NS71	GKN1	Gastrokine-1					588	2				x
O95479	H6PD	GDH/6PGL endoplasmic bifunctional protein			376	2.44				x		x	x
P06396	GSN	Gelsolin	15	118.75	23	119.31	19	135.23		x	x	x	x
P53611	RABGGTB	Geranylgeranyl transferase type-2 subunit beta			533	1.19	596	2
P60983	GMFB	Glia maturation factor beta					576	2				x
P07093	SERPINE2	Glia-derived nexin	53	39.39	44	69.76	41	66.44		x	x	x
P06744	GPI	Glucose-6-phosphate isomerase	276	2	453	2	266	6.77				x	x
P14314	PRKCSH	Glucosidase 2 subunit beta			352	3.94						x
P48506	GCLC	Glutamate--cysteine ligase catalytic subunit			464	2	341	4.58				x
P48507	GCLM	Glutamate--cysteine ligase regulatory subunit					615	1.85
Q07075	ENPEP	Glutamyl aminopeptidase	258	2	315	4.03	284	6.09				x
P22352	GPX3	Glutathione peroxidase 3	189	4.01	188	10.38	178	12.4		x	x	x	x
P00390	GSR	Glutathione reductase, mitochondrial			435	2	544	2				x
P08263	GSTA1	Glutathione S-transferase A1	236	2.39	189	10.33	169	12.89			x	x
P78417	GSTO1	Glutathione S-transferase omega-1	314	2	363	3.23	425	2.48		x		x	x
P09211	GSTP1	Glutathione S-transferase P	297	2	276	6	129	17.49				x	x
P04406	GAPDH	Glyceraldehyde-3-phosphate dehydrogenase	125	8.69	234	8.01	105	23.7		x	x	x	x
P41250	GARS	Glycine--tRNA ligase					428	2.38				x
P06737	PYGL	Glycogen phosphorylase, liver form					480	2				x
P35052	GPC1	Glypican-1			337	4	448	2.03				x
Q9Y625	GPC6	Glypican-6					412	3.15
Q92896	GLG1	Golgi apparatus protein 1			417	2
Q9H4G4	GLIPR2	Golgi-associated plant pathogenesis-related protein 1			484	2	589	2		x		x	x
P10912	GHR	Growth hormone receptor			469	2	403	3.44
P62826	RAN	GTP-binding nuclear protein Ran					613	1.85				x
P00738	HP	Haptoglobin			447	2				x	x	x	x
P48723	HSPA13	Heat shock 70 kDa protein 13					532	2
P11142	HSPA8	Heat shock coate 71 kDa protein			282	5.86	149	15.59			x	x	x
P07900	HSP90AA1	Heat shock protein HSP 90-alpha			406	2.01	186	12			x	x	x
P08238	HSP90AB1	Heat shock protein HSP 90-beta	235	2.5			368	4			x	x
P69905	HBA1	Hemoglobin subunit alpha	327	1.73	325	4.01					x	x	x
P68871	HBB	Hemoglobin subunit beta	110	11.59	263	6.1	314	5.71		x	x	x
P02790	HPX	Hemopexin	4	221.58	4	259.93	4	272.28		x	x	x	x
O14792	HS3ST1	Heparan sulfate glucosamine 3-O-sulfotransferase 1			357	3.62
P05546	SERPIND1	Heparin cofactor 2	40	51.09	42	76.2	38	70.49		x	x	x	x
Q04756	HGFAC	Hepatocyte growth factor activator	106	12.19	96	31.08	103	24.69		x	x	x	x
P08581	MET	Hepatocyte growth factor receptor					485	2				x
P26927	MST1	Hepatocyte growth factor-like protein	69	26.98	52	59.32	49	59.37		x	x	x	x
P09651	HNRNPA1	Heterogeneous nuclear ribonucleoprotein A1					447	2.05				x	x
P61978	HNRNPK	Heterogeneous nuclear ribonucleoprotein K					378	4				x
O60506	SYNCRIP	Heterogeneous nuclear ribonucleoprotein Q			421	2	483	2
O43390	HNRNPR	Heterogeneous nuclear ribonucleoprotein R					486	2				x
Q00839	HNRNPU	Heterogeneous nuclear ribonucleoprotein U					646	0.95				x
P22626	HNRNPA2B1	Heterogeneous nuclear ribonucleoproteins A2/B1					508	2				x	x
P07910	HNRNPC	Heterogeneous nuclear ribonucleoproteins C1/C2					293	6				x	x
P82970	HMGN5	High mobility group nucleosome-binding domain-containing protein 5					489	2
P09429	HMGB1	High mobility group protein B1					555	2				x
P04196	HRG	Histidine-rich glycoprotein	50	41.19	32	88.88	64	49.12		x	x	x	x
Q96QV6	HIST1H2AA	Histone H2A type 1-A					569	2
Q71DI3	HIST2H3A	Histone H3.2					535	2
P62805	HIST1H4A	Histone H4	180	4.28	379	2.4	247	8				x	x
Q9TNN7	HLA-C	HLA class I histocompatibility antigen, Cw-5 alpha chain			317	4.02	430	2.35
Q86YZ3	HRNR	Hornerin			393	2.05	616	1.79		x	x	x
Q16543	CDC37	Hsp90 co-chaperone Cdc37			436	2
Q14520	HABP2	Hyaluronan-binding protein 2	93	18.06	68	45.45	82	31.44		x	x	x	x
Q01581	HMGCS1	Hydroxymethylglutaryl-CoA synthase, cytoplasmic					527	2				x
P00492	HPRT1	Hypoxanthine-guanine phosphoribosyltransferase					628	1.42				x
Q9Y4L1	HYOU1	Hypoxia up-regulated protein 1	251	2	208	9.8	253	7.63				x	x
O75144	ICOSLG	ICOS ligand			243	7.44	279	6.21				x	x
P01876	IGHA1	Ig alpha-1 chain C region	294	2	509	2					x
P01857	IGHG1	Ig gamma-1 chain C region	244	2.01	319	4.02	305	6			x
P01766	n/a	Ig heavy chain V-III region BRO			362	3.49					x
P01834	IGKC	Ig kappa chain C region	184	4.06	281	6	309	6			x
P0CG05	IGLC2	Ig lambda-2 chain C regions	312	2	392	2.06	586	2			x
P01871	IGHM	Ig mu chain C region	273	2	438	2	551	2			x	x
Q9Y6R7	FCGBP	IgGFc-binding protein			365	3.17	398	3.76				x	x
P01591	IGJ	Immunoglobulin J chain			547	0.85				x	x	x
O14498	ISLR	Immunoglobulin superfamily containing leucine-rich repeat protein	290	2	530	1.35						x	x
Q14974	KPNB1	Importin subunit beta-1					298	6				x
P05111	INHA	Inhibin alpha chain	133	8.01	133	17.76	137	16.12		x	x
P08476	INHBA	Inhibin beta A chain	188	4.02	126	19.57	183	12.08		x
P09529	INHBB	Inhibin beta B chain			297	4.72	350	4.34
P55103	INHBC	Inhibin beta C chain			324	4.01				x		x
P05019	IGF1	Insulin-like growth factor I	164	6	160	13.13	172	12.66		x			x
P01344	IGF2	Insulin-like growth factor II	165	6	171	11.8	220	9.53		x	x	x
P08833	IGFBP1	Insulin-like growth factor-binding protein 1	214	4	279	6	391	4		x		x
P18065	IGFBP2	Insulin-like growth factor-binding protein 2	206	4	226	8.33	317	5.51		x		x	x
P17936	IGFBP3	Insulin-like growth factor-binding protein 3	148	6.28	127	19.53	122	18.75		x	x	x	x
P22692	IGFBP4	Insulin-like growth factor-binding protein 4	209	4	268	6.01	327	5.23		x		x	x
P24593	IGFBP5	Insulin-like growth factor-binding protein 5	271	2	169	12	202	10.42		x		x	x
P24592	IGFBP6	Insulin-like growth factor-binding protein 6	275	2	338	4	404	3.44		x		x	x
Q16270	IGFBP7	Insulin-like growth factor-binding protein 7	177	4.4	148	14.41	159	13.95		x		x	x
P35858	IGFALS	Insulin-like growth factor-binding protein complex acid labile subunit	28	67.74	35	85.3	31	94.95		x	x	x	x
P05556	ITGB1	Integrin beta-1					499	2				x	x
P19827	ITIH1	Inter-alpha-trypsin inhibitor heavy chain H1	6	168.58	7	236.1	5	242.66		x	x	x	x
P19823	ITIH2	Inter-alpha-trypsin inhibitor heavy chain H2	17	105.08	17	145.21	21	129.9		x	x	x	x
Q06033	ITIH3	Inter-alpha-trypsin inhibitor heavy chain H3	47	44.12	39	80.8	56	54.09		x	x	x	x
Q14624	ITIH4	Inter-alpha-trypsin inhibitor heavy chain H4	8	165.77	9	227.1	11	205.7		x	x	x	x
P05362	ICAM1	Intercellular adhesion molecule 1	182	4.14	245	7.29	193	11.68		x		x	x
P13598	ICAM2	Intercellular adhesion molecule 2	215	4	181	11.1	275	6.45				x	x
Q7Z2Y8	GVINP1	Interferon-induced very large GTPase 1					476	2
Q12905	ILF2	Interleukin enhancer-binding factor 2					560	2
Q9NPH3	IL1RAP	Interleukin-1 receptor accessory protein	330	1.63	246	7.26	329	5.19				x	x
P40189	IL6ST	Interleukin-6 receptor subunit beta	187	4.02	216	8.91	224	9.38		x		x
O75874	IDH1	Isocitrate dehydrogenase [NADP] cytoplasmic	226	3.21	185	10.8	131	17.4		x		x
Q13907	IDI1	Isopentenyl-diphosphate Delta-isomerase 1					592	2
P14923	JUP	Junction plakoglobin			370	2.72	456	2.01				x
P29622	SERPINA4	Kallistatin	41	50.45	56	56.12	40	67.28		x	x	x	x
Q14532	KRT32	Keratin, type I cuticular Ha2					135	16.22
Q92764	KRT35	Keratin, type I cuticular Ha5					369	4
P13645	KRT10	Keratin, type I cytoskeletal 10	62	30.12	79	39.01	77	33.32		x		x	x
P02533	KRT14	Keratin, type I cytoskeletal 14			102	28.16	424	2.51		x		x
P08779	KRT16	Keratin, type I cytoskeletal 16			50	60.33	424	2.51				x
Q04695	KRT17	Keratin, type I cytoskeletal 17	218	3.89	305	4.21	424	2.51				x
P35527	KRT9	Keratin, type I cytoskeletal 9	79	21.62	47	64.53	75	35.3		x		x	x
Q9NSB4	KRT82	Keratin, type II cuticular Hb2					320	5.42				x
P78386	KRT85	Keratin, type II cuticular Hb5					242	8				x
P04264	KRT1	Keratin, type II cytoskeletal 1	46	44.36	36	85.25	60	50.27		x		x	x
P35908	KRT2	Keratin, type II cytoskeletal 2 epidermal	124	8.73	113	23.2	231	8.69		x		x	x
Q01546	KRT76	Keratin, type II cytoskeletal 2 oral			526	1.47
P13647	KRT5	Keratin, type II cytoskeletal 5			167	12.08	626	1.48		x		x
P04259	KRT6B	Keratin, type II cytoskeletal 6B			359	3.52
P48668	KRT6C	Keratin, type II cytoskeletal 6C	233	2.71	69	45.19				x
Q3LI83	KRTAP24-1	Keratin-associated protein 24-1					605	2
P01042	KNG1	Kininogen-1	24	79.53	22	121.34	23	113.67		x	x	x	x
P02788	LTF	Lactotransferrin	257	2						x		x	x
Q04760	GLO1	Lactoylglutathione lyase					436	2.18				x
P25391	LAMA1	Laminin subunit alpha-1	193	4	118	21.44	126	17.82		x	x
P24043	LAMA2	Laminin subunit alpha-2			514	1.94	346	4.47				x
P07942	LAMB1	Laminin subunit beta-1	254	2	184	10.87	147	15.75				x	x
P55268	LAMB2	Laminin subunit beta-2	108	12	112	23.44	71	37.62		x	x	x
P11047	LAMC1	Laminin subunit gamma-1	153	6	93	31.25	79	32.77		x		x	x
P41159	LEP	Leptin					597	2				x
P02750	LRG1	Leucine-rich alpha-2-glycoprotein	70	26.9	76	39.56	102	24.82		x	x	x	x
Q96AG4	LRRC59	Leucine-rich repeat-containing protein 59					455	2.01
O14960	LECT2	Leukocyte cell-derived chemotaxin-2	239	2.12						x
Q8N6C8	LILRA3	Leukocyte immunoglobulin-like receptor subfamily A member 3			525	1.53	264	6.91				x
O75023	LILRB5	Leukocyte immunoglobulin-like receptor subfamily B member 5			516	1.83
P09960	LTA4H	Leukotriene A-4 hydrolase			286	5.68	363	4.02				x	x
Q13449	LSAMP	Limbic system-associated membrane protein			446	2	575	2				x
P18428	LBP	Lipopolysaccharide-binding protein	94	17.24	105	26.96	119	19.27		x	x	x	x
P06858	LPL	Lipoprotein lipase	109	12	85	35.14	110	21.91		x	x	x
Q969E1	LEAP2	Liver-expressed antimicrobial peptide 2			531	1.3						x
P00338	LDHA	L-lactate dehydrogenase A chain	286	2	137	16.76	96	26.36		x		x	x
P07195	LDHB	L-lactate dehydrogenase B chain	305	2	164	12.5	162	13.81		x		x	x
P31995	FCGR2C	Low affinity immunoglobulin gamma Fc region receptor II-c			477	2
P08637	FCGR3A	Low affinity immunoglobulin gamma Fc region receptor III-A					387	4				x
O75015	FCGR3B	Low affinity immunoglobulin gamma Fc region receptor III-B			215	9.15	328	5.23				x	x
P01130	LDLR	Low-density lipoprotein receptor			425	2	357	4.14				x
Q86YD5	LDLRAD3	Low-density lipoprotein receptor class A domain-containing protein 3			506	2	642	1.02
P14151	SELL	L-selectin	186	4.03	291	5.26	285	6.05		x	x	x	x
P51884	LUM	Lumican	72	24.77	77	39.43	72	35.99		x	x	x	x
Q9Y5Y7	LYVE1	Lymphatic vessel endothelial hyaluronic acid receptor 1	278	2	262	6.21	326	5.29		x		x	x
P10619	CTSA	Lysosomal protective protein					549	2				x
P42785	PRCP	Lysosomal Pro-X carboxypeptidase			456	2	352	4.26				x	x
P11279	LAMP1	Lysosome-associated membrane glycoprotein 1			299	4.55	409	3.29				x	x
P13473	LAMP2	Lysosome-associated membrane glycoprotein 2			314	4.04	420	2.76		x		x
P61626	LYZ	Lysozyme C	211	4	258	6.41	262	7.13		x	x	x
P09603	CSF1	Macrophage colony-stimulating factor 1			483	2						x
P07333	CSF1R	Macrophage colony-stimulating factor 1 receptor			228	8.26	315	5.61		x		x	x
P22897	MRC1	Macrophage mannose receptor 1			432	2	630	1.33				x
P40925	MDH1	Malate dehydrogenase, cytoplasmic					323	5.33		x		x	x
P40926	MDH2	Malate dehydrogenase, mitochondrial	310	2								x
P48740	MASP1	Mannan-binding lectin serine protease 1	100	16	106	26.81	111	20.6		x		x	x
O00187	MASP2	Mannan-binding lectin serine protease 2			212	9.49	402	3.45		x		x	x
P11226	MBL2	Mannose-binding protein C	158	6	214	9.37	179	12.36		x		x	x
P33908	MAN1A1	Mannosyl-oligosaccharide 1,2-alpha-mannosidase IA	114	10.28	222	8.69	211	10.02		x	x	x	x
P10721	KIT	Mast/stem cell growth factor receptor Kit					413	3.09				x	x
O00339	MATN2	Matrilin-2			423	2	260	7.33
P14780	MMP9	Matrix metalloproteinase-9			412	2	629	1.33				x	x
Q16853	AOC3	Membrane primary amine oxidase			197	10.01	417	2.88				x
Q13421	MSLN	Mesothelin					511	2				x
P01033	TIMP1	Metalloproteinase inhibitor 1	91	18.59	114	23.11	90	28.76		x	x	x	x
P16035	TIMP2	Metalloproteinase inhibitor 2			482	2	367	4.01		x		x	x
P02795	MT2A	Metallothionein-2					564	2				x
P46821	MAP1B	Microtubule-associated protein 1B					609	1.92				x
P27816	MAP4	Microtubule-associated protein 4					492	2		x
P20774	OGN	Mimecan			310	4.07	548	2		x		x	x
P26038	MSN	Moesin			294	4.93	432	2.26		x		x	x
P08571	CD14	Monocyte differentiation antigen CD14	84	20.12	87	33.93	99	25.63		x	x	x	x
Q9H8L6	MMRN2	Multimerin-2	256	2	420	2	500	2		x		x
Q7Z7M0	MEGF8	Multiple epidermal growth factor-like domains protein 8	248	2	303	4.29	195	11.55				x	x
Q9UNW1	MINPP1	Multiple inositol polyphosphate phosphatase 1	116	10.22	227	8.3	177	12.43			x	x	x
Q9Y2G1	MRF	Myelin gene regulatory factor	320	1.89	532	1.23						x
P05164	MPO	Myeloperoxidase	255	2	266	6.01	241	8				x	x
P02144	MB	Myoglobin			470	2	614	1.85				x	x
P60660	MYL6	Myosin light polypeptide 6					386	4
P35579	MYH9	Myosin-9	247	2	207	9.89	208	10.11				x
P29966	MARCKS	Myristoylated alanine-rich C-kinase substrate			467	2	530	2				x	x
Q9UJJ9	GNPTG	N-acetylglucosamine-1-phosphotransferase subunit gamma			347	4	421	2.75		x		x
O43505	B3GNT1	N-acetyllactosaminide beta-1,3-N-acetylglucosaminyltransferase	328	1.68								x
Q96PD5	PGLYRP2	N-acetylmuramoyl-L-alanine amidase	34	62.51	31	89.4	32	88.29		x	x	x	x
Q92859	NEO1	Neogenin	253	2								x	x
P13591	NCAM1	Neural cell adhesion molecule 1			230	8.02	164	13.55		x		x	x
O00533	CHL1	Neural cell adhesion molecule L1-like protein	151	6.12	129	18.64	93	27.71		x			x
Q7Z3B1	NEGR1	Neuronal growth regulator 1			486	2	570	2				x
P47972	NPTX2	Neuronal pentraxin-2	175	4.46	130	18.28	155	14.5		x	x
O14786	NRP1	Neuropilin-1	126	8.66	125	19.6	139	16.1		x		x	x
Q14697	GANAB	Neutral alpha-glucosidase AB			430	2	444	2.08				x
P59666	DEFA3	Neutrophil defensin 3					632	1.28
P80188	LCN2	Neutrophil gelatinase-associated lipocalin	183	4.07	354	3.8	307	6		x		x	x
P14543	NID1	Nidogen-1					361	4.08				x	x
Q14112	NID2	Nidogen-2					481	2		x		x	x
Q9GZT8	NIF3L1	NIF3-like protein 1					423	2.56				x
Q5JPE7	NOMO2	Nodal modulator 2					493	2
Q99784	OLFM1	Noelin	203	4	232	8.01	319	5.48		x		x	x
Q02818	NUCB1	Nucleobindin-1			193	10.13	167	13.32				x	x
P80303	NUCB2	Nucleobindin-2			518	1.73	517	2				x
P19338	NCL	Nucleolin					478	2
P06748	NPM1	Nucleophosmin			451	2	533	2				x	x
P22392	NME2	Nucleoside diphosphate kinase B			348	4	463	2.01
Q99733	NAP1L4	Nucleosome assembly protein 1-like 4					465	2.01				x
Q9H173	SIL1	Nucleotide exchange factor SIL1			473	2
Q9NTK5	OLA1	Obg-like ATPase 1					434	2.21				x
Q68BL8	OLFML2B	Olfactomedin-like protein 2B					513	2
Q9NRN5	OLFML3	Olfactomedin-like protein 3			521	1.63
Q8WWZ8	OIT3	Oncoprotein-induced transcript 3 protein			522	1.61						x
Q8IYS5	OSCAR	Osteoclast-associated immunoglobulin-like receptor	313	2	395	2.05	390	4				x
Q99983	OMD	Osteomodulin					657	0.56				x	x
Q86UD1	OAF	Out at first protein homolog	210	4	248	7.15	250	8		x		x
Q12889	OVGP1	Oviduct-specific glycoprotein	143	7.48	274	6	127	17.78
O95497	VNN1	Pantetheinase	224	3.41	132	17.76	342	4.54		x		x	x
Q13219	PAPPA	Pappalysin-1	234	2.63	163	12.75	251	7.96		x
P26022	PTX3	Pentraxin-related protein PTX3			397	2.04				x		x
Q6UXB8	PI16	Peptidase inhibitor 16	163	6	218	8.9	153	15.01				x	x
O75594	PGLYRP1	Peptidoglycan recoition protein 1			529	1.38	581	2				x
P19021	PAM	Peptidyl-glycine alpha-amidating monooxygenase			172	11.78	216	9.7		x	x	x
P62937	PPIA	Peptidyl-prolyl cis-trans isomerase A	176	4.44	201	10	152	15.2		x	x	x	x
P45877	PPIC	Peptidyl-prolyl cis-trans isomerase C			492	2				x			x
P62942	FKBP1A	Peptidyl-prolyl cis-trans isomerase FKBP1A					464	2.01				x	x
O60664	PLIN3	Perilipin-3					459	2.01				x
Q15063	POSTN	Periostin	112	10.69	174	11.66	188	11.75				x	x
Q92626	PXDN	Peroxidasin homolog					449	2.02			x	x
Q06830	PRDX1	Peroxiredoxin-1			360	3.51	203	10.33		x	x	x
P32119	PRDX2	Peroxiredoxin-2	134	8.01			360	4.09		x		x
P30044	PRDX5	Peroxiredoxin-5, mitochondrial					578	2				x	x
P30041	PRDX6	Peroxiredoxin-6					263	6.97				x
P04180	LCAT	Phosphatidylcholine-sterol acyltransferase	131	8.08	237	7.85	288	6.02		x	x	x	x
P30086	PEBP1	Phosphatidylethanolamine-binding protein 1					277	6.41				x
Q96S96	PEBP4	Phosphatidylethanolamine-binding protein 4			490	2	450	2.02		x		x	x
P48739	PITPNB	Phosphatidylinositol transfer protein beta isoform			479	2	577	2
P80108	GPLD1	Phosphatidylinositol-glycan-specific phospholipase D	128	8.58	147	14.62	144	15.98		x	x	x	x
P36871	PGM1	Phosphoglucomutase-1			250	7.03	200	10.68				x
P00558	PGK1	Phosphoglycerate kinase 1	200	4	304	4.29	157	14			x	x	x
P18669	PGAM1	Phosphoglycerate mutase 1			344	4	381	4				x	x
P55058	PLTP	Phospholipid transfer protein			400	2.02	351	4.31		x	x	x	x
P36955	SERPINF1	Pigment epithelium-derived factor	35	61.62	41	77.69	36	78.84		x	x	x	x
Q9BTY2	FUCA2	Plasma alpha-L-fucosidase			251	6.95	265	6.9				x	x
Q9Y646	PGCP	Plasma glutamate carboxypeptidase	329	1.68	316	4.03	301	6				x
P03952	KLKB1	Plasma kallikrein	39	52.48	28	98.27	34	85.36		x	x	x	x
P05155	SERPING1	Plasma protease C1 inhibitor	49	42.16	45	68.2	48	59.91		x	x	x	x
P05154	SERPINA5	Plasma serine protease inhibitor	71	24.92	86	34.48	70	37.8		x	x	x	x
P00747	PLG	Plasminogen	14	123.21	11	216.34	12	200.96		x	x	x	x
P05121	SERPINE1	Plasminogen activator inhibitor 1	288	2	162	12.76	226	8.98		x	x	x
P13796	LCP1	Plastin-2	59	34.8	60	52.27	57	53.43		x	x	x	x
P13797	PLS3	Plastin-3			383	2.25	370	4				x
P02775	PPBP	Platelet basic protein	317	2	280	6	278	6.37				x	x
P10720	PF4V1	Platelet factor 4 variant			502	2	574	2				x
P07359	GP1BA	Platelet glycoprotein Ib alpha chain	285	2	300	4.54	355	4.18		x		x	x
P40197	GP5	Platelet glycoprotein V			437	2	294	6				x
P68402	PAFAH1B2	Platelet-activating factor acetylhydrolase IB subunit beta			523	1.6
Q6UX71	PLXDC2	Plexin domain-containing protein 2			331	4	296	6				x	x
O00592	PODXL	Podocalyxin			478	2						x
P15151	PVR	Poliovirus receptor			367	2.95	331	5.11		x		x	x
Q15223	PVRL1	Poliovirus receptor-related protein 1	334	1.3								x
Q15365	PCBP1	Poly(rC)-binding protein 1			445	2						x
P11940	PABPC1	Polyadenylate-binding protein 1					491	2				x
Q10472	GALNT1	Polypeptide N-acetylgalactosaminyltransferase 1					531	2				x
Q10471	GALNT2	Polypeptide N-acetylgalactosaminyltransferase 2	263	2	427	2	392	3.96				x
P08397	HMBS	Porphobilinogen deaminase					580	2				x
P20742	PZP	Preancy zone protein	27	70.31	74	40.58	47	61.39		x	x	x	x
P61758	VBP1	Prefoldin subunit 3					571	2
Q8N945	PRELID2	PRELI domain-containing protein 2			462	2
Q9UHG3	PCYOX1	Prenylcysteine oxidase 1	279	2	460	2						x	x
P07602	PSAP	Proactivator polypeptide	241	2.05			336	4.78				x
Q96SM3	CPXM1	Probable carboxypeptidase X1			396	2.04	406	3.37
P83110	HTRA3	Probable serine protease HTRA3			231	8.02	348	4.43
Q15113	PCOLCE	Procollagen C-endopeptidase enhancer 1	127	8.66	136	17.16	150	15.52		x		x	x
Q9UKZ9	PCOLCE2	Procollagen C-endopeptidase enhancer 2			544	0.9	641	1.03
Q02809	PLOD1	Procollagen-lysine,2-oxoglutarate 5-dioxygenase 1			273	6	324	5.32				x
P07737	PFN1	Profilin-1	298	2	408	2.01	283	6.11		x		x	x
P12273	PIP	Prolactin-inducible protein	315	2			388	4				x
Q9UQ80	PA2G4	Proliferation-associated protein 2G4					438	2.15				x
Q8IZL8	PELP1	Proline-, glutamic acid- and leucine-rich protein 1			511	2
P27918	CFP	Properdin	111	11.01	157	13.37	151	15.25		x		x	x
Q8NBP7	PCSK9	Proprotein convertase subtilisin/kexin type 9	146	6.45	178	11.46	170	12.77		x		x
P41222	PTGDS	Prostaglandin-H2 D-isomerase	121	10	204	10	182	12.09		x		x	x
P15309	ACPP	Prostatic acid phosphatase	65	28.86	107	26.52	104	24.42		x	x
Q06323	PSME1	Proteasome activator complex subunit 1			441	2	366	4.01		x		x
Q9UL46	PSME2	Proteasome activator complex subunit 2					565	2				x
P25787	PSMA2	Proteasome subunit alpha type-2	302	2			573	2				x	x
P20618	PSMB1	Proteasome subunit beta type-1			501	2						x	x
P49721	PSMB2	Proteasome subunit beta type-2			512	2	394	3.96		x		x
P28070	PSMB4	Proteasome subunit beta type-4					607	2				x
P02760	AMBP	Protein AMBP	44	47.33	55	56.51	54	57.5		x	x	x
Q8NG31	CASC5	Protein CASC5			443	2
O60888	CUTA	Protein CutA			382	2.29	311	6		x		x
P07237	P4HB	Protein disulfide-isomerase			217	8.91	287	6.03				x	x
P30101	PDIA3	Protein disulfide-isomerase A3	262	2	332	4	625	1.52				x	x
Q99497	PARK7	Protein DJ-1					229	8.81				x
Q6UWH4	FAM198B	Protein FAM198B			284	5.77	644	0.97
Q99435	NELL2	Protein kinase C-binding protein NELL2			272	6	376	4			x	x
Q9Y316	MEMO1	Protein MEMO1					558	2
P31949	S100A11	Protein S100-A11	307	2	350	4	310	6				x
P31151	S100A7	Protein S100-A7	161	6			600	2				x
P06702	S100A9	Protein S100-A9	293	2	224	8.43	334	4.9		x		x	x
Q15436	SEC23A	Protein transport protein Sec23A					510	2
Q9UK55	SERPINA10	Protein Z-dependent protease inhibitor	73	24.53	81	38.61	73	35.49		x	x	x	x
Q9ULW8	PADI3	Protein-arginine deiminase type-3					385	4
Q08188	TGM3	Protein-glutamine gamma-glutamyltransferase E					494	2				x
Q92954	PRG4	Proteoglycan 4	198	4	196	10.01	333	4.9		x		x	x
P00734	F2	Prothrombin	16	117.65	16	150.52	17	144.25		x	x	x	x
P00491	PNP	Purine nucleoside phosphorylase					638	1.15				x
Q9BZK3	NACAP1	Putative nascent polypeptide-associated complex subunit alpha-like protein					611	1.85
Q8NFI4	ST13P5	Putative protein FAM10A5					523	2
P14618	PKM2	Pyruvate kinase isozymes M1/M2	269	2	176	11.57	133	16.68				x
P31150	GDI1	Rab GDP dissociation inhibitor alpha	237	2.2	253	6.81	471	2				x	x
P50395	GDI2	Rab GDP dissociation inhibitor beta			377	2.42	222	9.46			x	x
P35241	RDX	Radixin	336	1.27			201	10.44					x
Q12913	PTPRJ	Receptor-type tyrosine-protein phosphatase eta	323	1.77	199	10	240	8				x	x
P23470	PTPRG	Receptor-type tyrosine-protein phosphatase gamma	196	4			218	9.69				x	x
Q15262	PTPRK	Receptor-type tyrosine-protein phosphatase kappa			195	10.01	252	7.75		x		x
Q13332	PTPRS	Receptor-type tyrosine-protein phosphatase S			312	4.06	477	2				x	x
P23471	PTPRZ1	Receptor-type tyrosine-protein phosphatase zeta					482	2
Q15293	RCN1	Reticulocalbin-1	274	2			437	2.17
Q86UN3	RTN4RL2	Reticulon-4 receptor-like 2			491	2						x	x
P00352	ALDH1A1	Retinal dehydrogenase 1			488	2	654	0.62				x
Q99969	RARRES2	Retinoic acid receptor responder protein 2			296	4.76	407	3.32		x	x	x	x
P09455	RBP1	Retinol-binding protein 1			372	2.56	165	13.53		x	x
P02753	RBP4	Retinol-binding protein 4	58	36.15	73	40.89	69	41.83		x	x	x
O95980	RECK	Reversion-inducing cysteine-rich protein with Kazal motifs					422	2.73				x
P52565	ARHGDIA	Rho GDP-dissociation inhibitor 1			507	2	401	3.66				x	x
P34096	RNASE4	Ribonuclease 4	295	2	313	4.05	396	3.91		x		x
P13489	RNH1	Ribonuclease inhibitor			524	1.6	245	8				x	x
P07998	RNASE1	Ribonuclease pancreatic	304	2	346	4	306	6		x		x	x
O00584	RNASET2	Ribonuclease T2	339	1.13								x	x
Q9P2E9	RRBP1	Ribosome-binding protein 1					373	4				x
P35637	FUS	RNA-binding protein FUS					435	2.18				x
Q9Y6N7	ROBO1	Roundabout homolog 1			378	2.41	399	3.74
Q8WZ75	ROBO4	Roundabout homolog 4			293	4.97	443	2.08					x
Q86VB7	CD163	Scavenger receptor cysteine-rich type 1 protein M130	216	3.93	166	12.34	345	4.5		x		x	x
Q13103	SPP2	Secreted phosphoprotein 24	306	2	401	2.02	559	2		x		x
P05060	CHGB	Secretogranin-1					479	2				x
P13521	SCG2	Secretogranin-2			543	0.9						x
Q96T21	SECISBP2	Selenocysteine insertion sequence-binding protein 2					637	1.15
P49908	SEPP1	Selenoprotein P			165	12.4	181	12.24		x		x	x
Q99985	SEMA3C	Semaphorin-3C			540	0.95	484	2
Q13275	SEMA3F	Semaphorin-3F					501	2
Q9NS98	SEMA3G	Semaphorin-3G			503	2	512	2
O75326	SEMA7A	Semaphorin-7A			330	4						x	x
Q12884	FAP	Seprase	261	2								x	x
P10124	SRGN	Serglycin	303	2	252	6.92	340	4.65				x
O95084	PRSS23	Serine protease 23			439	2						x
P30153	PPP2R1A	Serine/threonine-protein phosphatase 2A 65 kDa regulatory subunit A alpha isoform					554	2				x
Q86U17	SERPINA11	Serpin A11	291	2	211	9.66	185	12.01				x
P35237	SERPINB6	Serpin B6					529	2				x
P02768	ALB	Serum albumin	90	18.72	92	31.97	128	17.54		x	x	x
P02743	APCS	Serum amyloid P-component	139	7.86	142	16.04	163	13.64		x	x	x
P27169	PON1	Serum paraoxonase/arylesterase 1	102	14.99	120	21.29	123	18.15		x	x	x	x
P04278	SHBG	Sex hormone-binding globulin	43	48.03	43	70.37	39	69.22		x	x	x	x
Q8IWY4	SCUBE1	Sial peptide, CUB and EGF-like domain-containing protein 1	173	4.61	108	26.09	145	15.89			x
O94813	SLIT2	Slit homolog 2 protein			270	6
P62304	SNRPE	Small nuclear ribonucleoprotein E					639	1.1
P61956	SUMO2	Small ubiquitin-related modifier 2					621	1.72
Q00796	SORD	Sorbitol dehydrogenase					344	4.52				x
P09486	SPARC	SPARC	83	20.4	116	22.6	95	26.74		x		x	x
Q14515	SPARCL1	SPARC-like protein 1			255	6.51	261	7.31				x	x
Q01082	SPTBN1	Spectrin beta chain, brain 1					474	2				x
Q13838	DDX39B	Spliceosome RNA helicase DDX39B					380	4
Q9HCB6	SPON1	Spondin-1	242	2.02	192	10.14	174	12.55				x	x
Q9BUD6	SPON2	Spondin-2					584	2
P52823	STC1	Stanniocalcin-1			223	8.56	304	6		x
O76061	STC2	Stanniocalcin-2	301	2	385	2.18	537	2
Q7KZF4	SND1	Staphylococcal nuclease domain-containing protein 1					488	2				x
P09238	MMP10	Stromelysin-2			450	2
O00391	QSOX1	Sulfhydryl oxidase 1	77	22.18	94	31.2	74	35.4		x	x	x	x
P00441	SOD1	Superoxide dismutase [Cu-Zn]	311	2			557	2		x		x
P78539	SRPX	Sushi repeat-containing protein SRPX			257	6.49	322	5.34		x	x	x
O60687	SRPX2	Sushi repeat-containing protein SRPX2			340	4	313	5.93		x
Q99536	VAT1	Synaptic vesicle membrane protein VAT-1 homolog			440	2	300	6					x
P18827	SDC1	Syndecan-1			505	2	598	2				x
P31431	SDC4	Syndecan-4	316	2	235	8	414	3.06		x
Q9Y490	TLN1	Talin-1			265	6.01	445	2.06		x		x
Q7Z7G0	ABI3BP	Target of Nesh-SH3			485	2	410	3.27		x		x
P40227	CCT6A	T-complex protein 1 subunit zeta					505	2				x
P24821	TNC	Tenascin			515	1.85	452	2.01				x	x
Q92752	TNR	Tenascin-R			517	1.82
P22105	TNXB	Tenascin-X	103	14.39	109	26.02	86	30.71		x	x	x	x
Q92563	SPOCK2	Testican-2					446	2.06
P05452	CLEC3B	Tetranectin	82	20.5	91	32.04	76	33.56		x	x	x	x
O43657	TSPAN6	Tetraspanin-6			384	2.25
P10599	TXN	Thioredoxin			508	2	268	6.72		x		x
Q9BRA2	TXNDC17	Thioredoxin domain-containing protein 17					608	2				x
Q8NBS9	TXNDC5	Thioredoxin domain-containing protein 5					541	2				x
Q16881	TXNRD1	Thioredoxin reductase 1, cytoplasmic					337	4.74
O43396	TXNL1	Thioredoxin-like protein 1					431	2.29				x
P07996	THBS1	Thrombospondin-1	136	8	104	27.44	88	30.03		x	x	x	x
P35443	THBS4	Thrombospondin-4	98	16.18	70	42.95	78	32.8		x	x	x	x
P62328	TMSB4X	Thymosin beta-4			369	2.85	281	6.2				x
P05543	SERPINA7	Thyroxine-binding globulin	48	42.95	59	52.99	58	53.38		x	x	x	x
P04066	FUCA1	Tissue alpha-L-fucosidase	299	2	497	2						x	x
P10646	TFPI	Tissue factor pathway inhibitor			380	2.33	271	6.58		x		x
P20061	TCN1	Transcobalamin-1	283	2	494	2	601	2				x
P02786	TFRC	Transferrin receptor protein 1					610	1.85		x	x	x
Q03167	TGFBR3	Transforming growth factor beta receptor type 3	190	4.01	355	3.72	257	7.49		x		x
Q15582	TGFBI	Transforming growth factor-beta-induced protein ig-h3	81	20.95	99	30.62	81	31.6		x	x	x	x
Q01995	TAGLN	Transgelin			463	2						x
P37802	TAGLN2	Transgelin-2			341	4	382	4				x
O43493	TGOLN2	Trans-Golgi network integral membrane protein 2			422	2	515	2
P55072	VCP	Transitional endoplasmic reticulum ATPase	250	2	374	2.46	207	10.13				x
P29401	TKT	Transketolase	156	6	329	4	282	6.12				x	x
Q14956	GPNMB	Transmembrane glycoprotein NMB			474	2						x
P02766	TTR	Transthyretin	105	14	97	30.87	97	26.13		x	x	x	x
P60174	TPI1	Triosephosphate isomerase			260	6.28	143	16		x	x	x	x
O14773	TPP1	Tripeptidyl-peptidase 1	289	2	458	2	587	2				x
P28289	TMOD1	Tropomodulin-1			480	2
P07478	PRSS2	Trypsin-2			205	10	291	6				x
P35030	PRSS3	Trypsin-3			241	7.7	236	8.03				x
P23381	WARS	Tryptophan--tRNA ligase, cytoplasmic	191	4.01	493	2	303	6				x	x
Q8WUA8	TSKU	Tsukushin			407	2.01	566	2
Q9BQE3	TUBA1C	Tubulin alpha-1C chain	265	2	454	2	237	8.02				x
P07437	TUBB	Tubulin beta chain	238	2.15	285	5.74	118	19.28			x
P98066	TNFAIP6	Tumor necrosis factor-inducible gene 6 protein	150	6.19	158	13.34	161	13.85		x	x		x
P00519	ABL1	Tyrosine-protein kinase ABL1			527	1.46
P35590	TIE1	Tyrosine-protein kinase receptor Tie-1			429	2	289	6.01				x
P30530	AXL	Tyrosine-protein kinase receptor UFO			535	1.13						x	x
P54578	USP14	Ubiquitin carboxyl-terminal hydrolase 14					518	2				x
Q9Y5T5	USP16	Ubiquitin carboxyl-terminal hydrolase 16			538	1.09
P09936	UCHL1	Ubiquitin carboxyl-terminal hydrolase isozyme L1			496	2	405	3.44				x
Q96FW1	OTUB1	Ubiquitin thioesterase OTUB1					590	2				x
P62979	RPS27A	Ubiquitin-40S ribosomal protein S27a			487	2	547	2
P68036	UBE2L3	Ubiquitin-conjugating enzyme E2 L3					585	2				x
P22314	UBA1	Ubiquitin-like modifier-activating enzyme 1			283	5.78	136	16.16				x
Q9NY97	B3GNT2	UDP-GlcNAc:betaGal beta-1,3-N-acetylglucosaminyltransferase 2			308	4.15	325	5.32				x	x
Q7Z7M8	B3GNT8	UDP-GlcNAc:betaGal beta-1,3-N-acetylglucosaminyltransferase 8	230	2.97			457	2.01
P30085	CMPK1	UMP-CMP kinase					572	2				x
Q8N655	C10orf12	Uncharacterized protein C10orf12					568	2
P07911	UMOD	Uromodulin			394	2.05	458	2.01				x
P11684	SCGB1A1	Uteroglobin			364	3.23						x	x
Q16851	UGP2	UTP--glucose-1-phosphate uridylyltransferase			444	2	377	4					x
P54727	RAD23B	UV excision repair protein RAD23 homolog B					627	1.48				x
P19320	VCAM1	Vascular cell adhesion protein 1	192	4	144	15.97	175	12.52		x		x	x
P35916	FLT4	Vascular endothelial growth factor receptor 3			327	4	316	5.59				x
Q6EMK4	VASN	Vasorin	99	16.07	145	15.51	180	12.28		x	x	x	x
P13611	VCAN	Versican core protein	88	18.99	75	40.48	65	47.35		x	x	x	x
P98155	VLDLR	Very low-density lipoprotein receptor			428	2
P18206	VCL	Vinculin	219	3.89	198	10	354	4.18				x	x
P02774	GC	Vitamin D-binding protein	5	169.57	13	201.34	14	199.01		x	x	x	x
P04070	PROC	Vitamin K-dependent protein C	122	9.44	122	20.66	115	19.8		x	x	x	x
P07225	PROS1	Vitamin K-dependent protein S	95	16.74	95	31.12	101	25.12		x	x	x	x
P22891	PROZ	Vitamin K-dependent protein Z	118	10.07	146	14.88	106	23.43		x	x	x	x
P04004	VTN	Vitronectin	31	66.46	27	108.33	29	98.27		x	x	x	x
P54289	CACNA2D1	Voltage-dependent calcium channel subunit alpha-2/delta-1			221	8.72	112	20.28					x
P04275	VWF	von Willebrand factor	135	8	88	33.59	235	8.1		x	x	x
Q5VU13	VSIG8	V-set and immunoglobulin domain-containing protein 8					270	6.64				x
Q15904	ATP6AP1	V-type proton ATPase subunit S1					460	2.01				x
P12955	PEPD	Xaa-Pro dipeptidase	144	7.4	156	13.43	166	13.36		x		x	x
P12956	XRCC6	X-ray repair cross-complementing protein 6					579	2				x
Q86Y38	XYLT1	Xylosyltransferase 1	249	2	402	2.01	312	5.96
O75152	ZC3H11A	Zinc finger CCCH domain-containing protein 11A			536	1.11
A8K0R7	ZNF839	Zinc finger protein 839			528	1.44
P25311	AZGP1	Zinc-alpha-2-glycoprotein	55	37.74	65	47.21	63	49.64		x	x	x	x
										297/480	189/246	585/1929	321/575

## Sheet: This study
Accession	Description	Score	Coverage	# Proteins	# Unique Peptides	# Peptides	# PSMs	# AAs	MW [kDa]	calc. pI
P02769	Serum albumin OS=Bos taurus GN=ALB PE=1 SV=4 - [ALBU_BOVIN]	3365.63	42.67	2	40	40	957	607	69.2484	6.17627
Q2UVX4	Complement C3 OS=Bos taurus GN=C3 PE=1 SV=2 - [CO3_BOVIN]	2136.62	55.09	1	2	90	625	1661	187.135	6.84424
G3X7A5	Complement C3 OS=Bos taurus GN=C3 PE=2 SV=1 - [G3X7A5_BOVIN]	2128.1	54.43	1	1	89	620	1661	187.028	7.02002
P15497	Apolipoprotein A-I OS=Bos taurus GN=APOA1 PE=1 SV=3 - [APOA1_BOVIN]	752.471	77.74	1	37	37	256	265	30.2579	5.97314
G3X6N3	Serotransferrin OS=Bos taurus GN=TF PE=4 SV=1 - [G3X6N3_BOVIN]	589.278	35.23	2	22	22	162	704	77.6157	7.26904
F1N1I6	Gelsolin OS=Bos taurus GN=GSN PE=2 SV=1 - [F1N1I6_BOVIN]	563.362	42.77	3	23	23	158	781	85.6342	6.21436
E1BH06	Uncharacterized protein OS=Bos taurus GN=C4A PE=4 SV=2 - [E1BH06_BOVIN]	343.885	25.5	3	16	36	114	1741	192.644	7.43018
F1N076	Uncharacterized protein OS=Bos taurus GN=CP PE=4 SV=2 - [F1N076_BOVIN]	382.668	35.67	1	28	28	111	1085	123.731	6.18896
P81187	Complement factor B OS=Bos taurus GN=CFB PE=1 SV=2 - [CFAB_BOVIN]	442.399	25.76	1	20	20	107	761	85.3119	7.6792
F1MMP5	Inter-alpha-trypsin inhibitor heavy chain H1 OS=Bos taurus GN=ITIH1 PE=4 SV=1 - [F1MMP5_BOVIN]	361.991	33.77	2	30	30	106	906	101.174	7.1958
Q7SIH1	Alpha-2-macroglobulin OS=Bos taurus GN=A2M PE=1 SV=2 - [A2MG_BOVIN]	327.782	21.39	1	24	24	106	1510	167.47	6.02393
P48616	Vimentin OS=Bos taurus GN=VIM PE=1 SV=3 - [VIME_BOVIN]	280.555	43.56	7	20	22	105	466	53.6951	5.12256
F1MZX2	Uncharacterized protein OS=Bos taurus GN=SERPINE2 PE=2 SV=2 - [F1MZX2_BOVIN]	321.512	47.36	1	20	20	101	397	44.2724	9.64209
Q3T052	Inter-alpha-trypsin inhibitor heavy chain H4 OS=Bos taurus GN=ITIH4 PE=1 SV=1 - [ITIH4_BOVIN]	307.669	20.96	2	19	19	91	916	101.449	6.68311
A5PJE3	Fibrinogen alpha chain OS=Bos taurus GN=FGA PE=2 SV=1 - [A5PJE3_BOVIN]	239.962	24.39	2	17	17	85	615	66.957	7.02002
F1MNW4	Inter-alpha-trypsin inhibitor heavy chain H2 OS=Bos taurus GN=ITIH2 PE=4 SV=2 - [F1MNW4_BOVIN]	296.92	23.36	1	18	18	79	946	106.09	7.94287
G3X6K8	Haptoglobin OS=Bos taurus GN=HP PE=2 SV=1 - [G3X6K8_BOVIN]	176.529	25.94	2	15	15	69	401	44.8446	7.7085
F1MVK1	Uncharacterized protein (Fragment) OS=Bos taurus PE=4 SV=2 - [F1MVK1_BOVIN]	201.698	16.52	2	2	22	68	1580	173.864	6.91748
P60712	Actin, cytoplasmic 1 OS=Bos taurus GN=ACTB PE=1 SV=1 - [ACTB_BOVIN]	211.978	53.33	3	8	16	61	375	41.7097	5.47803
F1MKS5	Histidine-rich glycoprotein OS=Bos taurus GN=HRG PE=4 SV=2 - [F1MKS5_BOVIN]	146.136	15.49	2	10	10	56	536	60.7056	7.53271
A2I7M9	Serpin A3-2 OS=Bos taurus GN=SERPINA3-2 PE=3 SV=1 - [SPA32_BOVIN]	178.722	19.46	5	2	12	54	411	46.2083	5.98584
P07589	Fibronectin OS=Bos taurus GN=FN1 PE=1 SV=4 - [FINC_BOVIN]	182.606	17.8	4	24	24	52	2478	271.983	5.50342
P68138	Actin, alpha skeletal muscle OS=Bos taurus GN=ACTA1 PE=1 SV=1 - [ACTS_BOVIN]	180.281	37.14	2	1	10	52	377	42.0239	5.38916
Q9TTE1	Serpin A3-1 OS=Bos taurus GN=SERPINA3-1 PE=1 SV=3 - [SPA31_BOVIN]	151.917	19.46	1	1	11	49	411	46.2082	5.98584
G3X807	Histone H4 (Fragment) OS=Bos taurus GN=LOC616167 PE=3 SV=1 - [G3X807_BOVIN]	129.661	60.2	9	9	9	48	98	10.9422	11.356
P02070	Hemoglobin subunit beta OS=Bos taurus GN=HBB PE=1 SV=1 - [HBB_BOVIN]	153.317	55.86	5	8	8	47	145	15.9443	7.59131
Q5E9B5	Actin, gamma-enteric smooth muscle OS=Bos taurus GN=ACTG2 PE=2 SV=1 - [ACTH_BOVIN]	154.55	37.23	4	1	9	44	376	41.8498	5.47803
E1B805	Uncharacterized protein (Fragment) OS=Bos taurus GN=LOC528040 PE=4 SV=2 - [E1B805_BOVIN]	114.769	13.74	1	16	16	43	1674	187.149	6.90283
P18902	Retinol-binding protein 4 OS=Bos taurus GN=RBP4 PE=1 SV=1 - [RET4_BOVIN]	112.928	22.95	2	5	5	42	183	21.0552	5.68115
P01966	Hemoglobin subunit alpha OS=Bos taurus GN=HBA PE=1 SV=2 - [HBA_BOVIN]	66.0954	27.46	1	4	4	40	142	15.1749	8.44092
F1MY85	Complement C5a anaphylatoxin OS=Bos taurus GN=C5 PE=2 SV=2 - [F1MY85_BOVIN]	129.537	18.37	1	18	18	39	1677	188.927	6.46826
G5E604	Uncharacterized protein (Fragment) OS=Bos taurus PE=4 SV=1 - [G5E604_BOVIN]	97.6481	48.6	3	4	4	38	107	11.0513	7.98682
F1MCF8	Uncharacterized protein OS=Bos taurus GN=IGLL1 PE=4 SV=2 - [F1MCF8_BOVIN]	83.1238	17.09	2	2	5	36	234	24.4861	7.57666
O46375	Transthyretin OS=Bos taurus GN=TTR PE=1 SV=1 - [TTHY_BOVIN]	103.769	49.66	1	8	8	35	147	15.717	6.30322
G8JKW7	Uncharacterized protein OS=Bos taurus GN=SERPINA3 PE=3 SV=1 - [G8JKW7_BOVIN]	98.2787	19.17	1	2	8	34	412	46.3152	6.7417
Q29437	Primary amine oxidase, liver isozyme OS=Bos taurus PE=1 SV=1 - [AOCX_BOVIN]	114.51	10.63	7	4	5	33	762	84.7028	5.93506
P00735	Prothrombin OS=Bos taurus GN=F2 PE=1 SV=2 - [THRB_BOVIN]	73.1855	12.32	1	6	6	30	625	70.4607	6.32861
F1N3Q7	Apolipoprotein A-IV OS=Bos taurus GN=APOA4 PE=4 SV=1 - [F1N3Q7_BOVIN]	103.204	38.16	2	11	11	29	380	42.9634	5.40186
Q3T149	Heat shock protein beta-1 OS=Bos taurus GN=HSPB1 PE=2 SV=1 - [HSPB1_BOVIN]	86.7935	55.72	3	7	7	28	201	22.3793	6.40479
Q3ZBX9	Histone H2A.J OS=Bos taurus GN=H2AFJ PE=2 SV=1 - [H2AJ_BOVIN]	78.7115	58.14	10	1	4	28	129	14.0109	10.9019
A6QPP2	SERPIND1 protein OS=Bos taurus GN=SERPIND1 PE=2 SV=1 - [A6QPP2_BOVIN]	84.6063	23.99	1	7	7	26	496	55.1724	6.85889
P35541	Serum amyloid A protein OS=Bos taurus GN=SAA1 PE=1 SV=2 - [SAA_BOVIN]	51.4245	50	5	6	6	26	130	14.507	8.1333
P17697	Clusterin OS=Bos taurus GN=CLU PE=1 SV=1 - [CLUS_BOVIN]	68.2616	15.72	1	9	9	25	439	51.0811	6.03662
P0CG53	Polyubiquitin-B OS=Bos taurus GN=UBB PE=1 SV=1 - [UBB_BOVIN]	75.7999	40.66	5	3	3	25	305	34.2874	7.47412
Q29S21	Keratin, type II cytoskeletal 7 OS=Bos taurus GN=KRT7 PE=2 SV=1 - [K2C7_BOVIN]	62.9103	9.87	12	2	6	25	466	51.5465	5.97314
P62935	Peptidyl-prolyl cis-trans isomerase A OS=Bos taurus GN=PPIA PE=1 SV=2 - [PPIA_BOVIN]	75.6017	31.71	2	5	5	24	164	17.8578	8.1626
Q2KIT0	Protein HP-20 homolog OS=Bos taurus PE=2 SV=1 - [HP20_BOVIN]	73.5872	12.57	1	5	5	24	191	20.6327	8.5874
Q3MHN5	Vitamin D-binding protein OS=Bos taurus GN=GC PE=2 SV=1 - [VTDB_BOVIN]	69.931	10.13	2	3	3	24	474	53.3071	5.51611
Q3SZV7	Hemopexin OS=Bos taurus GN=HPX PE=2 SV=1 - [HEMO_BOVIN]	63.8067	10.89	1	4	4	23	459	52.1758	7.79639
F1MUD2	Histone H2B OS=Bos taurus GN=HIST1H2BM PE=3 SV=1 - [F1MUD2_BOVIN]	75.2256	47.62	58	1	6	23	126	13.9256	10.3159
E1BMJ0	Uncharacterized protein OS=Bos taurus GN=SERPING1 PE=3 SV=2 - [E1BMJ0_BOVIN]	54.4393	22.44	2	9	9	22	468	51.6788	6.66846
Q32L76	Serum amyloid A-4 protein OS=Bos taurus GN=SAA4 PE=2 SV=1 - [SAA4_BOVIN]	60.3085	51.94	1	6	6	22	129	14.6782	8.104
Q3MHN2	Complement component C9 OS=Bos taurus GN=C9 PE=2 SV=1 - [CO9_BOVIN]	70.8455	17.34	1	8	8	21	548	61.9585	5.89697
P10096	Glyceraldehyde-3-phosphate dehydrogenase OS=Bos taurus GN=GAPDH PE=1 SV=4 - [G3P_BOVIN]	63.6924	30.03	1	6	6	21	333	35.8453	8.35303
P34955	Alpha-1-antiproteinase OS=Bos taurus GN=SERPINA1 PE=1 SV=1 - [A1AT_BOVIN]	53.8764	18.75	1	5	5	20	416	46.0748	6.52197
G3N0V2	Uncharacterized protein OS=Bos taurus GN=KRT1 PE=3 SV=1 - [G3N0V2_BOVIN]	48.5836	9.41	6	3	5	20	606	63.1131	8.27979
Q32L48	Histone H2B type 1-N OS=Bos taurus GN=HIST1H2BN PE=1 SV=3 - [H2B1N_BOVIN]	59.6251	47.62	45	1	6	19	126	13.9145	10.3159
Q3SYW2	Complement C2 OS=Bos taurus GN=C2 PE=2 SV=1 - [CO2_BOVIN]	54.0676	17.87	2	9	9	17	750	82.8529	8.33838
P41361	Antithrombin-III OS=Bos taurus GN=SERPINC1 PE=1 SV=2 - [ANT3_BOVIN]	61.2127	23.87	1	1	8	17	465	52.3139	7.32764
F1MSZ6	Antithrombin-III OS=Bos taurus GN=SERPINC1 PE=3 SV=1 - [F1MSZ6_BOVIN]	63.8094	21.08	1	1	8	17	465	52.4069	6.80029
F1MUS6	Reelin (Fragment) OS=Bos taurus GN=RELN PE=4 SV=2 - [F1MUS6_BOVIN]	38.8475	4.33	3	10	10	16	3279	368.673	5.74463
Q3ZCH5	Zinc-alpha-2-glycoprotein OS=Bos taurus GN=AZGP1 PE=2 SV=1 - [ZA2G_BOVIN]	70.9972	24.41	1	5	5	16	299	33.8305	5.23682
P68250-2	Isoform Short of 14-3-3 protein beta/alpha OS=Bos taurus GN=YWHAB - [1433B_BOVIN]	52.4823	17.62	6	2	5	16	244	27.8318	4.86865
F1MNV5	Kininogen-1 OS=Bos taurus GN=KNG1 PE=2 SV=2 - [F1MNV5_BOVIN]	43.4805	8.03	4	2	5	16	436	48.3908	6.30322
G3N2D7	Uncharacterized protein (Fragment) OS=Bos taurus GN=IGLL1 PE=4 SV=1 - [G3N2D7_BOVIN]	50.4283	12.93	1	1	1	16	116	12.1048	4.77979
A6QNZ7	Keratin 10 (Epidermolytic hyperkeratosis; keratosis palmaris et plantaris) OS=Bos taurus GN=KRT10 PE=2 SV=1 - [A6QNZ7_BOVIN]	35.0171	7.79	18	4	5	15	526	54.8162	5.07178
Q3T0C7	Stathmin OS=Bos taurus GN=STMN1 PE=2 SV=3 - [STMN1_BOVIN]	36.6659	38.26	3	6	6	14	149	17.292	5.97314
Q5E956	Triosephosphate isomerase OS=Bos taurus GN=TPI1 PE=2 SV=3 - [TPIS_BOVIN]	40.9753	28.51	1	6	6	14	249	26.6728	6.91748
Q3SZZ9	FGG protein OS=Bos taurus GN=FGG PE=2 SV=1 - [Q3SZZ9_BOVIN]	45.8849	12.64	3	4	4	14	435	49.1357	5.87158
P12763	Alpha-2-HS-glycoprotein OS=Bos taurus GN=AHSG PE=1 SV=2 - [FETUA_BOVIN]	62.9805	7.8	1	4	4	14	359	38.3944	5.50342
A6QPQ2	Serpin A3-8 OS=Bos taurus GN=SERPINA3-8 PE=2 SV=1 - [SPA38_BOVIN]	38.1157	16.51	1	4	5	13	418	46.9345	6.12549
Q9N2I2	Plasma serine protease inhibitor OS=Bos taurus GN=SERPINA5 PE=1 SV=1 - [IPSP_BOVIN]	46.2528	15.1	1	4	4	13	404	45.268	9.36377
Q2KIU3	Protein HP-25 homolog 2 OS=Bos taurus PE=2 SV=1 - [HP252_BOVIN]	51.3485	13.02	1	2	2	13	215	22.8965	5.32568
A4IFU5	Histone H2A OS=Bos taurus GN=HIST3H2A PE=2 SV=1 - [A4IFU5_BOVIN]	47.7241	57.69	8	1	4	13	130	14.1129	11.0483
F1MLW8	Uncharacterized protein OS=Bos taurus GN=LOC100847119 PE=4 SV=2 - [F1MLW8_BOVIN]	32.9733	14.59	1	1	4	13	233	24.6082	5.90967
P01045	Kininogen-2 OS=Bos taurus GN=KNG2 PE=1 SV=1 - [KNG2_BOVIN]	34.8678	5.49	2	1	4	13	619	68.6665	6.56592
Q28035	Glutathione S-transferase A1 OS=Bos taurus GN=GSTA1 PE=2 SV=3 - [GSTA1_BOVIN]	29.8275	27.93	6	7	7	12	222	25.4354	8.57275
Q2KIF2	Leucine-rich alpha-2-glycoprotein 1 OS=Bos taurus GN=LRG1 PE=2 SV=1 - [Q2KIF2_BOVIN]	40.2627	14.16	1	6	6	12	346	38.3242	6.99072
F1N3A1	Thrombospondin-1 OS=Bos taurus GN=THBS1 PE=4 SV=1 - [F1N3A1_BOVIN]	35.2675	4.19	2	5	5	12	1170	129.309	4.94482
E1BH94	Uncharacterized protein (Fragment) OS=Bos taurus PE=4 SV=2 - [E1BH94_BOVIN]	33.2307	12.77	1	4	4	12	556	59.7928	6.85889
F1N6I7	Versican core protein OS=Bos taurus GN=VCAN PE=2 SV=2 - [F1N6I7_BOVIN]	43.7753	5.95	8	2	2	12	656	74.7407	7.1958
Q76LV1	Heat shock protein HSP 90-beta OS=Bos taurus GN=HSP90AB1 PE=2 SV=3 - [HS90B_BOVIN]	39.6768	8.7	5	6	6	11	724	83.2011	5.03369
F1MM86	Complement component C6 OS=Bos taurus GN=C6 PE=4 SV=1 - [F1MM86_BOVIN]	34.1087	10.41	2	5	5	11	932	104.455	6.97607
G3MY87	Uncharacterized protein OS=Bos taurus GN=MGAM PE=4 SV=1 - [G3MY87_BOVIN]	18.8431	4.91	2	6	6	10	1832	207.148	5.57959
Q5E9F7	Cofilin-1 OS=Bos taurus GN=CFL1 PE=2 SV=3 - [COF1_BOVIN]	23.1148	27.71	3	4	4	10	166	18.5066	8.00146
A3KLR9	Superoxide dismutase [Cu-Zn] OS=Bos taurus GN=ECSOD PE=2 SV=1 - [A3KLR9_BOVIN]	31.4245	21.99	1	4	4	10	241	26.1599	7.07861
Q3SZR3	Alpha-1-acid glycoprotein OS=Bos taurus GN=ORM1 PE=2 SV=1 - [A1AG_BOVIN]	24.9071	17.33	2	4	4	10	202	23.1676	5.87158
Q2KJF1	Alpha-1B-glycoprotein OS=Bos taurus GN=A1BG PE=1 SV=1 - [A1BG_BOVIN]	33.6627	10.93	1	4	4	10	503	53.5203	5.42725
P13696	Phosphatidylethanolamine-binding protein 1 OS=Bos taurus GN=PEBP1 PE=1 SV=2 - [PEBP1_BOVIN]	40.633	20.86	1	3	3	10	187	20.9727	7.48877
F1N4M7	Uncharacterized protein OS=Bos taurus GN=CFI PE=3 SV=2 - [F1N4M7_BOVIN]	37.4723	6.15	1	2	2	10	618	68.8592	7.73779
F1MLQ1	Histone H2A OS=Bos taurus GN=HIST1H2AE PE=3 SV=2 - [F1MLQ1_BOVIN]	33.9399	35.38	4	1	3	10	130	14.2039	10.5649
P07995	Inhibin beta A chain OS=Bos taurus GN=INHBA PE=1 SV=2 - [INHBA_BOVIN]	31.7917	19.29	1	6	6	9	425	47.491	7.86963
F1N430	Metalloproteinase inhibitor 2 OS=Bos taurus GN=TIMP2 PE=2 SV=1 - [F1N430_BOVIN]	24.4099	17.73	2	3	3	9	220	24.371	7.47412
O02659	Mannose-binding protein C OS=Bos taurus GN=MBL PE=2 SV=1 - [MBL2_BOVIN]	18.8539	14.86	1	3	3	9	249	26.454	5.19873
P02676	Fibrinogen beta chain OS=Bos taurus GN=FGB PE=1 SV=2 - [FIBB_BOVIN]	17.324	9.19	2	3	3	9	468	53.3061	8.19189
G5E513	Uncharacterized protein (Fragment) OS=Bos taurus PE=4 SV=1 - [G5E513_BOVIN]	31.3982	8.97	2	3	3	9	457	49.9386	5.49072
Q5KR47-2	Isoform 2 of Tropomyosin alpha-3 chain OS=Bos taurus GN=TPM3 - [TPM3_BOVIN]	25.6394	22.98	8	5	5	8	248	29.0147	4.77979
P56652	Inter-alpha-trypsin inhibitor heavy chain H3 OS=Bos taurus GN=ITIH3 PE=1 SV=2 - [ITIH3_BOVIN]	26.4776	12.79	1	5	5	8	891	99.4886	5.89697
A8YXZ2	C8G protein OS=Bos taurus GN=C8G PE=2 SV=1 - [A8YXZ2_BOVIN]	23.522	18.57	1	3	3	8	237	25.2722	11.0483
P19120	Heat shock cognate 71 kDa protein OS=Bos taurus GN=HSPA8 PE=1 SV=2 - [HSP7C_BOVIN]	18.2265	8.15	2	3	5	8	650	71.1964	5.51611
M0QVY0	Uncharacterized protein OS=Bos taurus GN=KRT6A PE=3 SV=1 - [M0QVY0_BOVIN]	15.62	9.81	11	2	6	8	571	60.7666	8.08936
Q2KJD0	Tubulin beta-5 chain OS=Bos taurus GN=TUBB5 PE=2 SV=1 - [TBB5_BOVIN]	24.0592	18.47	10	1	5	8	444	49.639	4.89404
A6QLL8	Fructose-bisphosphate aldolase OS=Bos taurus GN=ALDOA PE=2 SV=1 - [A6QLL8_BOVIN]	22.5378	23.9	1	5	5	7	364	39.4113	8.19189
G3MYZ3	Uncharacterized protein OS=Bos taurus GN=AFM PE=4 SV=1 - [G3MYZ3_BOVIN]	22.0705	10.93	1	5	5	7	604	69.5164	5.84619
Q2KIS7	Tetranectin OS=Bos taurus GN=CLEC3B PE=2 SV=1 - [TETN_BOVIN]	26.3154	30.2	1	4	4	7	202	22.13	5.64307
Q2KIW1	Paraoxonase 1 OS=Bos taurus GN=PON1 PE=2 SV=1 - [Q2KIW1_BOVIN]	9.05136	21.41	1	4	4	7	355	39.8163	5.43994
Q2KIX7	Protein HP-25 homolog 1 OS=Bos taurus PE=1 SV=1 - [HP251_BOVIN]	32.251	20.75	1	4	4	7	212	22.5415	7.45947
F1N045	Complement component C7 OS=Bos taurus GN=C7 PE=4 SV=1 - [F1N045_BOVIN]	25.5185	7.12	2	4	4	7	843	92.9294	7.1958
F1MX87	Uncharacterized protein OS=Bos taurus GN=C8A PE=4 SV=1 - [F1MX87_BOVIN]	13.0413	6.62	1	4	4	7	589	66.2335	6.63916
E1B726	Plasminogen OS=Bos taurus GN=PLG PE=2 SV=2 - [E1B726_BOVIN]	18.3716	4.31	3	4	4	7	812	91.1836	7.63525
Q9XSG3	Isocitrate dehydrogenase [NADP] cytoplasmic OS=Bos taurus GN=IDH1 PE=2 SV=1 - [IDHC_BOVIN]	25.2212	12.08	1	3	3	7	414	46.7555	6.55127
E1BJN3	Amine oxidase OS=Bos taurus PE=3 SV=1 - [E1BJN3_BOVIN]	26.4768	7.17	7	3	4	7	628	70.027	6.7124
Q3SYU2	Elongation factor 2 OS=Bos taurus GN=EEF2 PE=2 SV=3 - [EF2_BOVIN]	19.3771	6.41	1	3	3	7	858	95.307	6.82959
Q3MHM5	Tubulin beta-4B chain OS=Bos taurus GN=TUBB4B PE=2 SV=1 - [TBB4B_BOVIN]	21.1649	18.2	10	1	5	7	445	49.799	4.89404
Q3SZI4	14-3-3 protein theta OS=Bos taurus GN=YWHAQ PE=2 SV=1 - [1433T_BOVIN]	21.6986	16.33	5	1	4	7	245	27.7468	4.77979
P0CB32	Heat shock 70 kDa protein 1-like OS=Bos taurus GN=HSPA1L PE=3 SV=1 - [HS71L_BOVIN]	20.7734	7.02	4	1	3	7	641	70.3452	6.20166
Q5E962	Aldo-keto reductase family 1, member B1 OS=Bos taurus GN=AKR1B1 PE=2 SV=1 - [Q5E962_BOVIN]	16.322	28.8	4	5	5	6	316	36.0275	6.30322
Q28085	Complement factor H OS=Bos taurus GN=CFH PE=1 SV=3 - [CFAH_BOVIN]	13.7804	3.56	1	4	4	6	1236	140.282	6.81494
F1MYN5	Uncharacterized protein OS=Bos taurus GN=FBLN1 PE=4 SV=2 - [F1MYN5_BOVIN]	29.2555	6.52	1	3	3	6	706	77.4343	5.05908
F1ME11	Small nuclear ribonucleoprotein E (Fragment) OS=Bos taurus GN=SNRPE PE=4 SV=1 - [F1ME11_BOVIN]	15.0258	29.67	4	2	2	6	91	10.7016	9.43701
F6QEL0	Cystatin-B OS=Bos taurus GN=CST6 PE=4 SV=1 - [F6QEL0_BOVIN]	19.9654	19.32	1	2	2	6	88	9.68505	8.19189
P02316	Non-histone chromosomal protein HMG-14 OS=Bos taurus GN=HMGN1 PE=1 SV=2 - [HMGN1_BOVIN]	14.6076	13.86	1	2	2	6	101	10.8246	9.49561
P07994	Inhibin alpha chain OS=Bos taurus GN=INHA PE=1 SV=1 - [INHA_BOVIN]	18.7823	10.28	1	2	2	6	360	38.7847	7.1665
P09867	Heterogeneous nuclear ribonucleoprotein A1 OS=Bos taurus GN=HNRNPA1 PE=1 SV=2 - [ROA1_BOVIN]	13.8117	7.5	2	2	2	6	320	34.1753	9.23193
A7Z057	14-3-3 protein gamma OS=Bos taurus GN=YWHAG PE=2 SV=1 - [A7Z057_BOVIN]	21.8204	8.91	4	1	2	6	247	28.2849	4.89404
Q3ZBY2	Transgelin-3 OS=Bos taurus GN=TAGLN3 PE=2 SV=1 - [TAGL3_BOVIN]	20.0001	7.04	2	1	1	6	199	22.4702	7.32764
Q05717	Insulin-like growth factor-binding protein 5 OS=Bos taurus GN=IGFBP5 PE=2 SV=2 - [IBP5_BOVIN]	17.5364	4.43	1	1	1	6	271	30.2938	8.33838
Q95121	Pigment epithelium-derived factor OS=Bos taurus GN=SERPINF1 PE=1 SV=1 - [PEDF_BOVIN]	19.3995	26.92	1	5	5	5	416	46.2003	7.04932
P02253	Histone H1.2 OS=Bos taurus GN=HIST1H1C PE=1 SV=2 - [H12_BOVIN]	14.4272	22.54	4	4	4	5	213	21.3427	11.0044
A5PK61	Histone H3.3C OS=Bos taurus GN=H3F3C PE=2 SV=1 - [H3C_BOVIN]	10.1319	19.85	8	3	3	5	136	15.3665	11.4878
Q9BGI3	Peroxiredoxin-2 OS=Bos taurus GN=PRDX2 PE=2 SV=1 - [PRDX2_BOVIN]	15.4409	14.57	1	3	3	5	199	21.9321	5.60498
A5PK73	Fructose-bisphosphate aldolase OS=Bos taurus GN=ALDOB PE=2 SV=1 - [A5PK73_BOVIN]	23.2201	13.74	2	3	3	5	364	39.5022	8.45557
F1MM32	Uncharacterized protein OS=Bos taurus GN=QSOX1 PE=4 SV=2 - [F1MM32_BOVIN]	13.8233	8.29	1	3	3	5	567	62.9572	9.15869
F1MNM2	Phosphatidylinositol-glycan-specific phospholipase D OS=Bos taurus GN=GPLD1 PE=4 SV=1 - [F1MNM2_BOVIN]	11.0921	6.91	2	3	3	5	839	92.4619	6.46826
P01035	Cystatin-C OS=Bos taurus GN=CST3 PE=1 SV=2 - [CYTC_BOVIN]	23.4793	30.41	1	2	2	5	148	16.2544	9.0415
P19035	Apolipoprotein C-III OS=Bos taurus GN=APOC3 PE=1 SV=2 - [APOC3_BOVIN]	20.6833	19.79	1	2	2	5	96	10.6854	5.10986
P63103	14-3-3 protein zeta/delta OS=Bos taurus GN=YWHAZ PE=1 SV=1 - [1433Z_BOVIN]	17.6407	18.78	2	2	4	5	245	27.7277	4.79248
F1MPP2	Uncharacterized protein OS=Bos taurus GN=IGFBP7 PE=4 SV=2 - [F1MPP2_BOVIN]	15.7117	12.77	1	2	2	5	282	29.0315	7.89893
Q2HJ60	Heterogeneous nuclear ribonucleoproteins A2/B1 OS=Bos taurus GN=HNRNPA2B1 PE=2 SV=1 - [ROA2_BOVIN]	16.0657	11.44	1	2	2	5	341	35.9839	8.646
G1K1K0	Ferritin OS=Bos taurus GN=FTH1 PE=2 SV=2 - [G1K1K0_BOVIN]	6.67953	10	2	2	2	5	180	20.9101	5.70654
Q3T0P6	Phosphoglycerate kinase 1 OS=Bos taurus GN=PGK1 PE=2 SV=3 - [PGK1_BOVIN]	16.1046	7.91	2	2	2	5	417	44.5091	8.26514
Q3ZBS7	Uncharacterized protein OS=Bos taurus GN=VTN PE=2 SV=1 - [Q3ZBS7_BOVIN]	15.519	3.78	1	2	2	5	476	53.541	6.27783
A2I7N3	Serpin A3-7 OS=Bos taurus GN=SERPINA3-7 PE=3 SV=1 - [SPA37_BOVIN]	15.2939	8.39	1	1	2	5	417	46.9122	6.34131
Q2KIH2	ApoN protein OS=Bos taurus GN=ApoN PE=2 SV=1 - [Q2KIH2_BOVIN]	13.5574	7.48	1	1	1	5	254	28.5168	5.66846
F2Z4E7	Uncharacterized protein OS=Bos taurus GN=ILF2 PE=4 SV=1 - [F2Z4E7_BOVIN]	11.5664	14.87	1	3	3	4	390	43.0352	5.26221
F1MNF8	Uncharacterized protein OS=Bos taurus GN=LOC100141266 PE=2 SV=1 - [F1MNF8_BOVIN]	12.5603	9.58	9	3	3	4	449	49.8704	5.05908
A5PJT7	ECM1 protein OS=Bos taurus GN=ECM1 PE=2 SV=1 - [A5PJT7_BOVIN]	11.6972	9.28	1	3	3	4	517	57.6	7.38623
F1MPL4	Nucleoside diphosphate kinase B OS=Bos taurus GN=NME2 PE=2 SV=2 - [F1MPL4_BOVIN]	4.58101	25.44	5	2	2	4	114	12.7828	9.5835
Q0P5K3	Ubiquitin-conjugating enzyme E2 N OS=Bos taurus GN=UBE2N PE=2 SV=1 - [UBE2N_BOVIN]	12.555	19.74	1	2	2	4	152	17.127	6.56592
E1BHJ0	Profilin OS=Bos taurus PE=3 SV=1 - [E1BHJ0_BOVIN]	10.8589	18.57	2	2	2	4	140	15.0475	8.27979
P01888	Beta-2-microglobulin OS=Bos taurus GN=B2M PE=1 SV=2 - [B2MG_BOVIN]	5.77453	15.25	1	2	2	4	118	13.6681	8.00146
P19803	Rho GDP-dissociation inhibitor 1 OS=Bos taurus GN=ARHGDIA PE=1 SV=3 - [GDIR1_BOVIN]	15.7195	15.2	2	2	2	4	204	23.4068	5.19873
P23356	Ubiquitin carboxyl-terminal hydrolase isozyme L1 OS=Bos taurus GN=UCHL1 PE=1 SV=2 - [UCHL1_BOVIN]	12.8713	11.11	1	2	2	4	252	28.3173	5.80811
F1MC11	Keratin, type I cytoskeletal 14 OS=Bos taurus GN=KRT14 PE=3 SV=2 - [F1MC11_BOVIN]	10.845	9.85	14	2	3	4	477	51.8787	5.16064
Q58DP5	Metallocarboxypeptidase CPX-1 OS=Bos taurus GN=CPXM PE=2 SV=1 - [Q58DP5_BOVIN]	17.4245	9.72	2	2	2	4	422	46.4566	8.36768
G3N0S9	Uncharacterized protein OS=Bos taurus GN=LOC515150 PE=4 SV=1 - [G3N0S9_BOVIN]	9.36466	9.55	1	2	2	4	199	22.3213	7.48877
Q32KL2	Proteasome subunit beta type-5 OS=Bos taurus GN=PSMB5 PE=1 SV=1 - [PSB5_BOVIN]	10.0469	7.6	1	2	2	4	263	28.5913	7.44482
F1MGY9	Uncharacterized protein (Fragment) OS=Bos taurus GN=AGA PE=2 SV=1 - [F1MGY9_BOVIN]	11.0046	7.47	1	2	2	4	348	37.0834	6.96143
A7E3W2	Galectin-3-binding protein OS=Bos taurus GN=LGALS3BP PE=1 SV=1 - [LG3BP_BOVIN]	11.4462	7.03	1	2	2	4	555	62.0869	5.60498
Q3SZ54	Eukaryotic initiation factor 4A-I OS=Bos taurus GN=EIF4A1 PE=2 SV=1 - [IF4A1_BOVIN]	12.411	5.67	2	2	2	4	406	46.1246	5.47803
P00829	ATP synthase subunit beta, mitochondrial OS=Bos taurus GN=ATP5B PE=1 SV=2 - [ATPB_BOVIN]	12.7395	4.73	1	2	2	4	528	56.2486	5.2749
Q3ZCL8	SH3 domain-binding glutamic acid-rich-like protein 3 OS=Bos taurus GN=SH3BGRL3 PE=2 SV=1 - [SH3L3_BOVIN]	9.49571	11.83	2	1	1	4	93	10.4313	4.93213
G3MY71	Uncharacterized protein (Fragment) OS=Bos taurus PE=4 SV=1 - [G3MY71_BOVIN]	13.9838	9.17	8	1	1	4	120	12.7805	8.48486
P26452	40S ribosomal protein SA OS=Bos taurus GN=RPSA PE=2 SV=4 - [RSSA_BOVIN]	13.6217	5.76	1	1	1	4	295	32.8634	4.86865
F1MTT3	Coagulation factor XII OS=Bos taurus GN=F12 PE=3 SV=1 - [F1MTT3_BOVIN]	7.6246	3.59	2	1	1	4	612	67.1914	7.66455
G3X757	Transitional endoplasmic reticulum ATPase OS=Bos taurus GN=VCP PE=4 SV=1 - [G3X757_BOVIN]	4.45927	4.34	2	3	3	3	806	89.2467	5.26221
P25417	Cystatin-B OS=Bos taurus GN=CSTB PE=1 SV=1 - [CYTB_BOVIN]	9.42619	24.49	3	2	2	3	98	11.1326	6.78564
Q3ZBH8	40S ribosomal protein S20 OS=Bos taurus GN=RPS20 PE=3 SV=1 - [RS20_BOVIN]	6.85143	19.33	1	2	2	3	119	13.3643	9.93506
P48427	Tubulin-specific chaperone A OS=Bos taurus GN=TBCA PE=1 SV=3 - [TBCA_BOVIN]	6.96325	18.52	1	2	2	3	108	12.6986	5.43994
P60661	Myosin light polypeptide 6 OS=Bos taurus GN=MYL6 PE=2 SV=2 - [MYL6_BOVIN]	8.93018	17.22	2	2	2	3	151	16.9191	4.65283
Q3T087	60S ribosomal protein L11 OS=Bos taurus GN=RPL11 PE=2 SV=3 - [RL11_BOVIN]	10.6716	13.48	1	2	2	3	178	20.2396	9.59814
A5PJB5	CRABP2 protein OS=Bos taurus GN=CRABP2 PE=2 SV=1 - [A5PJB5_BOVIN]	6.10253	12.32	2	2	2	3	138	15.7391	5.40186
Q3T145	Malate dehydrogenase, cytoplasmic OS=Bos taurus GN=MDH1 PE=2 SV=3 - [MDHC_BOVIN]	9.00203	11.08	1	2	2	3	334	36.415	6.58057
E1B983	Uncharacterized protein OS=Bos taurus PE=3 SV=2 - [E1B983_BOVIN]	8.84426	10.97	5	2	2	3	155	17.598	10.1987
F1MBC5	Coagulation factor IX OS=Bos taurus GN=F9 PE=2 SV=2 - [F1MBC5_BOVIN]	8.59292	10.8	3	2	2	3	324	36.3421	6.84424
P80311	Peptidyl-prolyl cis-trans isomerase B OS=Bos taurus GN=PPIB PE=1 SV=4 - [PPIB_BOVIN]	8.43339	10.19	1	2	2	3	216	23.7285	9.31982
Q95140	60S acidic ribosomal protein P0 OS=Bos taurus GN=RPLP0 PE=2 SV=3 - [RLA0_BOVIN]	8.49914	9.12	2	2	2	3	318	34.3489	5.97314
F1MUK3	Insulin-like growth factor-binding protein 6 OS=Bos taurus GN=IGFBP6 PE=4 SV=1 - [F1MUK3_BOVIN]	10.2323	8.44	2	2	2	3	237	24.9369	8.30908
A5D9H5	Heterogeneous nuclear ribonucleoprotein D OS=Bos taurus GN=HNRPD PE=2 SV=1 - [A5D9H5_BOVIN]	8.78576	7.84	3	2	2	3	306	32.8281	8.1626
Q2KJH6	Serpin H1 OS=Bos taurus GN=SERPINH1 PE=2 SV=1 - [SERPH_BOVIN]	7.69705	7.18	1	2	2	3	418	46.4772	8.96826
Q05443	Lumican OS=Bos taurus GN=LUM PE=1 SV=1 - [LUM_BOVIN]	8.6077	6.43	1	2	2	3	342	38.7319	6.354
Q3ZCI4	6-phosphogluconate dehydrogenase, decarboxylating OS=Bos taurus GN=PGD PE=2 SV=2 - [Q3ZCI4_BOVIN]	13.3062	6.42	1	2	2	3	483	53.0429	7.09326
F1MJZ4	Uncharacterized protein (Fragment) OS=Bos taurus GN=IGFALS PE=4 SV=2 - [F1MJZ4_BOVIN]	11.7275	5.9	1	2	2	3	610	65.8029	7.07861
F1N6W9	Uncharacterized protein OS=Bos taurus GN=COL18A1 PE=4 SV=2 - [F1N6W9_BOVIN]	10.9202	2.32	1	2	2	3	1508	153.784	5.37646
F1MI18	Uncharacterized protein OS=Bos taurus GN=LOC506828 PE=2 SV=2 - [F1MI18_BOVIN]	10.2633	2.23	2	2	2	3	1478	165.654	7.51807
E1BCL5	Uncharacterized protein OS=Bos taurus PE=3 SV=1 - [E1BCL5_BOVIN]	8.7951	14.04	2	1	1	3	114	11.5667	4.32275
F1MTI7	Protein CutA OS=Bos taurus GN=CUTA PE=2 SV=1 - [F1MTI7_BOVIN]	7.95835	9.09	3	1	1	3	154	16.4356	5.47803
Q5E946	Protein DJ-1 OS=Bos taurus GN=PARK7 PE=2 SV=1 - [PARK7_BOVIN]	13.4459	7.94	1	1	1	3	189	20.0226	7.32764
P13753	BOLA class I histocompatibility antigen, alpha chain BL3-7 OS=Bos taurus PE=2 SV=1 - [HA1B_BOVIN]	10.5285	6.59	1	1	1	3	364	41.4869	5.94775
Q3T168	Calcyclin-binding protein OS=Bos taurus GN=CACYBP PE=2 SV=1 - [CYBP_BOVIN]	8.1615	4.78	1	1	1	3	230	26.3156	8.25049
Q0VCX2	78 kDa glucose-regulated protein OS=Bos taurus GN=HSPA5 PE=2 SV=1 - [GRP78_BOVIN]	8.24569	4.73	2	1	2	3	655	72.3555	5.16064
P13752	BOLA class I histocompatibility antigen, alpha chain BL3-6 OS=Bos taurus PE=2 SV=1 - [HA1A_BOVIN]	5.5698	4.17	1	1	1	3	360	40.338	5.60498
Q1JQD0	Hydroxysteroid (17-beta) dehydrogenase 1 OS=Bos taurus GN=HSD17B1 PE=2 SV=1 - [Q1JQD0_BOVIN]	6.94065	3.47	1	1	1	3	317	33.9535	6.23975
Q95M18	Endoplasmin OS=Bos taurus GN=HSP90B1 PE=2 SV=1 - [ENPL_BOVIN]	9.63071	1.74	1	1	1	3	804	92.3692	4.84326
P28800	Alpha-2-antiplasmin OS=Bos taurus GN=SERPINF2 PE=1 SV=2 - [A2AP_BOVIN]	0	1.63	1	1	1	3	492	54.6761	5.71924
E1BJX6	Uncharacterized protein OS=Bos taurus GN=SCUBE3 PE=4 SV=1 - [E1BJX6_BOVIN]	7.25567	1.41	1	1	1	3	993	109.11	7.53271
E1BC09	Amine oxidase OS=Bos taurus GN=AOC2 PE=3 SV=1 - [E1BC09_BOVIN]	7.63029	1.32	1	1	1	3	756	83.6858	7.09326
F1N7D7	Dystroglycan OS=Bos taurus GN=DAG1 PE=4 SV=1 - [F1N7D7_BOVIN]	9.0908	1.12	2	1	1	3	895	97.2484	8.45557
F1N7V1	Uncharacterized protein OS=Bos taurus GN=C9H6orf170 PE=4 SV=2 - [F1N7V1_BOVIN]	6.78388	0.63	2	1	1	3	1263	145.104	6.46826
Q29RS5	Retinoic acid receptor responder protein 2 OS=Bos taurus GN=RARRES2 PE=2 SV=1 - [RARR2_BOVIN]	5.84831	17.28	1	2	2	2	162	18.3454	8.67529
P02694	Retinol-binding protein 1 OS=Bos taurus GN=RBP1 PE=1 SV=4 - [RET1_BOVIN]	6.84982	15.56	1	2	2	2	135	15.8129	5.021
Q3T0X5	Proteasome subunit alpha type-1 OS=Bos taurus GN=PSMA1 PE=1 SV=1 - [PSA1_BOVIN]	6.54278	13.69	1	2	2	2	263	29.5669	6.60986
A5D989	Elongation factor 1-delta OS=Bos taurus GN=EEF1D PE=2 SV=2 - [EF1D_BOVIN]	6.74766	10.36	1	2	2	2	280	31.1227	5.05908
Q58DU5	Proteasome subunit alpha type-3 OS=Bos taurus GN=PSMA3 PE=1 SV=3 - [PSA3_BOVIN]	4.64739	9.02	1	2	2	2	255	28.3871	5.32568
G3N342	Uncharacterized protein (Fragment) OS=Bos taurus PE=4 SV=1 - [G3N342_BOVIN]	6.30431	7.75	1	2	2	2	426	47.8	7.38623
A5PJ69	SERPINA10 protein OS=Bos taurus GN=SERPINA10 PE=2 SV=1 - [A5PJ69_BOVIN]	7.70728	5.75	1	2	2	2	452	51.9549	6.48096
F1N102	Uncharacterized protein OS=Bos taurus GN=C8B PE=2 SV=2 - [F1N102_BOVIN]	2.58691	5.59	2	2	2	2	590	66.6145	8.03076
Q08E54	Amyloid beta (A4) protein OS=Bos taurus GN=APP PE=2 SV=1 - [Q08E54_BOVIN]	5.43009	5.32	1	2	2	2	695	78.5474	4.83057
F1MER7	Uncharacterized protein (Fragment) OS=Bos taurus GN=HSPG2 PE=4 SV=1 - [F1MER7_BOVIN]	2.55454	0.98	1	2	2	2	4374	465.734	6.45557
P62894	Cytochrome c OS=Bos taurus GN=CYCS PE=1 SV=2 - [CYC_BOVIN]	8.91086	15.24	1	1	1	2	105	11.6961	9.49561
Q3T0Z8	Small nuclear ribonucleoprotein F OS=Bos taurus GN=SNRPF PE=3 SV=2 - [RUXF_BOVIN]	6.94032	15.12	1	1	1	2	86	9.71878	4.66553
P61603	10 kDa heat shock protein, mitochondrial OS=Bos taurus GN=HSPE1 PE=3 SV=2 - [CH10_BOVIN]	6.40088	13.73	1	1	1	2	102	10.9249	8.92432
G5E5Y5	Small ubiquitin-related modifier 2 (Fragment) OS=Bos taurus GN=SUMO2 PE=2 SV=1 - [G5E5Y5_BOVIN]	5.77104	12.63	4	1	1	2	95	10.8484	5.93506
Q32PB8	40S ribosomal protein S21 OS=Bos taurus GN=RPS21 PE=3 SV=1 - [RS21_BOVIN]	4.88918	12.05	1	1	1	2	83	9.10557	8.49951
F1MNS8	Uncharacterized protein OS=Bos taurus GN=PDAP1 PE=4 SV=2 - [F1MNS8_BOVIN]	4.77641	11.54	1	1	1	2	182	20.6756	8.17725
G3N1I8	Uncharacterized protein (Fragment) OS=Bos taurus PE=3 SV=1 - [G3N1I8_BOVIN]	5.07471	11.38	2	1	1	2	123	13.8171	7.47412
G8JKZ8	Thioredoxin (Fragment) OS=Bos taurus GN=TXN PE=2 SV=1 - [G8JKZ8_BOVIN]	4.90055	11.34	2	1	1	2	97	10.8613	4.84326
P62958	Histidine triad nucleotide-binding protein 1 OS=Bos taurus GN=HINT1 PE=1 SV=2 - [HINT1_BOVIN]	3.0172	11.11	1	1	1	2	126	13.7701	6.78564
P81644	Apolipoprotein A-II OS=Bos taurus GN=APOA2 PE=1 SV=2 - [APOA2_BOVIN]	5.49125	11	1	1	1	2	100	11.1949	8.104
Q3T0V7	Endothelial differentiation-related factor 1 OS=Bos taurus GN=EDF1 PE=2 SV=1 - [EDF1_BOVIN]	5.03622	10.14	1	1	1	2	148	16.3589	9.94971
F1N301	Uncharacterized protein OS=Bos taurus GN=RPL22 PE=4 SV=2 - [F1N301_BOVIN]	6.72076	9.38	1	1	1	2	128	14.7498	9.18799
F1MNQ4	Superoxide dismutase [Cu-Zn] OS=Bos taurus PE=3 SV=2 - [F1MNQ4_BOVIN]	0	8.55	2	1	1	2	152	15.6778	6.52197
Q0VCH9	GLI pathogenesis-related 2 OS=Bos taurus GN=GLIPR2 PE=2 SV=1 - [Q0VCH9_BOVIN]	6.34246	8.44	1	1	1	2	154	17.1986	9.49561
G3X7D5	Uncharacterized protein (Fragment) OS=Bos taurus GN=LOC787803 PE=3 SV=1 - [G3X7D5_BOVIN]	3.4199	7.8	3	1	1	2	141	15.5655	10.2866
P68102	Eukaryotic translation initiation factor 2 subunit 1 OS=Bos taurus GN=EIF2S1 PE=2 SV=2 - [IF2A_BOVIN]	6.88703	7.3	1	1	1	2	315	36.0854	5.08447
Q3T076	Ribosomal protein S14 OS=Bos taurus GN=RPS14 PE=2 SV=1 - [Q3T076_BOVIN]	5.92065	7.01	2	1	1	2	157	16.7657	10.0083
E1BIU3	Uncharacterized protein OS=Bos taurus GN=LOC532409 PE=4 SV=2 - [E1BIU3_BOVIN]	4.91349	6.99	2	1	1	2	186	21.0728	9.5542
Q5E9A1	Nascent polypeptide-associated complex subunit alpha OS=Bos taurus GN=NACA PE=1 SV=1 - [NACA_BOVIN]	7.39588	6.98	1	1	1	2	215	23.3557	4.56396
E1B8L7	60S ribosomal protein L30 OS=Bos taurus GN=RPL30 PE=3 SV=1 - [E1B8L7_BOVIN]	1.79104	6.96	2	1	1	2	115	12.7937	9.62744
Q148J6	Actin-related protein 2/3 complex subunit 4 OS=Bos taurus GN=ARPC4 PE=1 SV=3 - [ARPC4_BOVIN]	5.59561	6.55	1	1	1	2	168	19.6543	8.42627
F1N160	Uncharacterized protein OS=Bos taurus PE=2 SV=2 - [F1N160_BOVIN]	0	6.53	1	1	1	2	245	26.7135	8.93896
E1BHA5	Uncharacterized protein OS=Bos taurus PE=4 SV=1 - [E1BHA5_BOVIN]	4.97178	6.21	2	1	1	2	145	16.0236	10.2134
F1MM83	6-phosphogluconolactonase OS=Bos taurus GN=PGLS PE=4 SV=1 - [F1MM83_BOVIN]	6.86795	6.2	2	1	1	2	258	27.5136	5.84619
G1K192	ADP-ribosylation factor-like protein 3 (Fragment) OS=Bos taurus GN=ARL3 PE=2 SV=2 - [G1K192_BOVIN]	3.63023	6.08	2	1	1	2	181	20.3607	7.23975
O62644	Leukocyte cell-derived chemotaxin-2 OS=Bos taurus GN=LECT2 PE=1 SV=1 - [LECT2_BOVIN]	5.25801	5.96	1	1	1	2	151	16.3094	9.08545
A4IF97	Myosin regulatory light chain 12B OS=Bos taurus GN=MYL12B PE=2 SV=1 - [ML12B_BOVIN]	4.82783	5.85	2	1	1	2	171	19.6795	4.84326
Q3SYT9	Poly(RC) binding protein 2 OS=Bos taurus GN=PCBP2 PE=2 SV=1 - [Q3SYT9_BOVIN]	10.0179	5.73	3	1	1	2	349	36.7777	7.06396
Q3SX47	Heterogeneous nuclear ribonucleoprotein C (C1/C2) OS=Bos taurus GN=HNRPC PE=2 SV=1 - [Q3SX47_BOVIN]	8.48628	5.44	1	1	1	2	294	32.4079	5.08447
Q3T169	40S ribosomal protein S3 OS=Bos taurus GN=RPS3 PE=2 SV=1 - [RS3_BOVIN]	5.35209	5.35	1	1	1	2	243	26.6714	9.65674
F1N5V9	Uncharacterized protein OS=Bos taurus GN=TRAPPC3 PE=4 SV=1 - [F1N5V9_BOVIN]	4.68134	5.3	1	1	1	2	151	16.9765	5.35107
F2Z4D5	Ras-related protein Rab-11A OS=Bos taurus GN=RAB11A PE=3 SV=1 - [F2Z4D5_BOVIN]	5.02114	5.09	3	1	1	2	216	24.3784	6.56592
Q3ZBW4	Proliferating cell nuclear antigen OS=Bos taurus GN=PCNA PE=2 SV=1 - [PCNA_BOVIN]	5.87098	4.98	1	1	1	2	261	28.7303	4.69092
P51122	Acidic leucine-rich nuclear phosphoprotein 32 family member A OS=Bos taurus GN=ANP32A PE=1 SV=2 - [AN32A_BOVIN]	6.21102	4.82	1	1	1	2	249	28.6002	4.08154
Q1RMH5	C1QC protein (Fragment) OS=Bos taurus GN=C1QC PE=2 SV=1 - [Q1RMH5_BOVIN]	5.66247	4.74	1	1	1	2	274	29.0046	8.6167
Q9XSA7	Chloride intracellular channel protein 4 OS=Bos taurus GN=CLIC4 PE=2 SV=3 - [CLIC4_BOVIN]	5.24366	4.74	1	1	1	2	253	28.7087	5.78271
E1BGR6	Uncharacterized protein OS=Bos taurus PE=3 SV=1 - [E1BGR6_BOVIN]	3.27641	4.64	2	1	1	2	151	17.3137	10.3599
P17690	Beta-2-glycoprotein 1 OS=Bos taurus GN=APOH PE=1 SV=4 - [APOH_BOVIN]	8.03095	4.35	1	1	1	2	345	38.2267	8.14795
F1N2F2	Phosphoglycerate mutase 2 OS=Bos taurus GN=PGAM2 PE=3 SV=2 - [F1N2F2_BOVIN]	4.89214	4.35	4	1	1	2	253	28.6808	8.89502
F1N2P8	Uncharacterized protein OS=Bos taurus PE=2 SV=2 - [F1N2P8_BOVIN]	7.75675	4.21	2	1	1	2	285	30.8753	7.76709
F1MNN7	Lipopolysaccharide-binding protein OS=Bos taurus GN=LBP PE=4 SV=1 - [F1MNN7_BOVIN]	5.08725	4.16	2	1	1	2	481	53.6613	7.09326
E1BKD0	Ribosomal protein OS=Bos taurus PE=3 SV=2 - [E1BKD0_BOVIN]	3.92693	4.15	3	1	1	2	217	24.7055	9.979
Q3T0D0	Heterogeneous nuclear ribonucleoprotein K OS=Bos taurus GN=HNRNPK PE=2 SV=1 - [HNRPK_BOVIN]	8.36847	4.09	1	1	1	2	464	50.9874	5.26221
Q148H5	Keratin, type II cytoskeletal 71 OS=Bos taurus GN=KRT71 PE=2 SV=1 - [K2C71_BOVIN]	4.18749	4	4	1	2	2	525	57.3719	6.60986
Q29460	Platelet-activating factor acetylhydrolase IB subunit gamma OS=Bos taurus GN=PAFAH1B3 PE=1 SV=1 - [PA1B3_BOVIN]	5.55559	3.88	1	1	1	2	232	25.8493	6.96143
Q3ZBY4	Fructose-bisphosphate aldolase OS=Bos taurus GN=ALDOC PE=2 SV=2 - [Q3ZBY4_BOVIN]	6.58106	3.85	1	1	1	2	364	39.3572	6.65381
F1MS32	Apolipoprotein D OS=Bos taurus GN=APOD PE=4 SV=2 - [F1MS32_BOVIN]	5.25035	3.7	1	1	1	2	189	21.3868	5.04639
Q59A28	Quinone oxidoreductase-like protein 1 OS=Bos taurus GN=CRYZL1 PE=2 SV=1 - [QORL1_BOVIN]	4.75386	3.44	1	1	1	2	349	38.7871	5.66846
G3X6B1	Uncharacterized protein OS=Bos taurus GN=LOC525842 PE=4 SV=1 - [G3X6B1_BOVIN]	5.65318	3	2	1	1	2	699	78.9342	4.86865
F1MKH8	72 kDa type IV collagenase OS=Bos taurus GN=MMP2 PE=4 SV=1 - [F1MKH8_BOVIN]	7.96179	2.87	2	1	1	2	661	73.8008	5.74463
F1MGP5	Methionine synthase reductase OS=Bos taurus GN=MTRR PE=4 SV=2 - [F1MGP5_BOVIN]	1.77917	2.3	2	1	1	2	695	77.1136	6.55127
F1MYG5	Uncharacterized protein OS=Bos taurus GN=LMNA PE=2 SV=1 - [F1MYG5_BOVIN]	7.1859	2.11	1	1	1	2	664	74.0818	7.38623
Q3SWW8	Thrombospondin-4 OS=Bos taurus GN=THBS4 PE=2 SV=1 - [TSP4_BOVIN]	8.74741	1.56	1	1	1	2	961	105.907	4.67822
Q2HJ49	Moesin OS=Bos taurus GN=MSN PE=2 SV=3 - [MOES_BOVIN]	3.6609	1.56	4	1	1	2	577	67.9329	6.16357
A3KMV5	Ubiquitin-like modifier-activating enzyme 1 OS=Bos taurus GN=UBA1 PE=2 SV=1 - [UBA1_BOVIN]	5.42537	1.42	1	1	1	2	1058	117.755	5.77002
P19534	Cadherin-2 (Fragment) OS=Bos taurus GN=CDH2 PE=2 SV=1 - [CADH2_BOVIN]	5.91188	1.37	2	1	1	2	877	96.7859	4.77979
E1BCE6	Uncharacterized protein OS=Bos taurus GN=BCL3 PE=4 SV=2 - [E1BCE6_BOVIN]	3.61849	1.32	4	1	1	2	454	47.5785	8.08936
F1N619	Cadherin-1 (Fragment) OS=Bos taurus GN=CDH1 PE=2 SV=2 - [F1N619_BOVIN]	3.79448	1.09	2	1	1	2	829	91.803	4.79248
F1MDH3	Uncharacterized protein (Fragment) OS=Bos taurus GN=TLN1 PE=4 SV=2 - [F1MDH3_BOVIN]	7.88334	0.86	1	1	1	2	2550	270.647	6.12549
Q6RUW3	Pro-neuropeptide Y OS=Bos taurus GN=NPY PE=3 SV=1 - [NPY_BOVIN]	3.24958	22.68	1	1	1	1	97	10.7576	8.1626
A5PK63	40S ribosomal protein S17 OS=Bos taurus GN=RPS17 PE=2 SV=1 - [RS17_BOVIN]	3.63647	18.52	1	1	1	1	135	15.5724	9.72998
Q0P5A7	Eukaryotic translation initiation factor 4E-binding protein 1 OS=Bos taurus GN=EIF4EBP1 PE=3 SV=1 - [4EBP1_BOVIN]	3.44491	16.1	1	1	1	1	118	12.5802	5.47803
F1N5L2	Cell division control protein 42 homolog (Fragment) OS=Bos taurus GN=CDC42 PE=3 SV=2 - [F1N5L2_BOVIN]	2.43513	13.46	4	1	1	1	156	17.553	5.63037
P07507	Matrix Gla protein OS=Bos taurus GN=MGP PE=1 SV=1 - [MGP_BOVIN]	3.02674	12.62	1	1	1	1	103	12.2092	9.14404
Q09430	Profilin-2 OS=Bos taurus GN=PFN2 PE=1 SV=2 - [PROF2_BOVIN]	2.61412	11.43	1	1	1	1	140	15.0223	6.99072
Q3ZBG7	Signal recognition particle 19 kDa protein OS=Bos taurus GN=SRP19 PE=2 SV=1 - [SRP19_BOVIN]	2.26315	11.11	1	1	1	1	144	16.1294	9.84717
P42899	60S acidic ribosomal protein P2 OS=Bos taurus GN=RPLP2 PE=3 SV=1 - [RLA2_BOVIN]	3.26702	10.43	2	1	1	1	115	11.6949	4.61475
Q2KII4	Transcription elongation factor B polypeptide 1 OS=Bos taurus GN=TCEB1 PE=3 SV=1 - [ELOC_BOVIN]	1.83395	8.93	1	1	1	1	112	12.465	4.77979
Q32PA9	Peptidyl-prolyl cis-trans isomerase FKBP2 OS=Bos taurus GN=FKBP2 PE=2 SV=1 - [FKBP2_BOVIN]	2.08889	8.57	2	1	1	1	140	15.3942	8.88037
A1A4P5	Prefoldin subunit 2 OS=Bos taurus GN=PFDN2 PE=2 SV=1 - [PFD2_BOVIN]	2.76824	7.79	1	1	1	1	154	16.6376	6.58057
F1MNG3	Ras-related C3 botulinum toxin substrate 1 (Fragment) OS=Bos taurus GN=RAC1 PE=2 SV=1 - [F1MNG3_BOVIN]	2.58249	7.78	2	1	1	1	180	20.2356	8.5874
G3N0V0	Uncharacterized protein (Fragment) OS=Bos taurus PE=4 SV=1 - [G3N0V0_BOVIN]	4.2558	7.67	1	1	1	1	326	35.9288	7.84033
Q76I81	40S ribosomal protein S12 OS=Bos taurus GN=RPS12 PE=2 SV=1 - [RS12_BOVIN]	2.35591	7.58	1	1	1	1	132	14.5055	7.21045
G1K1B4	60S ribosomal protein L27a (Fragment) OS=Bos taurus GN=RPL27A PE=2 SV=2 - [G1K1B4_BOVIN]	2.46444	7.48	4	1	1	1	147	16.436	11.1216
P11116	Galectin-1 OS=Bos taurus GN=LGALS1 PE=1 SV=2 - [LEG1_BOVIN]	2.41014	7.41	1	1	1	1	135	14.7343	5.50342
Q0VCF9	Protein LSM12 homolog OS=Bos taurus GN=LSM12 PE=2 SV=2 - [LSM12_BOVIN]	2.35712	7.18	1	1	1	1	195	21.6871	7.73779
G3X6L4	Hepatoma-derived growth factor OS=Bos taurus GN=HDGF PE=4 SV=1 - [G3X6L4_BOVIN]	3.47056	7.11	2	1	1	1	239	26.6569	4.75439
P55918	Microfibril-associated glycoprotein 4 OS=Bos taurus GN=MFAP4 PE=1 SV=2 - [MFAP4_BOVIN]	2.71061	7.06	1	1	1	1	255	28.5399	5.2876
F1MFY6	Collectin-43 OS=Bos taurus GN=CL43 PE=4 SV=2 - [F1MFY6_BOVIN]	4.51577	6.94	3	1	1	1	245	24.9054	5.35107
E1BLY1	Uncharacterized protein OS=Bos taurus PE=3 SV=1 - [E1BLY1_BOVIN]	0	6.92	3	1	1	1	130	14.834	10.1255
Q0IIA3	Sorcin OS=Bos taurus GN=SRI PE=2 SV=1 - [Q0IIA3_BOVIN]	2.21783	6.56	1	1	1	1	183	20.3178	5.33838
Q0IIA2	Odorant-binding protein-like OS=Bos taurus GN=MGC151921 PE=2 SV=1 - [Q0IIA2_BOVIN]	1.91482	6.4	1	1	1	1	172	19.5917	4.64014
E1BH17	Glutathione S-transferase Mu 1 OS=Bos taurus GN=GSTM1 PE=2 SV=1 - [E1BH17_BOVIN]	3.73986	6.1	3	1	1	1	213	25.0098	5.70654
P80189	Lysozyme C, non-stomach isozyme OS=Bos taurus GN=LYS PE=2 SV=4 - [LYSCN_BOVIN]	2.22266	6.08	1	1	1	1	148	16.465	7.89893
Q5E947	Peroxiredoxin-1 OS=Bos taurus GN=PRDX1 PE=2 SV=1 - [PRDX1_BOVIN]	2.07133	6.03	2	1	1	1	199	22.1954	8.39697
A6QLS9	RAB10 protein OS=Bos taurus GN=RAB10 PE=2 SV=1 - [A6QLS9_BOVIN]	3.17447	6	1	1	1	1	200	22.5266	8.38232
Q3SZB7	Fructose-1,6-bisphosphatase 1 OS=Bos taurus GN=FBP1 PE=2 SV=3 - [F16P1_BOVIN]	2.48758	5.92	1	1	1	1	338	36.7049	6.99072
F1MUM4	Uncharacterized protein OS=Bos taurus GN=ZNF500 PE=4 SV=2 - [F1MUM4_BOVIN]	2.6347	5.87	1	1	1	1	460	51.6495	6.84424
A2VE79	Diphosphoinositol polyphosphate phosphohydrolase 1 OS=Bos taurus GN=NUDT3 PE=2 SV=1 - [NUDT3_BOVIN]	1.81418	5.81	1	1	1	1	172	19.3496	5.94775
F1N2W8	60S ribosomal protein L19 (Fragment) OS=Bos taurus GN=RPL19 PE=2 SV=1 - [F1N2W8_BOVIN]	1.78935	5.7	2	1	1	1	158	19.1129	11.5317
Q3T108	Proteasome subunit beta type-4 OS=Bos taurus GN=PSMB4 PE=1 SV=1 - [PSB4_BOVIN]	0	5.68	1	1	1	1	264	29.0125	5.66846
Q3SZF2	ADP-ribosylation factor 4 OS=Bos taurus GN=ARF4 PE=2 SV=3 - [ARF4_BOVIN]	3.01819	5.56	1	1	1	1	180	20.5146	6.18896
Q3SZR8	Serine/arginine-rich splicing factor 3 OS=Bos taurus GN=SRSF3 PE=2 SV=1 - [SRSF3_BOVIN]	2.07494	5.49	1	1	1	1	164	19.3179	11.6489
P07688	Cathepsin B OS=Bos taurus GN=CTSB PE=1 SV=5 - [CATB_BOVIN]	2.48684	5.37	1	1	1	1	335	36.6373	6.06201
P23196	DNA-(apurinic or apyrimidinic site) lyase OS=Bos taurus GN=APEX1 PE=1 SV=2 - [APEX1_BOVIN]	3.73274	5.35	1	1	1	1	318	35.5472	8.104
Q5E973	60S ribosomal protein L18 OS=Bos taurus GN=RPL18 PE=2 SV=3 - [RL18_BOVIN]	0	5.32	1	1	1	1	188	21.522	11.6929
A7Z063	WAS protein family homolog 1 OS=Bos taurus GN=WASH1 PE=2 SV=1 - [WASH1_BOVIN]	2.43921	5.31	1	1	1	1	471	50.7413	5.87158
G5E5C3	Proteasome subunit alpha type OS=Bos taurus GN=PSMA6 PE=2 SV=1 - [G5E5C3_BOVIN]	2.651	5.31	2	1	1	1	245	27.2668	7.1958
Q5E936	Thioredoxin domain-containing protein 12 OS=Bos taurus GN=TXNDC12 PE=2 SV=1 - [TXD12_BOVIN]	1.83666	5.23	1	1	1	1	172	19.2096	5.2749
Q17QH1	APOF protein OS=Bos taurus GN=APOF PE=2 SV=2 - [Q17QH1_BOVIN]	3.05943	5.21	1	1	1	1	307	33.6561	6.53662
A6QLE9	MTMR14 protein OS=Bos taurus GN=MTMR14 PE=2 SV=1 - [A6QLE9_BOVIN]	3.4104	5.19	1	1	1	1	597	66.5652	6.60986
A0JBZ9	Bucentaur-2 OS=Bos taurus GN=p97bcnt2 PE=2 SV=1 - [A0JBZ9_BOVIN]	2.66965	5.05	1	1	1	1	634	70.7904	5.84619
Q17QC5	AP-2 complex subunit sigma OS=Bos taurus GN=AP2S1 PE=2 SV=1 - [AP2S1_BOVIN]	1.85893	4.93	1	1	1	1	142	17.0067	6.17627
P19858	L-lactate dehydrogenase A chain OS=Bos taurus GN=LDHA PE=2 SV=2 - [LDHA_BOVIN]	3.20711	4.82	1	1	1	1	332	36.5743	8.00146
A5PKH3	Fumarylacetoacetase OS=Bos taurus GN=FAH PE=2 SV=1 - [FAAA_BOVIN]	3.89809	4.77	2	1	1	1	419	46.126	6.97607
F1MN49	Uncharacterized protein OS=Bos taurus GN=EIF5A2 PE=4 SV=2 - [F1MN49_BOVIN]	0	4.58	2	1	1	1	153	16.7822	5.57959
F1N126	Uncharacterized protein (Fragment) OS=Bos taurus GN=SMOC2 PE=2 SV=2 - [F1N126_BOVIN]	0	4.5	1	1	1	1	444	49.8798	8.57275
Q4R0H2	Spermadhesin 2 OS=Bos taurus GN=spadh2 PE=2 SV=1 - [Q4R0H2_BOVIN]	0	4.48	1	1	1	1	134	15.2107	6.3667
F1MW79	Uncharacterized protein OS=Bos taurus GN=LOC100337312 PE=4 SV=2 - [F1MW79_BOVIN]	3.86357	4.46	1	1	1	1	269	30.8606	6.68311
Q3T004	Serum amyloid P-component OS=Bos taurus GN=APCS PE=2 SV=1 - [SAMP_BOVIN]	2.44142	4.46	1	1	1	1	224	25.1671	8.32373
F1MLV1	26S protease regulatory subunit 10B OS=Bos taurus GN=PSMC6 PE=4 SV=2 - [F1MLV1_BOVIN]	2.52179	4.37	2	1	1	1	389	44.1451	7.48877
Q17QI3	Acetyl-Coenzyme A acetyltransferase 2 OS=Bos taurus GN=ACAT2 PE=2 SV=1 - [Q17QI3_BOVIN]	3.85611	4.28	1	1	1	1	397	41.1442	6.93213
P13909	Plasminogen activator inhibitor 1 OS=Bos taurus GN=SERPINE1 PE=1 SV=1 - [PAI1_BOVIN]	0	4.23	1	1	1	1	402	45.3421	6.37939
Q3SZN4	Cold inducible RNA binding protein OS=Bos taurus GN=CIRBP PE=2 SV=1 - [Q3SZN4_BOVIN]	2.93283	4.23	1	1	1	1	213	23.173	9.64209
P80209	Cathepsin D OS=Bos taurus GN=CTSD PE=1 SV=2 - [CATD_BOVIN]	3.33051	4.1	2	1	1	1	390	42.4603	7.04932
G3MXB5	Uncharacterized protein (Fragment) OS=Bos taurus GN=LOC524810 PE=4 SV=1 - [G3MXB5_BOVIN]	2.22125	3.64	1	1	1	1	247	25.7146	6.26514
Q08D76	Putative uncharacterized protein MGC151567 OS=Bos taurus GN=MGC151567 PE=2 SV=1 - [Q08D76_BOVIN]	2.37875	3.54	1	1	1	1	311	34.4354	7.75244
Q08DF7	2',5'-phosphodiesterase 12 OS=Bos taurus GN=PDE12 PE=1 SV=1 - [PDE12_BOVIN]	0	3.45	1	1	1	1	609	67.2218	6.90283
F1N088	Uncharacterized protein OS=Bos taurus GN=RPUSD2 PE=3 SV=2 - [F1N088_BOVIN]	0	3.44	1	1	1	1	552	61.0718	7.06396
Q2HJ26	Phosphoribosylaminoimidazole carboxylase, phosphoribosylaminoimidazole succinocarboxamide synthetase OS=Bos taurus GN=PAICS PE=2 SV=1 - [Q2HJ26_BOVIN]	2.85598	3.29	2	1	1	1	425	47.0923	7.50342
A5PK43	GTPase Era, mitochondrial OS=Bos taurus GN=ERAL1 PE=2 SV=1 - [ERAL1_BOVIN]	2.13317	3.2	1	1	1	1	437	48.5366	8.68994
C4T8B4	C-reactive protein OS=Bos taurus GN=CRP PE=2 SV=1 - [C4T8B4_BOVIN]	1.84354	3.13	1	1	1	1	224	25.2758	6.90283
G3MZG6	Uncharacterized protein (Fragment) OS=Bos taurus GN=LOC785963 PE=3 SV=1 - [G3MZG6_BOVIN]	2.38471	3.06	1	1	1	1	294	32.8102	6.13818
Q95KV1	Inhibitor of nuclear factor kappa-B kinase subunit alpha OS=Bos taurus GN=CHUK PE=1 SV=1 - [IKKA_BOVIN]	2.8742	2.97	1	1	1	1	740	84.2888	6.88818
Q5E987	Proteasome subunit alpha type-5 OS=Bos taurus GN=PSMA5 PE=1 SV=1 - [PSA5_BOVIN]	2.10495	2.9	1	1	1	1	241	26.3942	4.79248
Q04467	Isocitrate dehydrogenase [NADP], mitochondrial OS=Bos taurus GN=IDH2 PE=1 SV=2 - [IDHP_BOVIN]	0	2.88	1	1	1	1	452	50.7068	8.68994
E1BMC6	Uncharacterized protein (Fragment) OS=Bos taurus GN=SLMAP PE=4 SV=2 - [E1BMC6_BOVIN]	0	2.82	1	1	1	1	780	89.4899	5.16064
P62261	14-3-3 protein epsilon OS=Bos taurus GN=YWHAE PE=2 SV=1 - [1433E_BOVIN]	2.39815	2.75	1	1	1	1	255	29.1554	4.7417
Q5E9B1	L-lactate dehydrogenase B chain OS=Bos taurus GN=LDHB PE=2 SV=4 - [LDHB_BOVIN]	2.31594	2.69	1	1	1	1	334	36.7002	6.44287
F1N151	Uncharacterized protein OS=Bos taurus GN=DNAJC10 PE=4 SV=1 - [F1N151_BOVIN]	0	2.52	1	1	1	1	793	91.1632	6.85889
A2VDN6	Splicing factor 3A subunit 1 OS=Bos taurus GN=SF3A1 PE=2 SV=1 - [SF3A1_BOVIN]	2.45003	2.52	1	1	1	1	793	88.7305	5.22412
F1N789	Uncharacterized protein OS=Bos taurus GN=VCL PE=2 SV=1 - [F1N789_BOVIN]	2.83189	2.47	1	1	1	1	1134	123.787	5.75732
P79135	Interferon-induced GTP-binding protein Mx1 OS=Bos taurus GN=MX1 PE=2 SV=4 - [MX1_BOVIN]	3.72873	2.31	2	1	1	1	648	74.7589	5.8335
P00745	Vitamin K-dependent protein C (Fragment) OS=Bos taurus GN=PROC PE=1 SV=1 - [PROC_BOVIN]	2.30516	2.19	1	1	1	1	456	51.3741	6.13818
E1B8L0	Uncharacterized protein OS=Bos taurus GN=ABCC9 PE=3 SV=2 - [E1B8L0_BOVIN]	0	2.13	1	1	1	1	1551	174.686	7.09326
E1BCZ9	Uncharacterized protein OS=Bos taurus GN=ADNP PE=3 SV=1 - [E1BCZ9_BOVIN]	0	2	1	1	1	1	1102	123.362	7.34229
E1BM47	Uncharacterized protein OS=Bos taurus GN=HEATR7B2 PE=4 SV=1 - [E1BM47_BOVIN]	0	1.95	1	1	1	1	1589	180.914	6.55127
F1MFT4	Uncharacterized protein (Fragment) OS=Bos taurus GN=HNRNPU PE=2 SV=2 - [F1MFT4_BOVIN]	2.90035	1.85	1	1	1	1	701	77.503	8.51416
E1BCP6	Tyrosine-protein kinase OS=Bos taurus GN=JAK2 PE=3 SV=1 - [E1BCP6_BOVIN]	0	1.77	1	1	1	1	1133	130.911	7.2251
F1N0L5	Uncharacterized protein OS=Bos taurus GN=RBM19 PE=4 SV=2 - [F1N0L5_BOVIN]	2.95718	1.74	1	1	1	1	920	102.541	6.01123
A1A4K5	Ectonucleotide pyrophosphatase/phosphodiesterase family member 2 OS=Bos taurus GN=ENPP2 PE=1 SV=1 - [ENPP2_BOVIN]	3.22148	1.69	1	1	1	1	888	101.651	7.53271
Q0VCM4	Glycogen phosphorylase, liver form OS=Bos taurus GN=PYGL PE=2 SV=1 - [PYGL_BOVIN]	0	1.65	1	1	1	1	851	97.3942	7.12256
F1MTF3	Uncharacterized protein OS=Bos taurus GN=ZNF248 PE=4 SV=2 - [F1MTF3_BOVIN]	1.65989	1.56	1	1	1	1	578	66.5743	8.20654
E1BP91	Uncharacterized protein OS=Bos taurus GN=NPEPPS PE=4 SV=2 - [E1BP91_BOVIN]	3.47858	1.41	1	1	1	1	921	103.534	5.8335
F1MLU7	Uncharacterized protein OS=Bos taurus GN=KTN1 PE=4 SV=2 - [F1MLU7_BOVIN]	0	1.31	1	1	1	1	1302	150.567	5.8208
Q32PF2	ATP-citrate synthase OS=Bos taurus GN=ACLY PE=2 SV=1 - [ACLY_BOVIN]	2.68158	1.28	1	1	1	1	1091	119.712	7.23975
F1MD95	Uncharacterized protein (Fragment) OS=Bos taurus GN=CLSTN1 PE=4 SV=1 - [F1MD95_BOVIN]	0	1.16	1	1	1	1	951	106.386	4.83057
G3X808	Uncharacterized protein (Fragment) OS=Bos taurus PE=4 SV=1 - [G3X808_BOVIN]	0	1.15	2	1	1	1	1046	113.729	6.58057
P02453	Collagen alpha-1(I) chain OS=Bos taurus GN=COL1A1 PE=1 SV=3 - [CO1A1_BOVIN]	2.57673	1.09	1	1	1	1	1463	138.854	5.78271
G3N3E4	Uncharacterized protein OS=Bos taurus GN=COL6A3 PE=2 SV=1 - [G3N3E4_BOVIN]	3.9149	1	2	1	1	1	1703	185.721	5.35107
F1MMN3	Uncharacterized protein OS=Bos taurus GN=NDST4 PE=4 SV=2 - [F1MMN3_BOVIN]	1.90234	0.92	2	1	1	1	872	100.52	7.69385
E1BNQ2	Uncharacterized protein OS=Bos taurus GN=DHX37 PE=4 SV=1 - [E1BNQ2_BOVIN]	1.74671	0.78	1	1	1	1	1155	128.921	8.70459
F1N647	Fatty acid synthase OS=Bos taurus GN=FASN PE=4 SV=2 - [F1N647_BOVIN]	2.02196	0.44	2	1	1	1	2512	274.092	6.45557
E1BMG2	Uncharacterized protein OS=Bos taurus GN=DNAH5 PE=4 SV=2 - [E1BMG2_BOVIN]	1.9346	0.37	1	1	1	1	4624	529.888	6.11279

## Sheet: protein symbol
this study	ambekar 2013	Twigt 2012	Zamah 2015
A1BG	A1BG	A1BG	A1BG
A2M	A2M	A2M	A2M
ABCC9	AASDH	AASDH	ABI3BP
ACAT2	ABCC10	ACPP	ABL1
ACLY	ABI3BP	ACTB	ACAN
ACTA1	ACAN	AFM	ACAT2
ACTB	ACBD3	AGT	ACLY
ACTG2	ACE	AHSG	ACO1
ADIPOQ	ACOX3	ALB	ACPP
ADNP	ACPP	AMBP	ACTB
AFM	ACTG1	ANG	ACTG1
AGA	ACTG2	APCS	ACTN1
AHSG	ADAMTS13	APOA1	ACTN4
AKR1B1	ADIPOQ	APOA2	ACTR1A
ALB	AFM	APOA4	ACTR3B
ALDOA	AGAP2	APOB	ADAMDEC1
ALDOB	AGT	APOC1	ADAMTS1
ALDOC	AHSG	APOC3	ADAMTS13
ANP32A	ALB	APOD	ADAMTSL4
AOC2	ALDH6A1	APOE	ADH1B
AOC3	ALDOA	APOH	ADIPOQ
AP2S1	ALDOB	APOL1	AFM
APCS	AMBP	APP	AGT
APEX1	ANG	AREL1	AHSG
APOA1	ANKRD18A	ATRN	AKR1A1
APOA2	ANPEP	AZGP1	AKR1B1
APOA4	APCS	BCHE	ALAD
APOC3	APOA1	BTD	ALB
APOD	APOA2	C1QB	ALCAM
APOF	APOA4	C1QC	ALDH1A1
APOH	APOB	C1R	ALDOA
APP	APOC2	C1RL	ALDOB
ARF4	APOC3	C1S	AMBP
ARHGDIA	APOC4	C2	AMIGO2
ARL3	APOD	C3	AMY1A
ARPC4	APOE	C4BPA	ANG
ATP5B	APOF	C5	ANGPTL3
AZGP1	APOH	C6	ANGPTL4
B2M	APOL1	C7	ANPEP
BCL3	APOM	C8A	ANTXR1
C10orf54	ARHGEF18	C8B	ANXA2
C1QC	ARHGEF26	C8G	ANXA5
C1QTNF7	ARID4A	C9	ANXA6
C1QTNF9	ARMC2	CD14	AOC3
C2	ARNTL	CDH5	APCS
C3	ARRB2	CFD	APEX1
C4A	ASXL1	CFH	APLP1
C4BPA	ATRN	CFHR1	APLP2
C5	ATRX	CFHR5	APOA1
C6	AZGP1	CFI	APOA2
C7	B2M	CLEC3B	APOA4
C8A	BAI1	CLU	APOB
C8B	BCHE	CNDP1	APOC2
C8G	BEX5	COL15A1	APOC3
C9	BMP5	COL4A1	APOE
CACYBP	BST1	COL4A2	APOF
CDC42	BTD	COL6A3	APOH
CDH1	ASUN	COMP	APOL1
CDH2	CCDC178	CP	APOL6
CFB	C1QA	CPB2	APOM
CFD	C1QB	CPN1	APP
CFDP1	C1QC	CPN2	AREG
CFH	C1R	CRP	ARHGDIA
CFHR3	C1RL	DBH	ARPC3
CFI	C1S	DPYSL3	ART4
CFL1	C2	DSG2	ASGR2
CHUK	APMAP	DST	ATF6B
CIRBP	C2orf71	ECM1	ATP6AP1
CLEC3B	C3	EFEMP1	ATRN
CLIC4	C4A	ENO1	AXL
CLSTN1	C4B	ENPP2	AZGP1
CLU	C4BPA	EZR	B2M
COL18A1	C5	F10	B3GNT1
COL1A1	C6	F11	B3GNT2
COL6A3	C7	F12	B3GNT8
CP	C8A	F13A1	B4GALT1
CPXM1	C8B	F13B	BASP1
CRABP2	C8G	F2	BCHE
CRP	C9	F5	BDH2
CRYZL1	C9orf172	F7	BEND5
CST3	CA1	F9	BLVRA
CST6	CALML5	FASN	BST1
CSTB	CCBE1	FBLN1	BTD
CTSB	CCDC66	FBN1	C10orf12
CTSD	CD14	FETUB	C1QA
CUTA	CD163	FGA	C1QB
CYCS	CD5L	FGB	C1QC
DAG1	CDH13	FGG	C1R
DHX37	CDH5	FN1	C1RL
DMBT1	CDH6	GAPDH	C1S
DNAH5	CELSR1	GC	C2
DNAJC10	CENPF	GDI2	C3
ECM1	CEP170	GPLD1	C4A
EDF1	CEP350	GPX3	C4B
EEF1D	CFB	GSN	C4BPA
EEF2	CFD	GSTA1	C5
EIF2S1	CFH	HABP2	C6
EIF4A1	CFHR1	HBA1	C7
EIF4EBP1	CFHR2	HBA2	C8A
EIF5A2	CFHR3	HBB	C8B
ENPP2	CFHR5	HGFAC	C8G
ERAL1	CFI	HIST1H2AB	C9
F12	CFP	HIST1H2AE	CA1
F2	CHAD	HP	CA2
F9	CHD2	HPR	CACNA2D1
FAH	CHL1	HPX	CADM1
FASN	CHRDL2	HRG	CALB2
FBLN1	CLASRP	HRNR	CALM1
FBP1	CLDND1	HSP90AA1	CALR
FGA	CLEC14A	HSP90AB1	CALU
FGB	CLEC2D	HSP90B1	CAND1
FGG	CLEC3B	HSPA5	CAP1
FKBP2	CLSTN1	HSPA8	CAPZB
FN1	CLU	HSPG2	CASC5
FTH1	CNDP1	HUWE1	CAT
GAPDH	CNTN1	IGF2	CBR1
GC	COL18A1	IGFALS	CCDC126
GLIPR2	COL1A1	IGFBP3	CCL14
GPLD1	COL1A2	IGHA1	CCT6A
GSN	COL3A1	IGHA2	CD109
GSTA1	COL4A1	IGHD	CD14
GSTM1	COL4A2	IGHE	CD163
H2AFJ	COL4A3	IGHG1	CD44
H3F3A	COL5A1	IGHG2	CD5L
H3F3B	COL6A1	IGHG3	CD93
HBA1	COL6A3	IGHG4	CDC37
HBA2	COLEC10	IGHM	CDH1
HBB	COLEC11	IGHV3-23	CDH13
HDGF	COMP	IGKC	CDH2
HINT1	CP	IGKV1-5	CDH5
HIST1H1D	CPB2	IGLC2	CDH6
HIST1H2AB	CPN1	IGLL5	CDHR5
HIST1H2AE	CPN2	INHA	CETP
HIST1H2BN	CRISP3	ITIH1	CFB
HIST1H4A	CRP	ITIH2	CFD
HIST1H4B	CRTAC1	ITIH3	CFH
HIST1H4C	CSF1R	ITIH4	CFHR1
HIST1H4D	CSRP2BP	JCHAIN	CFHR2
HIST1H4E	CST2	KLKB1	CFHR5
HIST1H4F	CST3	KNG1	CFI
HIST1H4H	CTSB	LAMA1	CFL1
HIST1H4I	CTSD	LAMB2	CFP
HIST1H4J	CUTA	LBP	CGB2
HIST1H4K	CUTC	LCAT	CHAD
HIST1H4L	CXXC1	LCP1	CHGA
HIST2H2BF	CYCS	LGALS3BP	CHGB
HIST2H4A	DAG1	LPL	CHI3L1
HIST2H4B	DCD	LRG1	CHL1
HIST3H2A	DCN	LUM	CHST3
HIST4H4	DDX56	LYZ	CHST7
HLA-A	DEFA1B	MAN1A1	CKB
HMGB3	DNA2	MINPP1	CLEC3B
HMGN1	DSG2	MST1	CLIC1
HNRNPA1	ECM1	NELL2	CLSTN1
HNRNPA2B1	EDC4	NPTX2	CLTC
HNRNPCL1	EFEMP1	ORM1	CLU
HNRNPD	EIF3M	ORM2	CMPK1
HNRNPK	ENPP2	PAM	CNDP1
HNRNPU	EPHA3	PGK1	CNTFR
HP	EXTL2	PGLYRP2	CNTN1
HPX	F10	PKP2	CNTN4
HRG	F11	PLG	COL15A1
HSD17B1	F12	PLTP	COL18A1
HSP90AB1	F13A1	PON1	COL1A1
HSP90B1	F13B	PPIA	COL1A2
HSPA1L	F2	PPIB	COL3A1
HSPA5	F9	PRDX1	COL4A1
HSPA8	FAH	PROC	COL4A2
HSPB1	AMER3	PROS1	COL5A1
HSPE1	FAN1	PROZ	COL5A2
HSPG2	FASTKD3	PXDN	COL6A1
IDH1	FBLN1	PZP	COL6A3
IDH2	FBN1	QSOX1	COLEC10
IGFALS	FCN2	RARRES2	COLEC11
IGFBP2	FCN3	RBP1	COMP
IGFBP5	FETUB	RBP4	COTL1
IGFBP6	FGA	S100A8	CP
IGFBP7	FGB	SAA4	CPA2
IGHA2	FGG	SCUBE1	CPB2
IGHE	FN1	SELL	CPM
IGHG2	FRA10AC1	SERPINA1	CPN1
IGHM	FREM2	SERPINA10	CPN2
IGHV4-59	FST	SERPINA3	CPXM1
IGLL5	FTCD	SERPINA4	CRELD1
IGLV1-40	FTH1	SERPINA5	CRISP3
ILF2	FUBP3	SERPINA6	CRP
INHA	GALNT3	SERPINA7	CRTAC1
INHBA	GANC	SERPINC1	CSF1
ITIH1	GAPDH	SERPIND1	CSF1R
ITIH2	GC	SERPINE1	CSGALNACT1
ITIH3	GCNT4	SERPINE2	CSPG4
ITIH4	GFI1	SERPINF1	CST3
JAK2	GGH	SERPINF2	CTBS
KNG1	GLIPR2	SERPING1	CTSA
KRT1	GM2A	SHBG	CTSB
KRT10	GNPTG	SRPX	CTSD
KRT14	GOLGB1	SULF2	CTSF
KRT6C	GOT1	TF	CTSS
KRT7	GP1BA	TFRC	CTSZ
KRT71	GPD1	TGFBI	CUTA
KTN1	GPLD1	THBS1	CYCS
LBP	GPR180	THBS4	DAG1
LDHA	GPX3	TIMP1	DBH
LDHB	GRK1	TNFAIP6	DCD
LECT2	GSN	TNXB	DCN
LGALS1	GSTA2	TPI1	DDR1
LGALS3BP	GSTM1	TTN	DDX39B
LMNA	GSTO1	TTR	DEFA3
LRG1	H6PD	TUBA1B	DHX9
LSM12	HABP2	TUBB	DKK3
LUM	HBA2	VASN	DPEP2
LYZ	HBB	VCAN	DPYSL3
MBL2	HECTD1	VTN	DSC2
MDH1	HGFAC	VWF	DSG1
MFAP4	HIPK2	YWHAQ	DSG2
MGAM	HIST1H2BD		DSG4
MGP	HIST2H2AC		DSP
MMP2	HP		ECM1
MROH2B	HPR		EEF1G
MSN	HPX		EEF2
MTMR14	HRG		EFEMP1
MTRR	HRNR		EFEMP2
MX1	HSPA5		EFTUD2
MYL12B	HSPG2		EGFR
MYL6	ICAM1		EIF2S2
NACA	IDH1		EIF3A
NDST4	IGF1		EIF3L
NME2	IGF2		EIF4A1
NPEPPS	IGFALS		EIF4H
NPY	IGFBP1		EIF5A2
NUDT3	IGFBP2		EML4
OBP2A	IGFBP3		ENG
OR6J1	IGFBP4		ENO1
ORM1	IGFBP5		ENPEP
PAFAH1B3	IGFBP6		ENPP1
PAICS	IGFBP7		ENPP2
PARK7	IGJ		EPHA4
PCBP2	IGLL1		ERAP1
PCNA	IGLL5		ERAP2
PDAP1	IL21		ETF1
PDE12	IL6ST		EXT1
PEBP1	INADL		EXT2
PFDN2	INHA		EXTL2
PFN1	INHBA		EZR
PFN2	INHBC		F10
PGAM2	INO80		F11
PGD	ITIH1		F12
PGK1	ITIH2		F13A1
PGLS	ITIH3		F13B
PGLYRP2	ITIH4		F2
PLG	KCNK12		F5
PON1	KCTD4		F7
PPIA	UNC79		F9
PPIB	KIF27		FABP5
PRDX1	KLF17		FAH
PRDX2	KLHL24		FAM198B
PROC	KLKB1		FAM20C
PSMA1	KNG1		FAP
PSMA3	KRT1		FASN
PSMA5	KRT10		FBLN1
PSMA6	KRT14		FBN1
PSMB4	KRT2		FCGBP
PSMB5	KRT4		FCGR2C
PSMC6	KRT5		FCGR3A
PYGL	KRT6C		FCGR3B
QSOX1	KRT9		FCN3
RAB10	L1TD1		FDPS
RAB11A	LAMA1		FERMT3
RAC1	LAMB2		FETUB
RARRES2	LAMC1		FGA
RBM19	LAMP2		FGB
RBP1	LBP		FGFR1
RBP4	LCA5		FGFRL1
RELN	LCAT		FGG
RPL10A	LCN1		FKBP1A
RPL11	LCN2		FLNA
RPL18	LCP1		FLNB
RPL19	LDHA		FLT4
RPL22	LDHB		FN1
RPL23A	LECT2		FREM2
RPL27A	LGALS3BP		FSCN1
RPL30	LGALS7		FST
RPLP0	LIMA1		FSTL1
RPLP1	LOC100287723		FSTL3
RPLP2	LOC100289200		FTL
RPS12	LOC100506339		FUCA1
RPS13	LOC100507508		FUCA2
RPS14	LOC100652743		FUS
RPS15A	ANKRD36C		GALNT1
RPS17	LOC401847		GALNT2
RPS19	LOC642131		GANAB
RPS20	LPA		GAPDH
RPS21	LPL		GARS
RPS23	LRG1		GC
RPS3	LRMP		GCLC
RPSA	LTF		GCLM
RPUSD2	LUM		GDI1
SAA1	LUZP1		GDI2
SAA4	LYST		GGH
SAFB	LYVE1		GGT5
SCUBE3	LYZ		GHR
SERPINA1	MAGOH		GKN1
SERPINA10	MAN1A1		GLG1
SERPINA3	MAP4		GLIPR2
SERPINA5	MASP1		GLO1
SERPINC1	MASP2		GMFB
SERPIND1	MBL2		GNPTG
SERPINE1	MDH1		GOT1
SERPINE2	MEX3A		GP1BA
SERPINF1	MIF		GP5
SERPINF2	MMP2		GPC1
SERPING1	MMP3		GPC6
SERPINH1	MMRN2		GPI
SF3A1	MSH4		GPLD1
SFTPD	MSN		GPNMB
SH3BGRL3	MST1		GPX3
SHROOM2	MYOC		GSN
SLMAP	MYOZ2		GSR
SMOC2	NAGLU		GSTA1
SNRPE	NCAM1		GSTO1
SNRPF	NCK1		GSTP1
SOD1	NID2		GVINP1
SOD3	NOL6		H6PD
SRI	NPTX2		HABP2
SRP19	NRP1		HBA1
SRSF3	NTS		HBB
STMN1	NUP133		HEXB
SUMO2	OAF		HGFAC
TAGLN3	ODF3L2		HIST1H2AA
TBC1D32	OGN		HIST1H4A
TBCA	OLFM1		HIST2H3A
TCEB1	OR9K2		HLA-C
TF	ORM1		HMBS
THBS1	ORM2		HMGB1
THBS4	OTUD4		HMGCS1
TIMP2	PAM		HMGN5
TLN1	PAPPA		HNRNPA1
TPI1	PARP6		HNRNPA2B1
TPM3	PCOLCE		HNRNPC
TRAPPC3	PCSK9		HNRNPK
TTR	PDE8A		HNRNPR
TUBA1C	PEBP4		HNRNPU
TUBB	PEPD		HP
TUBB4B	PFN1		HPD
TXN	PGA3		HPRT1
TXNDC12	PGLYRP2		HPX
UBA1	PHOX2B		HRG
UBC	PLAC4		HRNR
UBE2N	PLG		HS3ST1
UCHL1	PLTP		HSP90AA1
VCAN	POLG		HSP90AB1
VCL	POLR3G		HSP90B1
VCP	POLRMT		HSPA13
VIM	PON1		HSPA5
VTN	PON3		HSPA8
WASH2P	POTEE		HSPD1
YWHAB	PPIA		HSPE1
YWHAE	PPIC		HSPG2
YWHAG	PRDX1		HTRA3
YWHAQ	PRDX2		HUWE1
YWHAZ	PREX2		HYOU1
ZNF248	PRG4		ICAM1
ZNF500	PROC		ICAM2
	PROCR		ICOSLG
	PROS1		IDH1
	LZTS3		IDI1
	PROZ		IGF1
	PRR11		IGF2
	PRSS1		IGF2R
	PSMB2		IGFALS
	PSME1		IGFBP1
	PTGDS		IGFBP2
	PTPRK		IGFBP3
	PTX3		IGFBP4
	PVR		IGFBP5
	PZP		IGFBP6
	QSOX1		IGFBP7
	RARRES2		IGHA1
	RB1CC1		IGHG1
	RBM15		IGHM
	RBM33		IGJ
	RBM41		IGKC
	RBP1		IGLC2
	RBP4		IL1RAP
	RC3H1		IL6ST
	REG1B		ILF2
	REG3A		INHA
	RFPL2		INHBA
	RIPK4		INHBB
	RNASE1		INHBC
	RNASE4		ISLR
	RPS6KA3		ITGB1
	S100A8		ITIH1
	S100A9		ITIH2
	SAA1		ITIH3
	SAA2		ITIH4
	SAA2-SAA4		JUP
	SBSN		KIT
	SCN11A		KLKB1
	SDC4		KNG1
	SELL		KPNB1
	SEPP1		KRT1
	SERPINA1		KRT10
	SERPINA10		KRT14
	SERPINA3		KRT16
	SERPINA4		KRT17
	SERPINA5		KRT2
	SERPINA6		KRT32
	SERPINA7		KRT35
	SERPINC1		KRT5
	SERPIND1		KRT6B
	SERPINE1		KRT6C
	SERPINE2		KRT76
	SERPINF1		KRT82
	SERPINF2		KRT85
	SERPING1		KRT9
	SGIP1		KRTAP24-1
	SHBG		LAMA1
	SHPRH		LAMA2
	SLC14A1		LAMB1
	SLC36A4		LAMB2
	SLC3A2		LAMC1
	SOD1		LAMP1
	SOD2		LAMP2
	SOD3		LBP
	SPARC		LCAT
	SPOCK3		LCN2
	SPP2		LCP1
	SRPX		LDHA
	SRPX2		LDHB
	STC1		LDLR
	SZT2		LDLRAD3
	TAOK1		LEAP2
	TCP10		LECT2
	TF		LEP
	TFPI		LGALS3BP
	TFRC		LILRA3
	TGFBI		LILRB5
	TGFBR2		LPL
	TGFBR3		LRG1
	THBS1		LRRC59
	THBS4		LSAMP
	THSD7B		LTA4H
	TIMP1		LTF
	TIMP2		LUM
	TKTL2		LYVE1
	TLN1		LYZ
	TNFAIP6		MAN1A1
	TNXB		MAN2A1
	TOE1		MAN2A2
	TPI1		MAN2B2
	TPP2		MAP1B
	TRPC3		MAP4
	TRPM7		MARCKS
	TSNAXIP1		MASP1
	TTBK1		MASP2
	TTC34		MATN2
	TTLL1		MB
	TTR		MBL2
	TUBG1		MCAM
	TXN		MDH1
	TYK2		MDH2
	UBB		MEGF8
	USH1C		MEMO1
	VANGL1		MET
	VASN		MINPP1
	VCAM1		MMP10
	VCAN		MMP2
	VNN1		MMP9
	VPS4A		MMRN2
	VSTM2B		MPO
	VTN		MRC1
	VWF		MRC2
	XIRP2		MRF
	YWHAE		MSLN
	YWHAG		MSN
	YWHAZ		MST1
	ZNF184		MT2A
	ZNF300		MYH9
	ZNF80		MYL6
			n/a
			NACAP1
			NAGA
			NAGLU
			NAP1L4
			NCAM1
			NCL
			NEGR1
			NELL2
			NEO1
			NID1
			NID2
			NIF3L1
			NME2
			NOMO2
			NPM1
			NPTX2
			NRP1
			NUCB1
			NUCB2
			OAF
			OGN
			OIT3
			OLA1
			OLFM1
			OLFML2B
			OLFML3
			OMD
			ORM2
			OSCAR
			OTUB1
			OVGP1
			P4HB
			PA2G4
			PABPC1
			PADI3
			PAFAH1B2
			PAM
			PAPPA
			PARK7
			PCBP1
			PCOLCE
			PCOLCE2
			PCSK9
			PCYOX1
			PDIA3
			PEBP1
			PEBP4
			PELP1
			PEPD
			PF4V1
			PFN1
			PGAM1
			PGCP
			PGD
			PGK1
			PGLYRP1
			PGLYRP2
			PGM1
			PI16
			PIP
			PITPNB
			PKM2
			PLG
			PLIN3
			PLOD1
			PLS3
			PLTP
			PLXDC2
			PNP
			PODXL
			PON1
			POSTN
			PPBP
			PPIA
			PPIC
			PPP2R1A
			PRCP
			PRDX1
			PRDX2
			PRDX5
			PRDX6
			PRELID2
			PRG2
			PRG4
			PRKCSH
			PROC
			PROCR
			PROS1
			PROZ
			PRSS2
			PRSS23
			PRSS3
			PSAP
			PSMA2
			PSMB1
			PSMB2
			PSMB4
			PSMD1
			PSMD7
			PSME1
			PSME2
			PTGDS
			PTPRG
			PTPRJ
			PTPRK
			PTPRS
			PTPRZ1
			PTX3
			PVR
			PVRL1
			PXDN
			PYGL
			PZP
			QSOX1
			RABGGTB
			RAD23B
			RAN
			RARRES2
			RBP1
			RBP4
			RCN1
			RDX
			RECK
			RNASE1
			RNASE4
			RNASET2
			RNH1
			ROBO1
			ROBO4
			RPL30
			RPLP0P6
			RPLP2
			RPS27A
			RPS28
			RPSA
			RRBP1
			RTN4RL2
			S100A11
			S100A7
			S100A9
			SCG2
			SCGB1A1
			SCUBE1
			SDC1
			SDC4
			SDF4
			SEC23A
			SECISBP2
			SELL
			SEMA3C
			SEMA3F
			SEMA3G
			SEMA7A
			SEPP1
			SERPINA1
			SERPINA10
			SERPINA11
			SERPINA3
			SERPINA4
			SERPINA5
			SERPINA6
			SERPINA7
			SERPINB6
			SERPINC1
			SERPIND1
			SERPINE1
			SERPINE2
			SERPINF1
			SERPINF2
			SERPING1
			SHBG
			SIL1
			SLC3A2
			SLIT2
			SLPI
			SMPDL3A
			SND1
			SNRPE
			SOD1
			SOD3
			SORD
			SPARC
			SPARCL1
			SPOCK2
			SPON1
			SPON2
			SPP2
			SPTBN1
			SRGN
			SRPX
			SRPX2
			ST13P5
			STC1
			STC2
			SULF2
			SUMO2
			SYNCRIP
			TAGLN
			TAGLN2
			TCN1
			TFPI
			TFRC
			TGFBI
			TGFBR3
			TGM3
			TGOLN2
			THBS1
			THBS4
			TIE1
			TIMP1
			TIMP2
			TKT
			TLN1
			TMOD1
			TMSB4X
			TNC
			TNFAIP6
			TNR
			TNXB
			TPI1
			TPP1
			TSKU
			TSPAN6
			TTR
			TUBA1C
			TUBB
			TXN
			TXNDC17
			TXNDC5
			TXNL1
			TXNRD1
			UBA1
			UBE2L3
			UCHL1
			UGP2
			UMOD
			USP14
			USP16
			VASN
			VAT1
			VBP1
			VCAM1
			VCAN
			VCL
			VCP
			VLDLR
			VNN1
			VSIG8
			VTN
			VWF
			WARS
			XRCC6
			XYLT1
			YWHAB
			YWHAE
			YWHAG
			YWHAH
			YWHAQ
			YWHAZ
			ZC3H11A
			ZNF839
