# Supplementary material for: Proteome Profile and Quantitative Proteomic Analysis of Buffalo (Bubalusbubalis) Follicular Fluid during Follicle Development
Source: Int J Mol Sci. 2016 Apr 29;17(5):618. doi: 10.3390/ijms17050618 (PMC4881444; doi:10.3390/ijms17050618)
Supplement: Supplementary file 1 [file ijms-17-00618-s001.zip › ijms-111180-Supplementary Materials/Supplementary Table S2 buffalo vs other species.xls]

## Sheet: comparison mammalian
Buffalo FF(This study)	Mare FF(Fahiminiya et al., 2011)	Canine FF (Fahiminiya et al., 2010)	Porcine FF (Bijttebier et al., 2009)
A1BG	A1BG	ACTG	A2M
A2M	A2M	AHSG	AFP
ABCC9	ACTB	ALB	AGT
ACAT2	AFM	APOA1	AHSG
ACLY	AGT	APOA4	ALB
ACTA1	AHSG	AZGP1	ANGPTL2
ACTB	ALB	C4A	APOA1
ACTG2	AMBP	CFB	APOA2
ADIPOQ	AMY2A	CLU	APOC3
ADNP	ANXA1	FGG	ApoN
AFM	APOA1	GC	C3
AGA	APOA2	GSN	C4A
AHSG	APOA4	HP	C8B
AKR1B1	APOB	HPR	Cd5l
ALB	APOC2	A2AP	CFB
ALDOA	APOD	AT3	CFH
ALDOB	APOH	ICA	CLU
ALDOC	C1QA	PON1	COL7A1
ANP32A	C1R	RBP4	CP
AOC2	C1S	TF	CST7
AOC3	C3		F9
AP2S1	C4A		FGA
APCS	C4BPA		FGB
APEX1	C5		FGG
APOA1	C8A		FH
APOA2	C8B		FN1
APOA4	C8G		GC
APOC3	C9		gpr107
APOD	CCL16		GSN
APOF	CD14		HBB
APOH	Cdk12		HP
APP	CESdD1		HPX
ARF4	CFB		ICA
ARHGDIA	CFI		IGHA1
ARL3	CFP		IGHG1
ARPC4	CLU		IGHG4
ATP5B	CP		IGKC
AZGP1	CPN1		IGLC1
B2M	CRISPLD2		ITIH1
BCL3	CRP		ITIH2
C10orf54	DNAH7		ITIH4
C1QC	DPT		ORM1
C1QTNF7	ECM1		PLG
C1QTNF9	EFEMP1		RBP4
C2	F10		SERPINA1
C3	F12		SERPINA3
C4A	F13A1		SERPINA3-2
C4BPA	F2		SERPINC1
C5	FBLN1		SERPIND1
C6	FCN1		TF
C7	FETUB		TGFBR2
C8A	FGA		TTR
C8B	FGB		VTN
C8G	FGG
C9	FH
CACYBP	FN1
CDC42	GAPDH
CDH1	GC
CDH2	GPLD1
CFB	GPX3
CFD	GSN
CFDP1	HLA-B
CFH	HP
CFHR3	HPX
CFI	HRG
CFL1	HSPG2
CHUK	HTRA1
CIRBP	ICA
CLEC3B	IgG
CLIC4	IgG6
CLSTN1	IgG7
CLU	IGHA1
COL18A1	IGHC1
COL1A1	IGHG1
COL6A3	IGHG3
CP	IGHG4
CPXM1	IGHM
CRABP2	IGKC
CRP	IGLC1
CRYZL1	IGLC3
CST3	INHA
CST6	INHBB
CSTB	ITIH1
CTSB	ITIH2
CTSD	ITIH4
CUTA	KNG1
CYCS	LBP
DAG1	LCAT
DHX37	LRRC15
DMBT1	LTF
DNAH5	LYZL1
DNAJC10	MFAP4
ECM1	MKRN2
EDF1	PLA1A
EEF1D	PLG
EEF2	PON1
EIF2S1	PROC
EIF4A1	Psp
EIF4EBP1	RBP4
EIF5A2	REEP1
ENPP2	SEMA4D
ERAL1	SERPINA1
F12	SERPINA10
F2	SERPINA3-2
F9	SERPINA5
FAH	SERPINC1
FASN	SERPINF1
FBLN1	SERPING1
FBP1	SNX1
FGA	TF
FGB	THBS1
FGG	TTR
FKBP2	VTN
FN1
FTH1
GAPDH
GC
GLIPR2
GPLD1
GSN
GSTA1
GSTM1
H2AFJ
H3F3A
H3F3B
HBA1
HBA2
HBB
HDGF
HINT1
HIST1H1D
HIST1H2AB
HIST1H2AE
HIST1H2BN
HIST1H4A
HIST1H4B
HIST1H4C
HIST1H4D
HIST1H4E
HIST1H4F
HIST1H4H
HIST1H4I
HIST1H4J
HIST1H4K
HIST1H4L
HIST2H2BF
HIST2H4A
HIST2H4B
HIST3H2A
HIST4H4
HLA-A
HMGB3
HMGN1
HNRNPA1
HNRNPA2B1
HNRNPCL1
HNRNPD
HNRNPK
HNRNPU
HP
HPX
HRG
HSD17B1
HSP90AB1
HSP90B1
HSPA1L
HSPA5
HSPA8
HSPB1
HSPE1
HSPG2
IDH1
IDH2
IGFALS
IGFBP2
IGFBP5
IGFBP6
IGFBP7
IGHA2
IGHE
IGHG2
IGHM
IGHV4-59
IGLL5
IGLV1-40
ILF2
INHA
INHBA
ITIH1
ITIH2
ITIH3
ITIH4
JAK2
KNG1
KRT1
KRT10
KRT14
KRT6C
KRT7
KRT71
KTN1
LBP
LDHA
LDHB
LECT2
LGALS1
LGALS3BP
LMNA
LRG1
LSM12
LUM
LYZ
MBL2
MDH1
MFAP4
MGAM
MGP
MMP2
MROH2B
MSN
MTMR14
MTRR
MX1
MYL12B
MYL6
NACA
NDST4
NME2
NPEPPS
NPY
NUDT3
OBP2A
OR6J1
ORM1
PAFAH1B3
PAICS
PARK7
PCBP2
PCNA
PDAP1
PDE12
PEBP1
PFDN2
PFN1
PFN2
PGAM2
PGD
PGK1
PGLS
PGLYRP2
PLG
PON1
PPIA
PPIB
PRDX1
PRDX2
PROC
PSMA1
PSMA3
PSMA5
PSMA6
PSMB4
PSMB5
PSMC6
PYGL
QSOX1
RAB10
RAB11A
RAC1
RARRES2
RBM19
RBP1
RBP4
RELN
RPL10A
RPL11
RPL18
RPL19
RPL22
RPL23A
RPL27A
RPL30
RPLP0
RPLP1
RPLP2
RPS12
RPS13
RPS14
RPS15A
RPS17
RPS19
RPS20
RPS21
RPS23
RPS3
RPSA
RPUSD2
SAA1
SAA4
SAFB
SCUBE3
SERPINA1
SERPINA10
SERPINA3
SERPINA5
SERPINC1
SERPIND1
SERPINE1
SERPINE2
SERPINF1
SERPINF2
SERPING1
SERPINH1
SF3A1
SFTPD
SH3BGRL3
SHROOM2
SLMAP
SMOC2
SNRPE
SNRPF
SOD1
SOD3
SRI
SRP19
SRSF3
STMN1
SUMO2
TAGLN3
TBC1D32
TBCA
TCEB1
TF
THBS1
THBS4
TIMP2
TLN1
TPI1
TPM3
TRAPPC3
TTR
TUBA1C
TUBB
TUBB4B
TXN
TXNDC12
UBA1
UBC
UBE2N
UCHL1
VCAN
VCL
VCP
VIM
VTN
WASH2P
YWHAB
YWHAE
YWHAG
YWHAQ
YWHAZ
ZNF248
ZNF500
