# Supplementary material for: Proteome Profile and Quantitative Proteomic Analysis of Buffalo (Bubalusbubalis) Follicular Fluid during Follicle Development
Source: Int J Mol Sci. 2016 Apr 29;17(5):618. doi: 10.3390/ijms17050618 (PMC4881444; doi:10.3390/ijms17050618)
Supplement: Supplementary file 1 [file ijms-17-00618-s001.zip › ijms-111180-Supplementary Materials/Supplementary Table S3 GO and pathway.xls]

## Sheet: ID convert
bovine	human	mouse
A0JBZ9	Q9UEE9	O88271
A1A4K5	E7EUF1	Q9R1E6
A1A4P5	Q9UHV9	O70591
A2I7M9	P01011	P29621
A2I7N3	P01011	G3X8T9
A2VDN6	Q15459	Q8K4Z5
A2VE79	O95989	Q9JI46
A3KLR9	P08294	Q542X9
A3KMV5	P22314	B9EHN0
A4IF97	O14950	Q3THE2
A4IFU5	Q7L7L0	A2AB79
A5D989	P29692	Q80T06
A5D9H5	Q14103	G5E8G0
A5PJ69	Q9UK55	Q8R121
A5PJB5	P29373	P22935
A5PJE3	P02671	E9PV24
A5PJT7	Q16610	F8WI14
A5PK43	O75616	Q9CZU4
A5PK61	P84243	P84244
A5PK63	P08708	Q5M9L7
A5PK73	P05062	Q3UER1
A5PKH3	P16930	P35505
A6QLE9	Q8NCE2	Q8VEL2
A6QLL8	P04075	A6ZI44
A6QLS9	P61026	Q4FJL0
A6QNZ7	P13645	A2A513
A6QPP2	P05546	P49182
A6QPQ2	P01011	P29621
A7E3W2	Q08380	Q07797
A7Z057	P61981	A8IP69
A7Z063	Q6VEQ5	Q8VDD8
A8YXZ2	Q5SQ08	Q8VCG4
C4T8B4	P02741	P14847
E1B726	P00747	P20918
E1B805	P01024	P01027
E1B8L0	O60706	P70170
E1B8L7	P62888	Q58DZ3
E1B983	K7ERT8	Q5M9M5
E1BC09	O75106	Q812C9
E1BCE6	P20749	Q9Z2F6
E1BCL5	P05386	Q58E35
E1BCP6	O60674	G5E852
E1BCZ9	Q9H2P0	Q9Z103
E1BGR6	P62277	Q5BLJ7
E1BH06	A0A0G2JPR0	P01029
E1BH17	P09488	P15626
E1BH94	Q96PD5	Q8VCS0
E1BHA5	P39019	Q9CZX8
E1BHJ0	P07737	Q5SX50
E1BIU3	E7ES08	Q544R9
E1BJN3	Q16853	O70423
E1BJX6	Q8IX30	Q66PY1
E1BKD0	P62906	Q5XJF6
E1BLY1	P62244	Q5M9M4
E1BM47	Q7Z745	Q7M6Y6
E1BMC6	Q14BN4	Q3URD3
E1BMG2	Q8TE73	Q8VHE6
E1BMJ0	P05155	P97290
E1BNQ2	Q8IY37	Q6NZL1
E1BP91	P55786	Q11011
F1MBC5	P00740	P16294
F1MC11	P02533	Q61781
F1MCF8	A0A087WYR4	F7CFU6
F1MD95	O94985	Q9EPL2
F1MDH3	Q9Y490	P26039
F1ME11	P62304	P62305
F1MER7	P98160	E9PZ16
F1MFT4	Q00839	Q8VEK3
F1MFY6	P35247	P50404
F1MGP5	Q9UBK8	Q8C1A3
F1MGY9	P20933	A2RSS6
F1MI18	P01023	Q61838
F1MJZ4	P35858	P70389
F1MKH8	P08253	P33434
F1MKS5	P04196	Q9ESB3
F1MLQ1	P04908	B2RVF0
F1MLU7	Q86UP2	F8VQC7
F1MLV1	P62333	Q14AQ1
F1MLW8	A0A087WXC3	F7CFU6
F1MM32	O00391	Q8BND5
F1MM83	O95336	Q9CQ60
F1MM86	P13671	E9Q6D8
F1MMN3	Q9H3R1	Q9EQW8
F1MMP5	P19827	Q61702
F1MN49	Q9GZV4	Q8BGY2
F1MNF8	Q9BQE3	Q52L87
F1MNG3	P63000	K7Q7T7
F1MNM2	P80108	Q8VCU2
F1MNN7	P18428	Q61805
F1MNQ4	P00441	P08228
F1MNS8	Q13442	B2RTB0
F1MNV5	P01042	Q6S9I0
F1MNW4	P19823	G3X977
F1MPL4	P22392	Q5NC82
F1MPP2	Q16270	Q61581
F1MS32	C9JF17	P51910
F1MSZ6	P01008	Q543J5
F1MTF3	Q8NDW4	Q640N4
F1MTI7	O60888	D5MCW4
F1MTT3	P00748	Q80YC5
F1MUD2	Q5QNW6	Q64525
F1MUK3	F8VYK9	P47880
F1MUM4	O60304	Q8BSL0
F1MUS6	P78509	Q60841
F1MVK1	A0A0G2JPR0	P01029
F1MW79	Q02985	A0A0A6YVP8
F1MX87	P07357	Q8K182
F1MY85	P01031	P06684
F1MYG5	P02545	P48678
F1MYN5	P23142	Q08879
F1MZX2	P07093	Q543R5
F1N045	P10643	D3YXF5
F1N076	P00450	E9PZD8
F1N088	Q8IZ73	Q149F1
F1N0L5	Q9Y4C8	Q8R3C6
F1N102	P07358	Q8BH35
F1N126	Q9H3U7	Q8CD91
F1N151	Q8IXB1	Q9DC23
F1N160	A0A087WYR4	P13373
F1N1I6	P06396	P13020
F1N2F2	P15259	Q5NCI4
F1N2P8	P18065	P47877
F1N2W8	J3KTE4	A2A547
F1N301	P35268	Q4VAG4
F1N3A1	P07996	P35441
F1N3Q7	P06727	P06728
F1N430	P16035	Q6PI17
F1N4M7	E7ETH0	Q61129
F1N5L2	P60953	P60766
F1N5V9	O43617	Q3U9K9
F1N619	P12830	P09803
F1N647	P49327	P19096
F1N6I7	Q86W61	E9QMK3
F1N6W9	P39060	P39061
F1N789	P18206	Q64727
F1N7D7	Q14118	Q544G5
F1N7V1	Q96NH3	Q3URV1
F2Z4D5	P62491	Q0PD45
F2Z4E7	Q12905	Q9CXY6
F6QEL0	Q15828	Q9D1B1
G1K192	P36405	Q543P7
G1K1B4	P46776	P14115
G1K1K0	P02794	P09528
G3MXB5	A0A075B6N7	P01878
G3MY71	A0A0C4DH40	A0A075B5P8
G3MY87	O43451	B5THE2
G3MYZ3	P43652	O89020
G3MZG6	Q8NGC5	Q9Z1V0
G3N0S9	P04003	P08607
G3N0V0	A0A0G2JN06	A0A075B5P5
G3N0V2	P04264	P04104
G3N1I8	P00746	P03953
G3N2D7	A0A075B6J0	A0A075B5N7
G3N342	P01854	F6W6U3
G3N3E4	P12111	D3YWD1
G3X6B1	Q15424	S4R1M2
G3X6K8	P00738	Q3UBS3
G3X6L4	P51858	P51859
G3X6N3	P02787	Q921I1
G3X757	P55072	Q01853
G3X7A5	P01024	P01027
G3X7D5	P62266	P62267
G3X807	P62805	B2RTM0
G3X808	Q13796	A2ALU4
G5E513	A0A075B6N9	A0A075B5P6
G5E5C3	P60900	Q9QUM9
G5E5Y5	P61956	P61957
G5E604	A0A075B6J0	A0A075B5N3
G8JKW7	P01011	P29621
G8JKZ8	P10599	P10639
M0QVY0	P48668	Q9Z331
O02659	P11226	Q3UEK1
O46375	P02766	Q5M9K1
O62644	O14960	O88803
P00735	P00734	Q3TJ94
P00745	P04070	P33587
P00829	P06576	P56480
P01035	P01034	P21460
P01045	P01042	O08677
P01888	P61769	P01887
P01966	P69905	Q91VB8
P02070	P68871	P02088
P02253	P16402	P43274
P02316	P05114	P18608
P02453	P02452	P11087
P02676	P02675	Q3TGR2
P02694	A0A0A0MQT0	Q58EU7
P02769	P02768	Q546G4
P07507	P08493	P19788
P07589	P02751	P11276
P07688	P07858	P10605
P07994	P05111	Q04997
P07995	P08476	Q3UY39
P09867	F8W6I7	P49312
P0CB32	Q53FA3	A1L347
P0CG53	Q96C32	P0CG49
P10096	P04406	D2KHZ9
P11116	P09382	P16045
P12763	P02765	Q3UEK9
P13696	P30086	Q5EBQ2
P13752	P10316	Q7JJ15
P13753	P01891	P01897
P13909	P05121	G5E899
P15497	P02647	Q00623
P17690	P02749	Q01339
P17697	P10909	Q549A5
P18902	Q5VY30	Q00724
P19035	P02656	E9QP56
P19120	P11142	P63017
P19534	P19022	P15116
P19803	P52565	Q99PT1
P19858	P00338	G5E8N5
P23196	P27695	Q544Z7
P23356	P09936	Q9R0P9
P25417	P04080	Q62426
P26452	P08865	P14206
P28800	P08697	Q5ND36
P34955	A0A024R6I7	Q00896
P35541	E9PQD6	Q5I0U6
P41361	P01008	Q543J5
P42899	P05387	P99027
P48427	O75347	Q5I0U7
P48616	P08670	Q5FWJ3
P51122	P39687	O35381
P55918	P55083	Q9D1H9
P56652	Q06033	Q61704
P60661	P60660	Q60605
P60712	P60709	B2RRX1
P61603	P61604	Q4KL76
P62261	P62258	Q5SS40
P62894	P99999	Q56A15
P62935	P62937	Q5SVY2
P62958	P49773	P70349
P63103	P63104	P63101
P68102	P05198	Q6ZWX6
P68138	P68133	P68134
P68250	P31946	Q9CQV8
P79135	P20591	Q9WVP9
P80189	P61626	A0A077S2U6
P80209	P07339	Q3UCD9
P80311	P23284	Q9DCY1
P81187	P00751	B8JJM5
P81644	P02652	P09813
Q04467	P48735	P54071
Q05443	P51884	P51885
Q05717	P24593	Q3UQV0
Q08D76	Q9H7M9	Q9D659
Q08DF7	Q6L8Q7	Q3TIU4
Q08E54	A0A0A0MRG2	P12023
Q09430	P35080	Q9JJV2
Q0IIA3	P30626	Q6P069
Q0P5A7	Q13541	Q60876
Q0P5K3	P61088	A2RTT4
Q0VCF9	Q3MHD2	Q9D0R8
Q0VCH9	Q9H4G4	Q9CYL5
Q0VCM4	P06737	Q9ET01
Q0VCX2	P11021	P20029
Q148H5	Q3SY84	Q9R0H5
Q148J6	P59998	P59999
Q17QC5	P53680	Q3UJ76
Q17QH1	Q13790	Q91V80
Q17QI3	Q9BWD1	Q80X81
Q1JQD0	P14061	Q790P4
Q1RMH5	P02747	Q02105
Q28035	P08263	P13745
Q28085	P08603	E9Q8I0
Q29437	Q16853	O70423
Q29460	Q15102	Q3TJC2
Q29RS5	Q99969	A0A0N4SVV4
Q29S21	P08729	Q9DCV7
Q2HJ26	P22234	Q9DCL9
Q2HJ49	P26038	P26041
Q2HJ60	P22626	O88569
Q2KIF2	P02750	Q91XL1
Q2KIH2	Q13790	G3X9D6
Q2KII4	Q15369	P83940
Q2KIS7	P05452	P43025
Q2KIT0	Q15848	Q60994
Q2KIU3	P0C862	Q4ZJN1
Q2KIW1	P27169	P52430
Q2KIX7	Q9BXJ2	Q5BKS0
Q2KJD0	P07437	P99024
Q2KJF1	P04217	Q19LI2
Q2KJH6	P50454	P19324
Q2UVX4	P01024	P01027
Q32KL2	P28074	O55234
Q32L48	Q99877	B2RTK3
Q32L76	P35542	P31532
Q32PA9	P26885	Q3TND1
Q32PB8	P63220	Q9CQR2
Q32PF2	P53396	Q91V92
Q3MHM5	P68371	P68372
Q3MHN2	P02748	P06683
Q3MHN5	P02774	P21614
Q3SWW8	P35443	B2RTL6
Q3SX47	O60812	Q9Z204
Q3SYT9	Q15366	Q61990
Q3SYU2	P13639	P58252
Q3SYW2	P06681	P21180
Q3SZ54	P60842	Q5F2A7
Q3SZB7	P09467	Q9QXD6
Q3SZF2	P18085	Q14BR4
Q3SZI4	P27348	P68254
Q3SZN4	K7EJV1	K4DI65
Q3SZR3	P02763	Q60590
Q3SZR8	P84103	P84104
Q3SZV7	P02790	Q91X72
Q3SZZ9	C9JEU5	Q3UEM7
Q3T004	P02743	Q4JFI8
Q3T052	Q14624	E9Q5L2
Q3T076	E5RH77	D3Z7I1
Q3T087	P62913	Q9CXW4
Q3T0C7	P16949	Q545B6
Q3T0D0	P61978	P61979
Q3T0P6	P00558	P09411
Q3T0V7	O60869	Q9JMG1
Q3T0X5	P25786	Q3TS44
Q3T0Z8	P62306	Q497K3
Q3T108	P28070	P99026
Q3T145	P40925	P14152
Q3T149	P04792	P14602
Q3T168	Q9HB71	Q9CXW3
Q3T169	P23396	Q5YLW3
Q3ZBG7	P09132	Q9D104
Q3ZBH8	P60866	Q5BLK2
Q3ZBS7	P04004	P29788
Q3ZBW4	P12004	Q542J9
Q3ZBX9	Q9BTM1	Q8R1M2
Q3ZBY2	Q9UI15	Q9R1Q8
Q3ZBY4	P09972	P05063
Q3ZCH5	P25311	Q64726
Q3ZCI4	P52209	Q9DCD0
Q3ZCL8	Q9H299	Q91VW3
Q4R0H2	Q9UGM3	Q8BZE1
Q58DP5	Q96SM3	Q9Z100
Q58DU5	P25788	Q58EV4
Q59A28	O95825	Q921W4
Q5E936	O95881	Q9CQU0
Q5E946	Q99497	Q99LX0
Q5E947	Q06830	P35700
Q5E956	P60174	P17751
Q5E962	P15121	Q3UDY1
Q5E973	Q07020	Q58EW0
Q5E987	P28066	Q3UPK6
Q5E9A1	Q13765	Q60817
Q5E9B1	P07195	P16125
Q5E9B5	P63267	Q3UJ36
Q5E9F7	P23528	P18760
Q5KR47	P06753	P21107
Q6RUW3	P01303	P57774
Q76I81	P25398	Q6ZWZ6
Q76LV1	P08238	Q71LX8
Q7SIH1	P01023	Q6GQT1
Q95121	P36955	P97298
Q95140	P05388	Q5M8R8
Q95KV1	O15111	Q60680
Q95M18	P14625	Q3UAD6
Q9BGI3	P32119	Q61171
Q9N2I2	P05154	P70458
Q9TTE1	P01011	P29621
Q9XSA7	Q9Y696	Q543N5
Q9XSG3	O75874	O88844
Q0IIA2	Q9NY56	Q3UV89

## Sheet: GO terms
#Term	Database	ID	Input number	Background number	P-Value	Corrected P-Value	Input	Hyperlink
extracellular region	Gene Ontology	GO:0005576	238	5783	5.6613e-33	3.84843e-30	Q60605|Q9CYL5|Q5NC82|P33434|A2RTT4|Q543P7|P51885|P03953|K7Q7T7|O70591|Q9QUM9|P31532|Q8VCS0|Q01339|P01887|Q99LX0|E9PZD8|P99026|P99027|A0A077S2U6|O08677|Q61990|P97290|P63017|P61979|P54071|P09803|P97298|O88271|Q3UEK9|P39061|Q3UV89|Q5BLK2|Q5EBQ2|B9EHN0|Q3UAD6|Q9D1H9|Q9CZX8|P26039|A1L347|Q5M8R8|Q8K182|Q91V92|E9PZ16|Q5BKS0|Q6GQT1|Q3TJC2|Q9EPL2|Q99PT1|Q08879|Q9R1E6|Q9DCD0|Q8BND5|Q3UQV0|P12023|Q00724|Q91…	http://amigo.geneontology.org/cgi-bin/amigo/term_details?term=GO:0005576
extracellular region part	Gene Ontology	GO:0044421	232	5023	3.60036e-39	3.67117e-36	Q60605|Q9CYL5|Q5NC82|P33434|A2RTT4|Q543P7|P51885|P03953|K7Q7T7|O70591|Q9QUM9|P31532|Q8VCS0|Q01339|P01887|Q99LX0|E9PZD8|P99026|P99027|A0A077S2U6|O08677|Q61990|P97290|P63017|P61979|P54071|P09803|P97298|O88271|Q3UEK9|P39061|Q5BLK2|Q5EBQ2|B9EHN0|Q3UAD6|Q9D1H9|Q9CZX8|P26039|A1L347|Q5M8R8|Q8K182|Q91V92|E9PZ16|Q5BKS0|Q6GQT1|Q3TJC2|Q9EPL2|Q99PT1|Q08879|Q9R1E6|Q9DCD0|Q8BND5|Q3UQV0|P12023|Q00724|Q91VW3|P14…	http://amigo.geneontology.org/cgi-bin/amigo/term_details?term=GO:0044421
vesicle	Gene Ontology	GO:0031982	213	4955	4.59713e-32	2.81253e-29	Q60605|Q9CYL5|Q5NC82|Q52L87|A2RTT4|Q543P7|P51885|P03953|K7Q7T7|Q9QUM9|Q8VCS0|Q01339|P01887|Q99LX0|E9PZD8|P99026|P99027|A0A077S2U6|O08677|Q61990|P97290|P63017|P61979|P54071|P09803|P97298|P39061|Q5BLK2|Q5EBQ2|B9EHN0|Q3UAD6|P60766|Q9D1H9|Q9CZX8|P26039|Q5M8R8|Q8K182|Q91V92|E9PZ16|Q6GQT1|Q3TJC2|Q9EPL2|Q99PT1|Q08879|Q9DCD0|Q8BND5|P12023|Q00724|Q91VW3|P14602|P17751|G5E8N5|P11087|Q542J9|Q5SS40|Q62426|P05…	http://amigo.geneontology.org/cgi-bin/amigo/term_details?term=GO:0031982
membrane-bounded vesicle	Gene Ontology	GO:0031988	210	4552	1.47369e-35	1.12701e-32	Q60605|Q9CYL5|Q5NC82|A2RTT4|Q543P7|P51885|P03953|K7Q7T7|Q9QUM9|Q8VCS0|Q01339|P01887|Q99LX0|E9PZD8|P99026|P99027|A0A077S2U6|O08677|Q61990|P97290|P63017|P61979|P54071|P09803|P97298|P39061|Q5BLK2|Q5EBQ2|B9EHN0|Q3UAD6|P60766|Q9D1H9|Q9CZX8|P26039|Q5M8R8|Q8K182|Q91V92|E9PZ16|Q6GQT1|Q3TJC2|Q9EPL2|Q99PT1|Q08879|Q9DCD0|Q8BND5|P12023|Q00724|Q91VW3|P14602|P17751|G5E8N5|P11087|Q542J9|Q5SS40|Q62426|P05063|P16…	http://amigo.geneontology.org/cgi-bin/amigo/term_details?term=GO:0031988
extracellular vesicular exosome	Gene Ontology	GO:0070062	205	3743	1.20279e-44	2.21145e-41	Q60605|Q9CYL5|Q5NC82|A2RTT4|Q543P7|P51885|P03953|K7Q7T7|Q9QUM9|Q8VCS0|Q01339|P01887|Q99LX0|E9PZD8|P99026|P99027|A0A077S2U6|O08677|Q61990|P97290|P63017|P61979|P54071|P09803|P97298|P39061|Q5BLK2|Q5EBQ2|B9EHN0|Q3UAD6|Q9D1H9|Q9CZX8|P26039|Q5M8R8|Q8K182|Q91V92|E9PZ16|Q6GQT1|Q3TJC2|Q9EPL2|Q99PT1|Q08879|Q9DCD0|Q8BND5|P12023|Q00724|Q91VW3|P17751|G5E8N5|P14602|Q542J9|Q5SS40|Q62426|P05063|P16294|O89020|P26…	http://amigo.geneontology.org/cgi-bin/amigo/term_details?term=GO:0070062
extracellular vesicle	Gene Ontology	GO:1903561	205	3743	1.20279e-44	2.21145e-41	Q60605|Q9CYL5|Q5NC82|A2RTT4|Q543P7|P51885|P03953|K7Q7T7|Q9QUM9|Q8VCS0|Q01339|P01887|Q99LX0|E9PZD8|P99026|P99027|A0A077S2U6|O08677|Q61990|P97290|P63017|P61979|P54071|P09803|P97298|P39061|Q5BLK2|Q5EBQ2|B9EHN0|Q3UAD6|Q9D1H9|Q9CZX8|P26039|Q5M8R8|Q8K182|Q91V92|E9PZ16|Q6GQT1|Q3TJC2|Q9EPL2|Q99PT1|Q08879|Q9DCD0|Q8BND5|P12023|Q00724|Q91VW3|P17751|G5E8N5|P14602|Q542J9|Q5SS40|Q62426|P05063|P16294|O89020|P26…	http://amigo.geneontology.org/cgi-bin/amigo/term_details?term=GO:1903561
extracellular membrane-bounded organelle	Gene Ontology	GO:0065010	205	3748	1.44587e-44	2.21145e-41	Q60605|Q9CYL5|Q5NC82|A2RTT4|Q543P7|P51885|P03953|K7Q7T7|Q9QUM9|Q8VCS0|Q01339|P01887|Q99LX0|E9PZD8|P99026|P99027|A0A077S2U6|O08677|Q61990|P97290|P63017|P61979|P54071|P09803|P97298|P39061|Q5BLK2|Q5EBQ2|B9EHN0|Q3UAD6|Q9D1H9|Q9CZX8|P26039|Q5M8R8|Q8K182|Q91V92|E9PZ16|Q6GQT1|Q3TJC2|Q9EPL2|Q99PT1|Q08879|Q9DCD0|Q8BND5|P12023|Q00724|Q91VW3|P17751|G5E8N5|P14602|Q542J9|Q5SS40|Q62426|P05063|P16294|O89020|P26…	http://amigo.geneontology.org/cgi-bin/amigo/term_details?term=GO:0065010
extracellular organelle	Gene Ontology	GO:0043230	205	3748	1.44587e-44	2.21145e-41	Q60605|Q9CYL5|Q5NC82|A2RTT4|Q543P7|P51885|P03953|K7Q7T7|Q9QUM9|Q8VCS0|Q01339|P01887|Q99LX0|E9PZD8|P99026|P99027|A0A077S2U6|O08677|Q61990|P97290|P63017|P61979|P54071|P09803|P97298|P39061|Q5BLK2|Q5EBQ2|B9EHN0|Q3UAD6|Q9D1H9|Q9CZX8|P26039|Q5M8R8|Q8K182|Q91V92|E9PZ16|Q6GQT1|Q3TJC2|Q9EPL2|Q99PT1|Q08879|Q9DCD0|Q8BND5|P12023|Q00724|Q91VW3|P17751|G5E8N5|P14602|Q542J9|Q5SS40|Q62426|P05063|P16294|O89020|P26…	http://amigo.geneontology.org/cgi-bin/amigo/term_details?term=GO:0043230
macromolecular complex	Gene Ontology	GO:0032991	156	6799	0.000126725	0.00414601	Q60605|A2RTT4|Q5NC82|Q52L87|Q543P7|P51885|K7Q7T7|O70591|Q9QUM9|P14115|Q01339|P01887|P14206|P99026|P99027|P99024|Q61990|P62305|P63017|P61979|P09803|O88271|Q3UEK9|P39061|Q8VHE6|Q5BLK2|A1L347|P43274|O88569|Q9CZX8|Q5M8R8|Q8K182|Q8BGY2|Q5BKS0|A2A513|Q3UQV0|P12023|Q00724|Q60994|P11087|Q3UPK6|Q8VEK3|Q5SS40|Q80T06|Q60680|Q14AQ1|Q91V80|Q5I0U6|Q5I0U7|Q543N5|P21107|Q3TS44|Q00623|Q9CXW3|Q9CXW4|P15626|Q9R0H5|…	http://amigo.geneontology.org/cgi-bin/amigo/term_details?term=GO:0032991
protein metabolic process	Gene Ontology	GO:0019538	146	6406	0.000265406	0.00784422	A2RTT4|Q5NC82|P33434|Q5BLK2|P03953|K7Q7T7|Q9QUM9|P14115|Q01339|P01887|Q99LX0|P99026|P99027|Q3TJ94|G5E852|Q61990|P97290|P63017|P61979|P09803|Q3UCD9|Q5EBQ2|B9EHN0|Q3UAD6|P60766|Q9CZX8|Q61129|Q5M8R8|Q8K182|Q8BGY2|Q6GQT1|Q08879|Q8BND5|Q3UQV0|P12023|Q60994|P14602|Q3UPK6|Q9CQR2|Q5SS40|Q60680|Q62426|Q60841|P16294|Q14AQ1|Q3TS44|P18760|Q9CXW4|P19324|Q61838|P49182|Q6P069|Q4KL76|Q58E35|Q14BR4|P21460|P21180|…	http://amigo.geneontology.org/cgi-bin/amigo/term_details?term=GO:0019538
extracellular space	Gene Ontology	GO:0005615	123	1676	1.37976e-38	1.20591e-35	Q00724|P33434|P51885|P03953|P14847|Q60590|Q01339|P01887|E9PZD8|A0A077S2U6|Q3TJ94|P97290|P63017|P97298|P39061|Q5EBQ2|Q61129|Q8K182|E9PZ16|Q5BKS0|Q6GQT1|Q08879|Q9R1E6|Q8BND5|Q3UQV0|P12023|P17751|Q60994|P14602|Q62426|Q60841|O89020|P26041|Q91V80|Q3UDY1|Q5I0U6|P18760|P11087|P19324|Q61838|P49182|Q3UJ36|P21460|Q3URD3|Q04997|P29788|Q544G5|Q61805|O08677|P16045|P47880|P63101|P21614|Q91X72|Q00896|P50404|Q92…	http://amigo.geneontology.org/cgi-bin/amigo/term_details?term=GO:0005615
protein complex	Gene Ontology	GO:0043234	117	5893	0.042208	0.325768	Q60605|A2RTT4|Q5NC82|Q52L87|Q543P7|P51885|K7Q7T7|O70591|Q9QUM9|P01887|P99026|P99024|P63017|P09803|O88271|P39061|Q8VHE6|A1L347|P43274|Q3UAD6|Q8K182|Q8BGY2|Q5BKS0|A2A513|Q3UQV0|P12023|Q00724|Q60994|P14602|Q3UPK6|Q8VEK3|Q5SS40|Q60680|Q14AQ1|Q5I0U7|Q543N5|P21107|Q3TS44|Q9CXW3|P15626|Q9R0H5|P70170|Q04997|Q544G5|Q9DCV7|Q546G4|P56480|Q5M9M5|P83940|P63101|P50404|Q921I1|Q4JFI8|P06683|P70389|P06684|Q3THE2|…	http://amigo.geneontology.org/cgi-bin/amigo/term_details?term=GO:0043234
cellular protein metabolic process	Gene Ontology	GO:0044267	113	5484	0.0195652	0.198837	A2RTT4|Q5NC82|Q5BLK2|K7Q7T7|Q9QUM9|P14115|P01887|P14206|P99026|P99027|Q3TJ94|G5E852|Q61990|P97290|P63017|P97298|Q5EBQ2|B9EHN0|Q3UAD6|P60766|Q9CZX8|Q5M8R8|Q8BGY2|Q6GQT1|Q921I1|Q08879|Q8BND5|Q3UQV0|P12023|Q60994|P14602|Q3UPK6|Q9CQR2|Q5SS40|Q60680|Q62426|Q60841|O70591|Q3TS44|P18760|Q9CXW4|P19324|Q61838|P49182|Q4KL76|Q14BR4|P21460|Q9R0P9|Q04997|O08677|A2RSS6|Q5M9M5|P83940|P0CG49|Q9JJV2|Q91X72|G5E8G0|…	http://amigo.geneontology.org/cgi-bin/amigo/term_details?term=GO:0044267
response to stress	Gene Ontology	GO:0006950	108	4127	1.17227e-05	0.000569203	A2RTT4|P33434|P03953|K7Q7T7|P14847|Q8VCS0|Q01339|P01887|P99026|A0A077S2U6|Q3TJ94|G5E852|Q61990|P97290|P61979|O88844|Q3UCD9|B9EHN0|Q3UAD6|P60766|Q9CZX8|Q61129|Q8K182|Q6GQT1|P12023|Q60994|P14602|Q60590|Q60841|P16294|Q3UDY1|Q5I0U6|Q3TS44|Q00623|P11087|P15626|P49182|P70170|P21460|P21180|Q9R0P9|Q61805|O08677|P63101|Q91X72|Q11011|P50404|Q921I1|Q4JFI8|P06683|P06684|Q3THE2|Q80YC5|P08228|B2RTL6|Q549A5|Q3U…	http://amigo.geneontology.org/cgi-bin/amigo/term_details?term=GO:0006950
regulation of biological quality	Gene Ontology	GO:0065008	104	4610	0.00240426	0.0510737	Q00724|P33434|K7Q7T7|Q01339|P01887|E9PZD8|Q9CQU0|G5E852|P97290|P09803|O88271|Q5EBQ2|Q8C1A3|P60766|Q9CZX8|P26039|Q9EPL2|Q8BND5|O08677|Q3UQV0|P12023|Q91VW3|Q60994|P14602|Q8VEK3|Q5SS40|Q60680|Q60841|P16294|Q3UDY1|Q543N5|Q00623|P49182|A8IP69|Q6P069|Q04997|Q544G5|Q61805|Q3TJ94|P56480|Q58EU7|S4R1M2|P0CG49|Q9JJV2|P13373|G5E8G0|P50404|Q921I1|Q4JFI8|P06683|Q3THE2|Q80YC5|P09528|P08228|Q549A5|Q3UEM7|Q3TGR2|…	http://amigo.geneontology.org/cgi-bin/amigo/term_details?term=GO:0065008
regulation of response to stimulus	Gene Ontology	GO:0048583	91	4461	0.0396725	0.311153	Q9CYL5|P33434|A2RTT4|P03953|K7Q7T7|Q8VCS0|Q01339|P01887|P99026|Q3TJ94|G5E852|Q61990|P97290|P61979|P09803|P97298|Q5EBQ2|P60766|Q9CZX8|Q61129|Q8K182|Q3UQV0|P12023|Q60994|P14602|Q60680|Q60841|Q3UDY1|Q3TS44|Q00623|P11087|Q6GQT1|Q6P069|P21180|Q9R0P9|Q61171|Q04997|Q544G5|Q61805|Q546G4|P16045|P47880|Q9QXD6|P0CG49|Q91X72|P20029|Q921I1|P06683|P06684|Q80YC5|P08228|O88803|B2RTL6|Q549A5|Q3UEM7|Q3UBS3|Q3TGR2|…	http://amigo.geneontology.org/cgi-bin/amigo/term_details?term=GO:0048583
immune system process	Gene Ontology	GO:0002376	76	2765	4.83282e-05	0.00177049	Q00724|A2RTT4|Q5NC82|Q9Z2F6|Q544R9|P47877|F8WI14|E9Q8I0|Q61171|P03953|P26041|Q8VCG4|P16045|B2RTL6|Q549A5|Q8VCS0|Q3TS44|Q3UEK1|Q3UBS3|Q00623|P13373|P01887|P20918|P33434|P01027|Q02105|E9PV24|Q61990|P97290|P35700|Q3UEM7|Q9CXY6|Q3TGR2|P70170|P51910|P21180|P08228|G5E852|K7Q7T7|P99026|Q8BH35|Q61129|Q4FJL0|Q8K182|P29788|Q8VDD8|P08607|Q64726|Q61805|Q6GQT1|Q921I1|Q60994|P04104|P14847|P06728|Q58EU7|Q9R1E6|…	http://amigo.geneontology.org/cgi-bin/amigo/term_details?term=GO:0002376
regulation of protein metabolic process	Gene Ontology	GO:0051246	76	3066	0.000886045	0.0215302	Q543R5|Q62426|Q9Z2F6|Q71LX8|Q60841|F8WI14|E9Q8I0|E9Q5L2|P08228|K7Q7T7|P29621|Q60994|Q3UEK9|Q60876|B2RTL6|Q549A5|A2RTT4|Q6GQT1|Q80YC5|Q00623|Q99LX0|P19324|P10639|P01027|Q61838|P49182|Q3TJ94|G5E852|P97290|Q543J5|Q8R121|P61979|P09803|P97298|Q61702|P20029|Q61704|Q5EBQ2|P21460|Q01853|Q9R0P9|Q5ND36|P61957|P60766|Q5YLW3|Q04997|Q9DC23|Q8VDD8|P29788|Q8BGY2|Q6ZWX6|Q61805|P70458|O08677|G3X977|G5E8G0|P06728|…	http://amigo.geneontology.org/cgi-bin/amigo/term_details?term=GO:0051246
macromolecular complex subunit organization	Gene Ontology	GO:0043933	71	3070	0.00615541	0.0968093	A2RTT4|Q5NC82|Q3TGR2|Q52L87|Q60994|P51885|Q5M9L7|K7Q7T7|Q66PY1|P14847|P18608|B2RTL6|Q5I0U7|P06728|Q3UEM7|P05063|Q00623|P14206|P18760|P99024|G5E852|B2RRX1|P68134|P63017|Q61781|Q9CQV8|P09803|Q9R0H5|P19324|Q544R9|Q0PD45|Q5ND36|Q01853|P43274|Q3UAD6|A2AB79|Q8K4Z5|P13020|D5MCW4|Q497K3|P68372|P59999|Q8VDD8|Q3UER1|Q8BGY2|Q5BKS0|Q921I1|Q5FWJ3|Q60876|Q9CZU4|P11276|Q9QXD6|P12023|B2RTK3|Q91VW3|P15116|P19788|…	http://amigo.geneontology.org/cgi-bin/amigo/term_details?term=GO:0043933
cellular component biogenesis	Gene Ontology	GO:0044085	69	3127	0.0171831	0.183517	Q543R5|Q5NC82|Q3URV1|Q52L87|Q60841|Q3UAD6|Q14AQ1|Q66PY1|Q5M9L7|P14847|B2RTL6|Q5I0U7|Q9EPL2|Q3UEM7|P05063|Q00623|P14206|Q9CXW4|Q3TGR2|P99024|E9PV24|P68134|Q61781|Q9CQV8|P09803|Q3UCD9|Q3UEK9|P51910|Q0PD45|Q5ND36|Q01853|P43274|Q8K4Z5|P13020|D5MCW4|Q497K3|P68372|P26039|P59999|Q5M8R8|Q8VDD8|Q3UER1|Q5BKS0|Q64727|Q60994|Q60876|P06728|Q9R1E6|P11276|Q9D1H9|Q9QXD6|P12023|P63101|B2RTK3|Q9CZU4|P15116|P19788|…	http://amigo.geneontology.org/cgi-bin/amigo/term_details?term=GO:0044085
RNA binding	Gene Ontology	GO:0003723	68	2124	1.18277e-06	7.78085e-05	P35700|Q62426|Q5M9M5|Q71LX8|A2A547|A2RTT4|Q5BLK2|Q3UAD6|P26041|Q9QUM9|Q5M9L7|Q5I0U7|P14115|Q5SX50|P14206|Q9CXW4|P19324|B2RTB0|P10639|Q5F2A7|Q9CZU4|A8IP69|Q61990|P62305|Q544Z7|P61979|Q8R3C6|Q9CXY6|Q99LX0|P62267|Q5EBQ2|Q9CQR2|Q01853|B9EHN0|O88569|P61957|Q8K4Z5|Q497K3|P68372|Q5YLW3|Q5M8R8|P14602|Q9DCY1|Q8BGY2|Q6ZWX6|Q5FWJ3|Q149F1|P16045|P19096|Q4KL76|S4R1M2|P58252|P63101|P51859|Q9JMG1|Q58DZ3|P49312|…	http://amigo.geneontology.org/cgi-bin/amigo/term_details?term=GO:0003723
carbohydrate derivative binding	Gene Ontology	GO:0097367	68	3231	0.0406088	0.31649	Q543R5|A2RTT4|Q5NC82|Q544G5|Q71LX8|Q543P7|Q3UAD6|Q14AQ1|Q60994|P16045|B2RTL6|P12023|Q8VCS0|P56480|Q3TS44|Q9WVP9|Q52L87|P99026|Q5F2A7|P99024|G5E852|B2RRX1|P68134|P63017|Q9CXY6|P09803|Q4KL76|P70170|P20029|Q3UJ36|Q8VHE6|Q4FJL0|Q5EBQ2|Q8C1A3|Q01853|B9EHN0|Q9DCL9|P60766|K7Q7T7|Q01339|P68372|P11276|Q91V92|P29788|P49182|Q64726|Q64727|E9Q8I0|Q0PD45|Q5FWJ3|P10605|Q9CZU4|Q14BR4|Q9QXD6|A1L347|P58252|P51859|…	http://amigo.geneontology.org/cgi-bin/amigo/term_details?term=GO:0097367
regulation of cellular protein metabolic process	Gene Ontology	GO:0032268	67	2768	0.00289701	0.0581112	Q543R5|Q62426|Q9Z2F6|Q71LX8|Q60841|F8WI14|E9Q5L2|P08228|K7Q7T7|P29621|Q60994|Q3UEK9|B2RTL6|Q549A5|A2RTT4|Q6GQT1|Q00623|Q99LX0|P19324|P10639|P01027|Q61838|P49182|Q3TJ94|G5E852|P97290|Q543J5|Q8R121|P97298|Q61702|Q61704|Q5EBQ2|P21460|Q01853|Q9R0P9|Q5ND36|P61957|P60766|Q5YLW3|Q04997|Q9DC23|Q8VDD8|P29788|Q8BGY2|Q6ZWX6|P70458|O08677|G3X977|Q60876|P12023|Q921I1|Q08879|P11276|Q3UQV0|P58252|P0CG49|Q9JJV2|…	http://amigo.geneontology.org/cgi-bin/amigo/term_details?term=GO:0032268
positive regulation of response to stimulus	Gene Ontology	GO:0048584	66	2441	0.000220581	0.00671401	Q9CYL5|Q3UEM7|Q3TGR2|P33434|Q60841|F8WI14|E9Q8I0|P03953|K7Q7T7|Q3UDY1|P16045|B2RTL6|Q549A5|A2RTT4|Q8VCS0|Q01339|Q3UEK1|Q80YC5|Q00623|P14602|P01887|P20918|P01027|Q02105|G5E852|P97290|Q9D659|Q544Z7|Q6P069|Q99LX0|Q5EBQ2|Q5ND36|P21180|P08228|P60766|Q8BH35|Q5YLW3|Q61129|Q04997|Q8K182|P08607|Q61171|Q61805|Q6GQT1|Q3TJ94|Q60994|P04104|P14847|E9PV24|Q921I1|P11276|Q3UQV0|P0CG49|P15116|Q91X72|Q8VCG4|P11087|…	http://amigo.geneontology.org/cgi-bin/amigo/term_details?term=GO:0048584
proteolysis	Gene Ontology	GO:0006508	65	1999	1.22327e-06	7.96166e-05	Q543R5|Q62426|A2RTT4|P33434|Q60841|Q58EV4|P16294|Q3UCD9|P03953|P29621|Q9QUM9|Q549A5|Q08879|Q3TS44|Q3UBS3|Q6GQT1|P97298|Q11011|P20918|P99026|Q61838|P49182|Q3TJ94|G5E852|Q61129|Q61990|P97290|Q543J5|Q8R121|F8WI14|Q6P069|P09803|Q99LX0|P19324|Q61702|Q3UAD6|Q61704|Q5EBQ2|P21460|Q01853|Q9R0P9|B9EHN0|P33587|P61957|P10605|O55234|Q544G5|Q9DC23|P29788|Q3UPK6|P70458|O08677|G3X977|A2RSS6|Q80YC5|P21180|Q5ND36|…	http://amigo.geneontology.org/cgi-bin/amigo/term_details?term=GO:0006508
cytosol	Gene Ontology	GO:0005829	65	2310	8.57016e-05	0.00294563	Q543R5|Q5NC82|O70591|Q71LX8|A2A547|P10639|Q5BLK2|P08228|Q14AQ1|Q3UDY1|Q5M9L7|G5E8N5|Q3UER1|P14115|Q5NCI4|P15626|P14152|Q9CXW4|P35700|Q5YLW3|P99027|Q3TJ94|G5E852|Q5SVY2|B2RRX1|P63017|Q921W4|O88844|Q6P069|Q99LX0|P62267|K7Q7T7|Q8C1A3|Q01853|Q9R0P9|B9EHN0|Q3UAD6|Q61171|P13020|Q497K3|Q58EW0|P14206|Q99PT1|A1L347|Q5M8R8|Q5BLJ7|Q9CQR2|Q5FWJ3|Q3TJC2|Q14BR4|Q58EU7|P51910|Q9QXD6|Q790P4|Q58DZ3|P21614|Q9Z204|…	http://amigo.geneontology.org/cgi-bin/amigo/term_details?term=GO:0005829
cellular component assembly	Gene Ontology	GO:0022607	65	2884	0.0137285	0.159375	Q5NC82|Q3URV1|Q52L87|Q60841|Q3UAD6|Q14AQ1|Q66PY1|Q5M9L7|P14847|B2RTL6|Q5I0U7|Q9EPL2|Q3UEM7|P05063|Q00623|P14206|Q3TGR2|P99024|E9PV24|P68134|Q61781|Q9CQV8|P09803|Q3UCD9|Q3UEK9|P51910|Q0PD45|Q5ND36|Q01853|P43274|Q8K4Z5|P13020|D5MCW4|Q497K3|P68372|P26039|P59999|Q8VDD8|Q3UER1|Q5BKS0|Q64727|Q60994|Q60876|P06728|Q9R1E6|P11276|Q9D1H9|Q9QXD6|P12023|P63101|B2RTK3|Q9CZU4|P15116|P19788|P09813|P11087|P62305|…	http://amigo.geneontology.org/cgi-bin/amigo/term_details?term=GO:0022607
regulation of catalytic activity	Gene Ontology	GO:0050790	63	2638	0.00495739	0.0851948	Q543R5|Q62426|Q3UER1|A2RTT4|Q71LX8|Q60841|F8WI14|P08228|K7Q7T7|P29621|Q60994|Q3UEK9|Q549A5|Q6GQT1|Q01339|Q3UBS3|Q00623|Q99LX0|P19324|Q61838|P49182|O08677|G5E852|P97290|Q543J5|Q8R121|P09803|P97298|Q61702|Q3UAD6|Q61704|Q5EBQ2|P21460|Q01853|Q9R0P9|Q5ND36|P60766|P10605|Q5YLW3|Q99PT1|Q542J9|Q9DC23|Q8VDD8|P29788|Q14BR4|P70458|Q921I1|G3X977|P06728|Q08879|P11276|P12023|Q9JJV2|E9Q5L2|P09813|P14602|Q00896|…	http://amigo.geneontology.org/cgi-bin/amigo/term_details?term=GO:0050790
defense response	Gene Ontology	GO:0006952	61	1560	6.58936e-09	8.76385e-07	Q9Z2F6|Q3TGR2|F8WI14|E9Q8I0|E9Q5L2|P03953|Q60994|P31532|Q3UEK1|Q5I0U6|Q9CZX8|Q8VCS0|P06728|Q3TS44|Q3UBS3|P01887|Q99LX0|Q00623|P33434|P01027|A0A077S2U6|Q02105|E9PV24|Q61129|Q61990|P97290|Q543J5|P97298|P70170|Q3UEK9|P21460|P21180|O70423|P99026|Q8BH35|Q80YC5|P11276|Q8K182|P08607|Q3UEM7|Q61805|Q6GQT1|Q3TJ94|P04104|P14847|G5E852|P51910|Q5ND36|O08677|P63101|Q91X72|Q8VCG4|P35700|P50404|P06683|Q61171|Q4J…	http://amigo.geneontology.org/cgi-bin/amigo/term_details?term=GO:0006952
movement of cell or subcellular component	Gene Ontology	GO:0006928	61	2342	0.000886829	0.0215302	Q60605|Q9CYL5|P33434|Q60841|F8WI14|Q543P7|P08228|P26041|Q60994|B2RTL6|A2ALU4|Q543N5|Q01339|F8VQC7|P18760|P14602|Q00623|P20918|Q8VDD8|G5E852|Q544Z7|Q6P069|P09803|P97298|P39061|Q8VHE6|Q0PD45|Q9R0P9|O70423|P60766|K7Q7T7|Q9CZX8|P51910|Q99PT1|Q544G5|Q60817|P29788|Q61805|Q921I1|Q5FWJ3|Q5SX50|P31532|P56480|Q14BR4|Q9R1E6|P0CG49|P11276|Q3UQV0|P12023|P48678|Q64727|P15116|Q91VW3|Q5I0U6|P11087|Q9JJV2|P20029|…	http://amigo.geneontology.org/cgi-bin/amigo/term_details?term=GO:0006928
response to external stimulus	Gene Ontology	GO:0009605	60	2475	0.00444033	0.078288	Q00724|Q543R5|Q9Z2F6|P33434|Q5I0U6|E9Q8I0|P08228|K7Q7T7|Q60994|O88803|B2RTL6|A2ALU4|Q8VCS0|Q3TS44|Q3UEK1|Q3UBS3|Q00623|Q3UCD9|P01887|P33587|P01027|A0A077S2U6|Q3TJ94|G5E852|Q60841|Q61990|P97290|Q543J5|Q99LX0|P70170|Q3UEK9|Q01339|P20918|P97298|O70423|P99026|Q9CZX8|P51910|Q80YC5|Q544G5|P57774|Q61805|Q6GQT1|Q546G4|P04104|P31532|Q99PT1|Q58EU7|Q9R1E6|Q5ND36|P11276|P12023|G5E8N5|P14602|P20029|Q61171|Q9E…	http://amigo.geneontology.org/cgi-bin/amigo/term_details?term=GO:0009605
enzyme binding	Gene Ontology	GO:0019899	60	2611	0.0122381	0.148263	Q62426|Q5NC82|A2RTT4|Q71LX8|F8WI14|P08228|P26041|Q549A5|Q6GQT1|Q3UEK1|P15626|Q00623|P10639|Q542J9|P99024|G5E852|A8IP69|Q61990|B2RRX1|Q543J5|P63017|Q6P069|P09803|Q99LX0|Q5EBQ2|P21460|Q01853|Q3UAD6|P61957|P60766|K7Q7T7|Q9CZX8|Q5YLW3|Q99PT1|P59999|Q9DC23|Q8VDD8|Q3UER1|Q9DCY1|E9PZ16|Q64727|P70458|Q546G4|Q5FWJ3|Q5ND36|P12023|P16125|P11276|S4R1M2|P58252|P63101|P15116|P14602|Q00896|Q9CQV8|P20029|D5MCW4|…	http://amigo.geneontology.org/cgi-bin/amigo/term_details?term=GO:0019899
poly(A) RNA binding	Gene Ontology	GO:0044822	57	1620	5.36081e-07	3.85852e-05	Q62426|Q71LX8|A2A547|A2RTT4|Q5BLK2|Q9JMG1|Q5M9L7|Q5I0U7|P14115|Q5SX50|P14206|Q9CXW4|P19324|B2RTB0|P10639|Q5F2A7|Q9CZU4|A8IP69|Q61990|P35700|Q544Z7|P61979|Q8R3C6|Q9CXY6|Q99LX0|P62267|Q5EBQ2|Q9CQR2|Q01853|B9EHN0|O88569|P61957|Q8K4Z5|Q9CZX8|Q5YLW3|Q5M8R8|P14602|Q9DCY1|Q6ZWX6|Q149F1|P16045|P19096|Q4KL76|S4R1M2|P58252|P63101|P51859|Q58DZ3|Q9Z204|Q5BLJ7|Q4VAG4|G5E8G0|Q8VEK3|P63017|Q5SS40|Q5SVY2|P84104	http://amigo.geneontology.org/cgi-bin/amigo/term_details?term=GO:0044822
protein complex subunit organization	Gene Ontology	GO:0071822	57	2142	0.000797636	0.0199181	Q5NC82|P05063|Q52L87|P18760|P51885|Q3UAD6|K7Q7T7|Q66PY1|Q3UEK9|P14847|B2RTL6|Q5I0U7|Q3UEM7|Q00623|Q9R0H5|Q3TGR2|P99024|E9PV24|P68134|P63017|Q61781|P09803|P19324|Q0PD45|Q5ND36|Q01853|P43274|A2AB79|P60766|P13020|D5MCW4|Q9CZX8|P68372|P59999|Q8VDD8|Q3UER1|Q8BGY2|Q5BKS0|Q921I1|Q5FWJ3|Q60876|P11276|Q9QXD6|P12023|B2RTK3|Q91VW3|P15116|P19788|Q60994|P11087|Q9JJV2|Q9CQV8|Q549A5|Q545B6|Q4JFI8|A2ALU4|Q5SX50	http://amigo.geneontology.org/cgi-bin/amigo/term_details?term=GO:0071822
locomotion	Gene Ontology	GO:0040011	54	2181	0.00448687	0.0788813	Q9CYL5|P33434|Q60841|F8WI14|P26041|Q60994|O88803|B2RTL6|A2ALU4|Q543N5|Q01339|P18760|P14602|Q00623|P20918|Q8VDD8|G5E852|Q544Z7|Q5SX50|P09803|P97298|P39061|Q0PD45|O70423|P60766|K7Q7T7|Q9CZX8|P51910|Q99PT1|Q544G5|Q60817|P29788|Q61805|Q5FWJ3|P31532|P56480|Q14BR4|Q9R1E6|P11276|Q3UQV0|P12023|P48678|Q64727|P15116|Q91VW3|Q5I0U6|P11087|Q9JJV2|P20029|Q921I1|Q4JFI8|Q9ESB3|Q5SS40|P06684	http://amigo.geneontology.org/cgi-bin/amigo/term_details?term=GO:0040011
catabolic process	Gene Ontology	GO:0009056	54	2384	0.0209553	0.209828	Q543R5|A2RTT4|Q3UER1|P05063|P33434|Q58EV4|Q3UAD6|Q14AQ1|Q60994|Q9QUM9|Q549A5|Q8VCS0|Q5NCI4|Q3UBS3|P52430|Q3TS44|P15626|Q3UCD9|Q00623|P20918|P70349|P99026|Q542J9|Q61990|P35700|Q544Z7|P35505|O88844|Q99LX0|P21460|Q01853|Q9R0P9|B9EHN0|P61957|P60766|P10605|Q5YLW3|O55234|Q9DC23|Q8VDD8|Q3UPK6|Q3TJC2|P06728|Q9CQ60|E9QP56|Q9R1E6|Q9DCD0|Q9QXD6|P83940|P0CG49|P17751|P09813|P20029|Q61171	http://amigo.geneontology.org/cgi-bin/amigo/term_details?term=GO:0009056
cell motility	Gene Ontology	GO:0048870	51	1842	0.000639861	0.0167294	Q9CYL5|P33434|Q60841|F8WI14|P26041|Q60994|B2RTL6|A2ALU4|Q543N5|Q01339|P18760|P14602|Q00623|P20918|Q8VDD8|G5E852|Q544Z7|Q5SX50|P09803|P97298|P39061|Q0PD45|O70423|P60766|K7Q7T7|Q9CZX8|P51910|Q99PT1|Q544G5|Q60817|P29788|Q61805|Q5FWJ3|P31532|P56480|Q14BR4|Q9R1E6|P11276|Q3UQV0|P48678|Q64727|P15116|Q91VW3|Q5I0U6|P11087|Q9JJV2|P20029|Q921I1|Q9ESB3|Q5SS40|P06684	http://amigo.geneontology.org/cgi-bin/amigo/term_details?term=GO:0048870
localization of cell	Gene Ontology	GO:0051674	51	1842	0.000639861	0.0167294	Q9CYL5|P33434|Q60841|F8WI14|P26041|Q60994|B2RTL6|A2ALU4|Q543N5|Q01339|P18760|P14602|Q00623|P20918|Q8VDD8|G5E852|Q544Z7|Q5SX50|P09803|P97298|P39061|Q0PD45|O70423|P60766|K7Q7T7|Q9CZX8|P51910|Q99PT1|Q544G5|Q60817|P29788|Q61805|Q5FWJ3|P31532|P56480|Q14BR4|Q9R1E6|P11276|Q3UQV0|P48678|Q64727|P15116|Q91VW3|Q5I0U6|P11087|Q9JJV2|P20029|Q921I1|Q9ESB3|Q5SS40|P06684	http://amigo.geneontology.org/cgi-bin/amigo/term_details?term=GO:0051674
regulation of immune system process	Gene Ontology	GO:0002682	50	1505	1.10726e-05	0.000541939	Q00724|A2RTT4|Q5NC82|P33434|Q60994|F8WI14|E9Q8I0|P03953|P26041|Q8VCG4|P16045|B2RTL6|Q9CZX8|Q8VCS0|Q3UEK1|Q3TS44|P01887|Q00623|P01027|Q02105|Q61990|P97290|Q9D659|P21180|O70423|Q61171|K7Q7T7|P99026|Q8BH35|Q61129|Q8K182|P08607|Q61805|Q6GQT1|P04104|P14847|Q58EU7|P51910|Q91X72|P09813|P50404|P06683|P47877|Q4JFI8|Q9ESB3|Q8VDD8|Q544R9|Q3UY39|P06684|Q60590	http://amigo.geneontology.org/cgi-bin/amigo/term_details?term=GO:0002682
cell migration	Gene Ontology	GO:0016477	50	1718	0.00024854	0.00749048	Q9CYL5|P33434|Q60841|F8WI14|P26041|Q60994|B2RTL6|A2ALU4|Q543N5|Q01339|P18760|P14602|Q00623|P20918|Q8VDD8|G5E852|Q544Z7|Q5SX50|P09803|P97298|P39061|Q0PD45|O70423|P60766|K7Q7T7|Q9CZX8|P51910|Q99PT1|Q544G5|Q60817|P29788|Q61805|Q5FWJ3|P31532|P56480|Q14BR4|Q9R1E6|P11276|Q3UQV0|P48678|Q64727|P15116|Q91VW3|Q5I0U6|P11087|Q9JJV2|P20029|Q9ESB3|Q5SS40|P06684	http://amigo.geneontology.org/cgi-bin/amigo/term_details?term=GO:0016477
cell adhesion	Gene Ontology	GO:0007155	50	1960	0.00353027	0.0658163	Q543R5|Q9Z2F6|Q3TGR2|Q60841|K7Q7T7|B2RTL6|P06728|Q3UEM7|Q00623|Q4VAG4|P01887|P20918|P33434|G5E852|B2RRX1|Q9D659|P09803|P14206|O88271|P39061|O70423|P60766|P13020|Q8VDD8|P51910|P26039|Q61581|Q544G5|P14602|P29788|Q64726|Q64727|Q61171|P16045|Q9EPL2|Q9R1E6|Q9D1H9|P11276|P12023|P15116|Q8CD91|Q07797|Q60994|P11087|P50404|P56480|P47877|E9PV24|P70389|Q3THE2	http://amigo.geneontology.org/cgi-bin/amigo/term_details?term=GO:0007155
biological adhesion	Gene Ontology	GO:0022610	50	1968	0.00380297	0.0690403	Q543R5|Q9Z2F6|Q3TGR2|Q60841|K7Q7T7|B2RTL6|P06728|Q3UEM7|Q00623|Q4VAG4|P01887|P20918|P33434|G5E852|B2RRX1|Q9D659|P09803|P14206|O88271|P39061|O70423|P60766|P13020|Q8VDD8|P51910|P26039|Q61581|Q544G5|P14602|P29788|Q64726|Q64727|Q61171|P16045|Q9EPL2|Q9R1E6|Q9D1H9|P11276|P12023|P15116|Q8CD91|Q07797|Q60994|P11087|P50404|P56480|P47877|E9PV24|P70389|Q3THE2	http://amigo.geneontology.org/cgi-bin/amigo/term_details?term=GO:0022610
immune response	Gene Ontology	GO:0006955	49	1392	3.12787e-06	0.000189468	A2RTT4|Q3UEM7|Q9Z2F6|P33434|F8WI14|E9Q8I0|P03953|Q8VCG4|P16045|Q9CZX8|Q8VCS0|P06728|Q3UEK1|Q3TS44|P01887|Q00623|P01027|Q02105|E9PV24|Q61990|P97290|P35700|Q9CXY6|Q3TGR2|P21180|P99026|Q8BH35|Q61129|Q8K182|P29788|Q8VDD8|P08607|Q64726|Q61805|Q6GQT1|P04104|P14847|G5E852|Q9R1E6|P63101|Q91X72|P09813|Q9D659|P50404|P06683|Q4JFI8|Q9ESB3|Q9WVP9|P06684	http://amigo.geneontology.org/cgi-bin/amigo/term_details?term=GO:0006955
macromolecular complex assembly	Gene Ontology	GO:0065003	49	1875	0.00246769	0.0518808	Q5NC82|P05063|Q52L87|Q60994|K7Q7T7|Q66PY1|Q5M9L7|P14847|B2RTL6|Q5I0U7|Q3UEM7|Q00623|Q3TGR2|P99024|E9PV24|P62305|Q9CQV8|P09803|P14206|Q3UEK9|Q0PD45|Q01853|P43274|Q8K4Z5|P13020|D5MCW4|Q497K3|P68372|P59999|Q8VDD8|Q3UER1|Q5BKS0|Q60876|P06728|P11276|Q9QXD6|P12023|B2RTK3|Q9CZU4|P15116|P19788|P09813|P11087|Q9JJV2|Q9CZX8|Q549A5|Q545B6|Q4JFI8|Q5SX50	http://amigo.geneontology.org/cgi-bin/amigo/term_details?term=GO:0065003
blood microparticle	Gene Ontology	GO:0072562	48	152	1.09775e-40	1.34321e-37	E9Q8I0|E9Q5L2|O89020|P26041|P29621|Q8VCG4|Q3UEK9|Q3UEM7|Q549A5|P52430|Q3UBS3|Q00623|Q3TGR2|P20918|P01027|Q3TJ94|O08677|E9PV24|P97290|P68134|P63017|Q61702|Q3UJ36|E9PZD8|A1L347|Q5ND36|P13020|B2RRX1|Q8K182|P29788|Q6GQT1|Q02105|P04104|P06728|P11276|G3X977|P63101|P21614|Q07797|Q91X72|P09813|Q543J5|Q546G4|Q921I1|Q4JFI8|P06683|Q19LI2|Q5SX50	http://amigo.geneontology.org/cgi-bin/amigo/term_details?term=GO:0072562
response to wounding	Gene Ontology	GO:0009611	47	940	2.7136e-10	5.35541e-08	Q543R5|Q80YC5|P33434|P16294|P08228|Q3UEK9|Q8VCS0|Q01339|Q3UEM7|Q3TS44|Q00623|Q99LX0|Q3TGR2|P33587|P01027|P49182|Q3TJ94|G5E852|B2RRX1|Q543J5|Q8R121|P97298|E9Q8I0|P20918|Q5ND36|O70423|P99026|Q9CZX8|P26039|Q60817|Q61805|Q6GQT1|O08677|P04104|P14847|E9PV24|P51910|P11276|Q64727|P14602|P97290|Q60994|P11087|P06683|Q61171|Q9ESB3|Q3THE2	http://amigo.geneontology.org/cgi-bin/amigo/term_details?term=GO:0009611
organic substance catabolic process	Gene Ontology	GO:1901575	47	2057	0.0259109	0.239553	Q543R5|A2RTT4|Q3UER1|P05063|Q58EV4|Q3UAD6|Q14AQ1|Q60994|Q9QUM9|Q549A5|Q8VCS0|Q5NCI4|P52430|Q3TS44|Q00623|P20918|P70349|P99026|Q542J9|Q61990|Q544Z7|P35505|O88844|Q99LX0|P21460|Q01853|Q9R0P9|B9EHN0|P61957|P60766|P10605|Q5YLW3|O55234|Q9DC23|Q3UPK6|Q3TJC2|P06728|Q9CQ60|E9QP56|Q9R1E6|Q9DCD0|Q9QXD6|P83940|P0CG49|P17751|P09813|P20029	http://amigo.geneontology.org/cgi-bin/amigo/term_details?term=GO:1901575
receptor binding	Gene Ontology	GO:0005102	47	2117	0.0385819	0.305197	Q543R5|Q71LX8|Q4ZJN1|F8WI14|Q3UAD6|P26041|Q60994|Q3UEM7|B2RTL6|P56480|Q3UEK1|Q00623|Q3TGR2|P20918|P01027|Q3TJ94|P99024|O08677|G5E852|A8IP69|P63017|O88844|Q99LX0|Q5EBQ2|Q01853|Q9R0P9|Q5M9K1|P26039|Q542J9|Q04997|P57774|P29788|Q60841|Q61805|Q6GQT1|Q02105|P14847|E9PV24|Q14BR4|P11276|P12023|P51859|Q91VW3|Q5I0U6|P09813|Q3UY39|Q5SX50	http://amigo.geneontology.org/cgi-bin/amigo/term_details?term=GO:0005102
negative regulation of response to stimulus	Gene Ontology	GO:0048585	46	1830	0.00633246	0.0990844	Q543R5|Q80YC5|P10639|F8WI14|P33587|Q60994|O88803|Q549A5|Q8VCS0|Q3UBS3|Q3UEM7|Q3TS44|Q00623|Q99LX0|Q3TGR2|P20918|P99026|Q3TJ94|E9PV24|Q61990|P97290|Q543J5|P09803|P97298|Q3UEK9|Q01339|Q5EBQ2|Q5ND36|Q9R0P9|Q9CZX8|Q5YLW3|Q544G5|Q6GQT1|P04104|P51910|Q9QXD6|Q3UQV0|P48678|P15116|P09813|P14602|Q9D659|P20029|Q61171|Q9ESB3|P06684	http://amigo.geneontology.org/cgi-bin/amigo/term_details?term=GO:0048585
regulation of hydrolase activity	Gene Ontology	GO:0051336	45	1410	7.13918e-05	0.00252471	Q543R5|Q62426|Q3UER1|F8WI14|Q3UAD6|P29621|Q6GQT1|Q01339|Q00623|Q99LX0|P19324|Q61838|P49182|O08677|G5E852|P97290|Q543J5|Q8R121|P09803|P97298|Q61702|Q61704|Q5EBQ2|P21460|Q01853|Q5ND36|Q5YLW3|Q542J9|Q9DC23|P29788|Q14BR4|P70458|G3X977|P06728|Q08879|P11276|P12023|Q9JJV2|E9Q5L2|P09813|Q00896|P20029|Q4JFI8|Q9ESB3|Q5SX50	http://amigo.geneontology.org/cgi-bin/amigo/term_details?term=GO:0051336
cell junction	Gene Ontology	GO:0030054	44	1908	0.0266292	0.245357	A2A547|Q3UAD6|P26041|Q3UDY1|Q5M9L7|A2ALU4|Q543N5|P18760|P14602|P01887|P99027|A8IP69|Q61990|B2RRX1|Q5SVY2|P63017|P61979|P09803|Q4FJL0|K7Q7T7|B9EHN0|P60766|P13020|Q9CZX8|Q58EW0|Q5YLW3|P26039|Q5M8R8|Q5BLJ7|Q544G5|Q9DCY1|E9PZ16|Q64727|Q5FWJ3|Q9EPL2|P12023|P63101|P15116|Q58DZ3|Q4VAG4|Q9CQV8|P20029|Q5SS40|Q5SX50	http://amigo.geneontology.org/cgi-bin/amigo/term_details?term=GO:0030054
regulation of response to stress	Gene Ontology	GO:0080134	43	1451	0.000450926	0.0124831	Q543R5|A2RTT4|Q80YC5|P33434|E9Q8I0|P08228|Q3UEK9|Q549A5|Q8VCS0|Q3UBS3|Q3TS44|Q00623|Q99LX0|P35700|P33587|P10639|P01027|Q3TJ94|G5E852|Q61990|P97290|Q543J5|Q544Z7|P61979|P97298|Q01339|P20918|Q5ND36|O70423|P60766|P99026|Q9CZX8|Q5YLW3|Q61805|Q6GQT1|Q921I1|P04104|P51910|Q91X72|Q60994|P14602|Q61171|Q9ESB3	http://amigo.geneontology.org/cgi-bin/amigo/term_details?term=GO:0080134
molecular function regulator	Gene Ontology	GO:0098772	42	1639	0.00647191	0.100241	Q543R5|Q62426|P29621|Q3UEK9|Q6GQT1|P06728|Q01339|Q00623|Q99LX0|P19324|Q5SX50|P01027|Q61838|P49182|O08677|P97290|Q543J5|Q8R121|P97298|Q61702|Q61704|Q5EBQ2|P21460|Q01853|Q5ND36|Q99PT1|Q542J9|Q9DC23|P70458|G3X977|P70170|Q08879|P11276|P12023|Q9JJV2|E9Q5L2|P09813|P14602|Q00896|Q9ESB3|Q5SS40|P06684	http://amigo.geneontology.org/cgi-bin/amigo/term_details?term=GO:0098772
identical protein binding	Gene Ontology	GO:0042802	42	1781	0.0219685	0.21436	Q9CYL5|Q3UER1|P08228|Q60994|O88803|P16045|Q01339|P52430|Q3UBS3|P15626|Q9CXW3|Q00623|Q542J9|A0A077S2U6|P35700|O88844|Q99LX0|P70170|P39061|Q5ND36|Q01853|O70423|Q9DCL9|Q5M9K1|Q9CZX8|P19096|P14602|P01887|Q5FWJ3|P14847|P06728|P16125|Q9QXD6|P12023|P63101|Q9Z204|P09813|P11087|Q00896|P50404|Q3UY39|Q60680	http://amigo.geneontology.org/cgi-bin/amigo/term_details?term=GO:0042802
negative regulation of protein metabolic process	Gene Ontology	GO:0051248	41	1212	4.37938e-05	0.00162382	Q543R5|Q62426|Q9Z2F6|F8WI14|P29621|Q3UEK9|Q549A5|Q6GQT1|Q99LX0|P19324|Q61838|P49182|Q3TJ94|P97290|Q543J5|Q8R121|P97298|Q61702|Q61704|Q5EBQ2|P21460|Q9R0P9|Q5ND36|Q9DC23|P29788|P70458|O08677|G3X977|Q60876|P06728|P51910|Q3UQV0|P12023|E9Q5L2|Q60994|P14602|Q00896|Q9CQV8|Q4JFI8|Q9ESB3|Q5SS40	http://amigo.geneontology.org/cgi-bin/amigo/term_details?term=GO:0051248
negative regulation of multicellular organismal process	Gene Ontology	GO:0051241	41	1537	0.00374169	0.0681299	Q00724|Q543R5|Q5NC82|Q9Z2F6|P33434|F8WI14|P08228|K7Q7T7|Q60994|Q3UEK9|P16045|Q8VCS0|Q01339|Q80YC5|Q00623|P20918|Q02105|G5E852|P97290|Q9D659|Q6P069|P97298|Q5ND36|P33587|Q544R9|Q9CZX8|Q04997|Q61805|Q3TJ94|Q5FWJ3|P14847|P51910|Q3UQV0|P12023|Q9JJV2|P09813|P50404|Q61171|Q4JFI8|Q9ESB3|Q3UY39	http://amigo.geneontology.org/cgi-bin/amigo/term_details?term=GO:0051241
regulation of cellular component movement	Gene Ontology	GO:0051270	40	1151	3.07129e-05	0.00127824	Q9CYL5|P33434|Q60841|F8WI14|P26041|B2RTL6|Q543N5|Q01339|Q5SX50|P14602|G5E852|Q544Z7|Q6P069|P09803|P97298|P39061|Q0PD45|O70423|Q921I1|K7Q7T7|P51910|Q99PT1|Q544G5|Q8VDD8|P29788|Q61805|Q5FWJ3|Q9R1E6|P11276|Q3UQV0|P48678|Q64727|Q9JJV2|Q91VW3|Q60994|P11087|P20029|Q545B6|Q9ESB3|P06684	http://amigo.geneontology.org/cgi-bin/amigo/term_details?term=GO:0051270
enzyme regulator activity	Gene Ontology	GO:0030234	40	1206	8.0291e-05	0.00279103	Q543R5|Q62426|P29621|Q3UEK9|Q6GQT1|Q01339|Q00623|Q99LX0|P19324|Q5SX50|P01027|Q61838|P49182|O08677|P97290|Q543J5|Q8R121|P97298|Q61702|Q61704|Q5EBQ2|P21460|Q01853|Q5ND36|Q99PT1|Q542J9|Q9DC23|P70458|G3X977|P06728|Q08879|P11276|P12023|Q9JJV2|E9Q5L2|P09813|P14602|Q00896|Q9ESB3|P06684	http://amigo.geneontology.org/cgi-bin/amigo/term_details?term=GO:0030234
protein complex assembly	Gene Ontology	GO:0006461	40	1633	0.0148222	0.167286	Q5NC82|P05063|Q52L87|K7Q7T7|Q66PY1|Q3UEK9|Q60876|B2RTL6|Q3UER1|Q3UEM7|Q5SX50|Q3TGR2|P99024|E9PV24|P09803|Q549A5|Q01853|P43274|P13020|Q9CZX8|P68372|P59999|Q8VDD8|Q5BKS0|Q0PD45|P14847|P11276|Q9QXD6|P12023|B2RTK3|P19788|P15116|Q60994|P11087|Q9JJV2|Q9CQV8|Q5I0U7|Q545B6|Q4JFI8|D5MCW4	http://amigo.geneontology.org/cgi-bin/amigo/term_details?term=GO:0006461
protein complex biogenesis	Gene Ontology	GO:0070271	40	1634	0.0149496	0.167798	Q5NC82|P05063|Q52L87|K7Q7T7|Q66PY1|Q3UEK9|Q60876|B2RTL6|Q3UER1|Q3UEM7|Q5SX50|Q3TGR2|P99024|E9PV24|P09803|Q549A5|Q01853|P43274|P13020|Q9CZX8|P68372|P59999|Q8VDD8|Q5BKS0|Q0PD45|P14847|P11276|Q9QXD6|P12023|B2RTK3|P19788|P15116|Q60994|P11087|Q9JJV2|Q9CQV8|Q5I0U7|Q545B6|Q4JFI8|D5MCW4	http://amigo.geneontology.org/cgi-bin/amigo/term_details?term=GO:0070271
anchoring junction	Gene Ontology	GO:0070161	39	746	2.64958e-09	3.85956e-07	A2A547|Q3UAD6|P26041|Q5M9L7|A2ALU4|P18760|P14602|P01887|P99027|A8IP69|Q61990|B2RRX1|Q5SVY2|P63017|P61979|P09803|Q4FJL0|K7Q7T7|B9EHN0|P13020|Q9CZX8|Q58EW0|Q5YLW3|P26039|Q5M8R8|Q5BLJ7|Q544G5|Q9DCY1|E9PZ16|Q64727|Q5FWJ3|P63101|P15116|Q58DZ3|Q4VAG4|Q9CQV8|P20029|Q5SS40|Q5SX50	http://amigo.geneontology.org/cgi-bin/amigo/term_details?term=GO:0070161
regulation of locomotion	Gene Ontology	GO:0040012	39	1125	4.01891e-05	0.00154813	Q9CYL5|P33434|Q60841|F8WI14|P26041|B2RTL6|Q543N5|Q01339|Q5SX50|P11087|G5E852|Q544Z7|P09803|P97298|P39061|Q0PD45|O70423|K7Q7T7|P51910|Q99PT1|Q544G5|Q8VDD8|P29788|Q61805|Q5FWJ3|Q9R1E6|P11276|Q3UQV0|P48678|Q64727|Q9JJV2|Q91VW3|Q60994|P14602|P20029|Q921I1|Q4JFI8|Q9ESB3|P06684	http://amigo.geneontology.org/cgi-bin/amigo/term_details?term=GO:0040012
structural molecule activity	Gene Ontology	GO:0005198	38	713	2.5659e-09	3.82882e-07	Q60605|Q52L87|A2A547|Q5BLK2|Q5M9L7|P14115|Q3UEM7|Q58EW0|P11087|Q9CXW4|Q3TGR2|Q5YLW3|P99027|P99024|E9PV24|Q61781|Q9R0H5|P62267|P39061|Q9CZX8|P68372|P14206|P26039|P59999|Q5M8R8|Q5BLJ7|Q544G5|Q9DCV7|Q5M9M5|Q64727|Q5FWJ3|P04104|A2A513|P48678|Q58DZ3|Q4VAG4|Q9CQR2|Q58E35	http://amigo.geneontology.org/cgi-bin/amigo/term_details?term=GO:0005198
adherens junction	Gene Ontology	GO:0005912	38	721	3.41085e-09	4.74263e-07	A2A547|Q3UAD6|P26041|Q5M9L7|A2ALU4|P18760|P14602|P01887|P99027|A8IP69|Q61990|B2RRX1|Q5SVY2|P63017|P61979|P09803|Q4FJL0|K7Q7T7|P13020|Q9CZX8|Q58EW0|Q5YLW3|P26039|Q5M8R8|Q5BLJ7|Q544G5|Q9DCY1|E9PZ16|Q64727|Q5FWJ3|P63101|P15116|Q58DZ3|Q4VAG4|Q9CQV8|P20029|Q5SS40|Q5SX50	http://amigo.geneontology.org/cgi-bin/amigo/term_details?term=GO:0005912
regulation of cell motility	Gene Ontology	GO:2000145	38	1034	1.51825e-05	0.000720053	Q9CYL5|P33434|Q60841|F8WI14|P26041|B2RTL6|Q543N5|Q01339|Q5SX50|P11087|G5E852|Q544Z7|P09803|P97298|P39061|Q0PD45|O70423|K7Q7T7|P51910|Q99PT1|Q544G5|Q8VDD8|P29788|Q61805|Q5FWJ3|Q9R1E6|P11276|Q3UQV0|P48678|Q64727|Q9JJV2|Q91VW3|Q60994|P14602|P20029|Q921I1|Q9ESB3|P06684	http://amigo.geneontology.org/cgi-bin/amigo/term_details?term=GO:2000145
negative regulation of molecular function	Gene Ontology	GO:0044092	38	1316	0.00143525	0.0327645	Q543R5|Q62426|F8WI14|P29621|Q60994|Q3UEK9|Q6GQT1|Q3UBS3|Q00623|Q99LX0|P19324|Q61838|P49182|O08677|G5E852|P97290|Q543J5|Q8R121|Q6P069|P97298|Q61702|Q61704|Q5EBQ2|P21460|Q9R0P9|Q5ND36|Q8VDD8|P29788|P70458|G3X977|P12023|E9Q5L2|P09813|P14602|Q00896|Q61171|Q4JFI8|Q9ESB3	http://amigo.geneontology.org/cgi-bin/amigo/term_details?term=GO:0044092
focal adhesion	Gene Ontology	GO:0005925	37	612	1.64967e-10	3.48024e-08	A2A547|Q3UAD6|P26041|Q5M9L7|P18760|P14602|P01887|P99027|A8IP69|Q61990|B2RRX1|Q5SVY2|P63017|P61979|P09803|Q4FJL0|K7Q7T7|P13020|Q9CZX8|Q58EW0|Q5YLW3|P26039|Q5M8R8|Q5BLJ7|Q544G5|Q9DCY1|E9PZ16|Q64727|Q5FWJ3|P63101|P15116|Q58DZ3|Q4VAG4|Q9CQV8|P20029|Q5SS40|Q5SX50	http://amigo.geneontology.org/cgi-bin/amigo/term_details?term=GO:0005925
cell-substrate adherens junction	Gene Ontology	GO:0005924	37	616	1.95482e-10	3.98653e-08	A2A547|Q3UAD6|P26041|Q5M9L7|P18760|P14602|P01887|P99027|A8IP69|Q61990|B2RRX1|Q5SVY2|P63017|P61979|P09803|Q4FJL0|K7Q7T7|P13020|Q9CZX8|Q58EW0|Q5YLW3|P26039|Q5M8R8|Q5BLJ7|Q544G5|Q9DCY1|E9PZ16|Q64727|Q5FWJ3|P63101|P15116|Q58DZ3|Q4VAG4|Q9CQV8|P20029|Q5SS40|Q5SX50	http://amigo.geneontology.org/cgi-bin/amigo/term_details?term=GO:0005924
cell-substrate junction	Gene Ontology	GO:0030055	37	630	3.50051e-10	6.69255e-08	A2A547|Q3UAD6|P26041|Q5M9L7|P18760|P14602|P01887|P99027|A8IP69|Q61990|B2RRX1|Q5SVY2|P63017|P61979|P09803|Q4FJL0|K7Q7T7|P13020|Q9CZX8|Q58EW0|Q5YLW3|P26039|Q5M8R8|Q5BLJ7|Q544G5|Q9DCY1|E9PZ16|Q64727|Q5FWJ3|P63101|P15116|Q58DZ3|Q4VAG4|Q9CQV8|P20029|Q5SS40|Q5SX50	http://amigo.geneontology.org/cgi-bin/amigo/term_details?term=GO:0030055
ribonucleoprotein complex	Gene Ontology	GO:0030529	37	893	1.5341e-06	9.48041e-05	A2A547|Q5BLK2|K7Q7T7|Q9QUM9|Q5M9L7|Q9CZX8|P14115|Q9CXW4|P99027|P99024|Q61990|B2RRX1|P62305|P63017|P61979|Q9CXY6|P14206|P62267|Q9CQR2|O88569|Q8K4Z5|Q497K3|Q58EW0|Q5YLW3|Q5M8R8|Q5BLJ7|Q6ZWX6|P51910|Q5M9M5|P58252|Q58DZ3|P49312|Q9Z204|Q4VAG4|G5E8G0|Q8VEK3|Q58E35	http://amigo.geneontology.org/cgi-bin/amigo/term_details?term=GO:0030529
regulation of cell migration	Gene Ontology	GO:0030334	37	993	1.46793e-05	0.000701624	Q9CYL5|P33434|Q60841|F8WI14|P26041|B2RTL6|Q543N5|Q01339|Q5SX50|P11087|G5E852|Q544Z7|P09803|P97298|P39061|Q0PD45|O70423|K7Q7T7|P51910|Q99PT1|Q544G5|Q8VDD8|P29788|Q61805|Q5FWJ3|Q9R1E6|P11276|Q3UQV0|P48678|Q64727|Q9JJV2|Q91VW3|Q60994|P14602|P20029|Q9ESB3|P06684	http://amigo.geneontology.org/cgi-bin/amigo/term_details?term=GO:0030334
extracellular matrix	Gene Ontology	GO:0031012	36	609	5.08858e-10	9.43392e-08	Q543R5|P97298|P33434|Q60841|F8WI14|P51885|P08228|Q3UEK9|B2RTL6|Q549A5|Q01339|Q3UCD9|Q3TJ94|P14206|O88271|P39061|P21460|Q3UAD6|Q61581|Q544G5|P29788|E9PZ16|Q546G4|P04104|P16045|Q08879|Q9D1H9|P11276|P19788|Q8CD91|Q07797|P11087|P50404|Q921I1|Q4JFI8|Q542X9	http://amigo.geneontology.org/cgi-bin/amigo/term_details?term=GO:0031012
negative regulation of cellular protein metabolic process	Gene Ontology	GO:0032269	36	1108	0.000254846	0.00764289	Q543R5|Q62426|F8WI14|P29621|Q3UEK9|Q6GQT1|Q99LX0|P19324|Q61838|P49182|Q3TJ94|P97290|Q543J5|Q8R121|P97298|Q61702|Q61704|Q5EBQ2|P21460|Q9R0P9|Q5ND36|Q9DC23|P29788|P70458|O08677|G3X977|Q60876|Q3UQV0|P12023|E9Q5L2|Q60994|P14602|Q00896|Q9CQV8|Q9ESB3|Q5SS40	http://amigo.geneontology.org/cgi-bin/amigo/term_details?term=GO:0032269
positive regulation of cellular component organization	Gene Ontology	GO:0051130	36	1476	0.0209376	0.209828	Q543R5|Q9CYL5|Q5NC82|Q60841|A2RTT4|Q14AQ1|Q3UEK9|Q549A5|Q3UEK1|Q00623|P18760|P01027|P22935|P61979|P97298|Q5EBQ2|Q5ND36|Q01853|P60766|P13020|K7Q7T7|P59999|Q8VDD8|P29788|Q8BGY2|Q61805|Q0PD45|P14847|Q9EPL2|P21180|Q9R1E6|P11276|Q9JJV2|P11087|P50404|Q5SX50	http://amigo.geneontology.org/cgi-bin/amigo/term_details?term=GO:0051130
immune effector process	Gene Ontology	GO:0002252	35	754	2.49892e-07	1.96005e-05	Q00724|Q9Z2F6|E9Q8I0|P03953|Q8VCG4|P16045|Q9CZX8|Q8VCS0|Q3UEK1|P01887|Q00623|P01027|Q02105|Q61990|P97290|Q9D659|P35700|P70170|P21180|Q8BH35|Q61129|Q8K182|P08607|Q61805|Q6GQT1|P04104|P14847|P63101|Q91X72|P09813|P50404|Q61171|P06683|Q9WVP9|P06684	http://amigo.geneontology.org/cgi-bin/amigo/term_details?term=GO:0002252
regulation of proteolysis	Gene Ontology	GO:0030162	35	953	3.23888e-05	0.0013299	Q543R5|Q62426|F8WI14|P29621|Q549A5|Q6GQT1|Q99LX0|P19324|Q61838|P49182|Q3TJ94|G5E852|P97290|Q543J5|Q8R121|P09803|P97298|Q61702|Q61704|Q5EBQ2|P21460|Q01853|Q5ND36|P61957|P29788|P70458|O08677|G3X977|Q08879|P11276|P12023|P0CG49|E9Q5L2|Q00896|Q9ESB3	http://amigo.geneontology.org/cgi-bin/amigo/term_details?term=GO:0030162
negative regulation of catalytic activity	Gene Ontology	GO:0043086	35	967	4.28225e-05	0.00159749	Q543R5|Q62426|F8WI14|P29621|Q60994|Q3UEK9|Q6GQT1|Q3UBS3|Q00623|Q99LX0|P19324|Q61838|P49182|O08677|P97290|Q543J5|Q8R121|P97298|Q61702|Q61704|Q5EBQ2|P21460|Q9R0P9|Q5ND36|Q8VDD8|P29788|P70458|G3X977|P12023|E9Q5L2|P09813|P14602|Q00896|Q4JFI8|Q9ESB3	http://amigo.geneontology.org/cgi-bin/amigo/term_details?term=GO:0043086
inflammatory response	Gene Ontology	GO:0006954	34	815	3.439e-06	0.00020427	Q80YC5|F8WI14|E9Q8I0|Q3UEK9|P31532|Q5I0U6|Q8VCS0|Q3UBS3|Q3TS44|Q00623|Q99LX0|Q6GQT1|P01027|Q3TJ94|G5E852|P97290|Q543J5|P97298|Q5ND36|O70423|P99026|Q9CZX8|Q61805|O08677|P04104|P14847|P51910|P11276|P63101|E9Q5L2|Q60994|Q61171|P06684|Q60590	http://amigo.geneontology.org/cgi-bin/amigo/term_details?term=GO:0006954
regulation of response to external stimulus	Gene Ontology	GO:0032101	34	899	2.38396e-05	0.0010344	Q543R5|Q80YC5|E9Q8I0|P33587|K7Q7T7|Q3UEK9|B2RTL6|Q8VCS0|Q01339|Q3TS44|Q00623|Q99LX0|Q6GQT1|P20918|P01027|Q3TJ94|G5E852|Q61990|P97290|Q543J5|P97298|Q5ND36|O70423|P99026|Q9CZX8|Q61805|P04104|P51910|P11276|Q60994|P14602|Q61171|Q9ESB3|P06684	http://amigo.geneontology.org/cgi-bin/amigo/term_details?term=GO:0032101
protein processing	Gene Ontology	GO:0016485	33	790	4.61598e-06	0.000263785	Q543R5|Q62426|Q80YC5|F8WI14|E9Q8I0|P29621|Q01339|Q6GQT1|Q99LX0|P19324|P01027|Q61838|P49182|Q3TJ94|G5E852|P97290|Q543J5|Q8R121|P97298|Q61702|Q61704|Q5EBQ2|P21460|Q01853|Q5ND36|P29788|P70458|O08677|G3X977|P12023|E9Q5L2|Q00896|Q9ESB3	http://amigo.geneontology.org/cgi-bin/amigo/term_details?term=GO:0016485
regulation of immune response	Gene Ontology	GO:0050776	32	765	6.19763e-06	0.000341596	A2RTT4|P33434|F8WI14|E9Q8I0|P03953|Q8VCG4|Q8BH35|Q8VCS0|Q3UEK1|Q3TS44|P01887|Q00623|P01027|Q02105|P97290|Q9D659|P21180|P99026|Q9CZX8|Q61129|Q8K182|P08607|Q61805|Q6GQT1|P04104|P14847|Q91X72|P09813|P06683|Q9ESB3|Q8VDD8|P06684	http://amigo.geneontology.org/cgi-bin/amigo/term_details?term=GO:0050776
positive regulation of immune system process	Gene Ontology	GO:0002684	32	1088	0.00246303	0.0518808	Q00724|A2RTT4|P33434|E9Q8I0|P03953|K7Q7T7|P16045|B2RTL6|Q8BH35|Q8VCS0|Q3UEK1|P01887|Q6GQT1|P01027|Q02105|P97290|P21180|O70423|Q9CZX8|Q61129|Q8K182|P08607|Q61805|P04104|P14847|Q91X72|Q8VCG4|P06683|P47877|Q9ESB3|Q3UY39|P06684	http://amigo.geneontology.org/cgi-bin/amigo/term_details?term=GO:0002684
oxidation-reduction process	Gene Ontology	GO:0055114	32	1237	0.0138936	0.160323	Q3UER1|P10639|P09528|P08228|Q3UDY1|G5E8N5|P19096|Q00623|P14152|P35700|E9PZD8|Q9CQU0|Q544Z7|Q921W4|P54071|Q99LX0|O88844|Q8C1A3|O70423|Q60994|Q9DC23|Q9ET01|P06728|P16125|P51910|Q9DCD0|Q8BND5|Q790P4|P09813|Q812C9|Q61171|Q542X9	http://amigo.geneontology.org/cgi-bin/amigo/term_details?term=GO:0055114
regulation of peptidase activity	Gene Ontology	GO:0052547	31	596	1.16644e-07	9.93559e-06	Q543R5|Q62426|F8WI14|P29621|Q6GQT1|Q99LX0|P19324|Q61838|P49182|O08677|G5E852|P97290|Q543J5|Q8R121|P09803|P97298|Q61702|Q61704|Q5EBQ2|P21460|Q01853|Q5ND36|P29788|P70458|G3X977|Q08879|P11276|P12023|E9Q5L2|Q00896|Q9ESB3	http://amigo.geneontology.org/cgi-bin/amigo/term_details?term=GO:0052547
innate immune response	Gene Ontology	GO:0045087	31	677	1.52087e-06	9.48041e-05	P33434|E9Q8I0|P03953|Q3UEM7|Q8BH35|Q8VCS0|P06728|Q3UEK1|Q9WVP9|Q3TGR2|P01027|Q02105|E9PV24|Q61990|P97290|P35700|P21180|Q9CZX8|Q61129|Q8K182|P08607|Q61805|Q6GQT1|P04104|G5E852|Q91X72|Q8VCG4|P50404|Q4JFI8|P06683|P06684	http://amigo.geneontology.org/cgi-bin/amigo/term_details?term=GO:0045087
regulation of protein processing	Gene Ontology	GO:0070613	30	528	3.03733e-08	3.20386e-06	Q543R5|Q62426|Q80YC5|F8WI14|E9Q8I0|P29621|Q6GQT1|Q99LX0|P19324|P01027|Q61838|P49182|Q3TJ94|P97290|Q543J5|Q8R121|P97298|Q61702|Q61704|Q5EBQ2|P21460|Q5ND36|P29788|P70458|O08677|G3X977|P12023|E9Q5L2|Q00896|Q9ESB3	http://amigo.geneontology.org/cgi-bin/amigo/term_details?term=GO:0070613
single organism cell adhesion	Gene Ontology	GO:0098602	30	1128	0.0120305	0.146327	Q543R5|Q9Z2F6|K7Q7T7|B2RTL6|P06728|Q3UEM7|Q00623|Q4VAG4|Q3TGR2|P01887|G5E852|B2RRX1|Q9D659|P09803|P14206|P47877|P26039|Q8VDD8|Q64727|P16045|E9PV24|Q9R1E6|P11276|P15116|Q60994|P14602|P50404|Q61171|P60766|Q3THE2	http://amigo.geneontology.org/cgi-bin/amigo/term_details?term=GO:0098602
cell surface	Gene Ontology	GO:0009986	30	1204	0.0256639	0.238258	Q543R5|Q71LX8|P26041|Q66PY1|Q543N5|P21107|Q9EPL2|Q3UEM7|Q01339|Q00623|Q3TGR2|P20918|P01887|E9PV24|Q9D659|P09803|Q5EBQ2|Q5ND36|O70423|P10605|Q0PD45|P70458|P16045|P56480|P06728|P12023|Q61805|Q60994|P20029|Q921I1	http://amigo.geneontology.org/cgi-bin/amigo/term_details?term=GO:0009986
peptidase regulator activity	Gene Ontology	GO:0061134	29	319	2.10297e-12	6.95292e-10	Q543R5|Q62426|P29621|Q3UEK9|Q6GQT1|P19324|P01027|Q61838|P49182|O08677|P97290|Q543J5|Q8R121|P97298|Q61702|Q61704|Q5EBQ2|P21460|Q01853|Q5ND36|P70458|G3X977|Q08879|P11276|P12023|E9Q5L2|Q00896|Q9ESB3|P06684	http://amigo.geneontology.org/cgi-bin/amigo/term_details?term=GO:0061134
enzyme inhibitor activity	Gene Ontology	GO:0004857	29	441	2.52165e-09	3.82882e-07	Q543R5|Q62426|P29621|Q3UEK9|Q6GQT1|Q00623|P19324|P01027|Q61838|P49182|O08677|P97290|Q543J5|Q8R121|P97298|Q61702|Q61704|Q5EBQ2|P21460|Q5ND36|P70458|G3X977|P12023|E9Q5L2|P09813|P14602|Q00896|Q9ESB3|P06684	http://amigo.geneontology.org/cgi-bin/amigo/term_details?term=GO:0004857
wound healing	Gene Ontology	GO:0042060	29	519	7.12369e-08	6.60344e-06	Q543R5|Q80YC5|P16294|P33587|Q3UEM7|Q01339|P14602|Q3TGR2|P20918|P01027|P49182|Q3TJ94|E9PV24|B2RRX1|Q543J5|Q8R121|Q5ND36|P26039|Q60817|Q64727|O08677|Q9ESB3|P14847|P11276|P97290|P11087|Q61171|P06683|Q3THE2	http://amigo.geneontology.org/cgi-bin/amigo/term_details?term=GO:0042060
negative regulation of hydrolase activity	Gene Ontology	GO:0051346	29	548	2.08504e-07	1.67846e-05	Q543R5|Q62426|F8WI14|P29621|Q6GQT1|Q00623|Q99LX0|P19324|Q61838|P49182|O08677|P97290|Q543J5|Q8R121|P97298|Q61702|Q61704|Q5EBQ2|P21460|Q5ND36|P29788|P70458|G3X977|P12023|E9Q5L2|P09813|Q00896|Q4JFI8|Q9ESB3	http://amigo.geneontology.org/cgi-bin/amigo/term_details?term=GO:0051346
lipid binding	Gene Ontology	GO:0008289	29	906	0.00117656	0.0279	Q00724|Q5NC82|P09813|Q3UEK1|Q3UER1|Q01339|P52430|Q3TS44|Q00623|Q5SX50|P01027|P22935|Q5EBQ2|Q01853|P99026|Q99PT1|Q61805|P70458|Q546G4|Q9Z1V0|P14847|P06728|Q58EU7|P51910|Q9JJV2|P21614|Q8VCG4|E9QP56|P50404	http://amigo.geneontology.org/cgi-bin/amigo/term_details?term=GO:0008289
regulation of body fluid levels	Gene Ontology	GO:0050878	28	506	1.42641e-07	1.1793e-05	Q543R5|Q80YC5|P16294|P33587|Q9ESB3|Q3UEM7|Q01339|Q3TGR2|P20918|P01027|P49182|Q3TJ94|E9PV24|P97290|Q543J5|Q8R121|P09803|Q5ND36|P26039|Q64727|O08677|P04104|B2RRX1|P14602|Q61171|P06683|Q60680|Q3THE2	http://amigo.geneontology.org/cgi-bin/amigo/term_details?term=GO:0050878
regulation of response to wounding	Gene Ontology	GO:1903034	28	537	4.41278e-07	3.33301e-05	Q543R5|Q80YC5|E9Q8I0|P33587|Q3UEK9|Q8VCS0|Q3TS44|Q01339|Q6GQT1|Q99LX0|Q00623|P20918|P01027|Q3TJ94|G5E852|P97290|Q543J5|P97298|Q5ND36|O70423|P99026|Q9CZX8|Q61805|P04104|P51910|Q60994|Q61171|Q9ESB3	http://amigo.geneontology.org/cgi-bin/amigo/term_details?term=GO:1903034
translation	Gene Ontology	GO:0006412	28	689	3.66112e-05	0.00144508	Q9Z2F6|A2A547|Q5BLK2|Q5M9L7|P14115|Q9CXW4|P99027|P14206|P62267|Q5F2A7|Q80T06|Q9CZX8|Q58EW0|Q5YLW3|Q5M8R8|Q5BLJ7|Q8BGY2|Q6ZWX6|Q60876|P12023|Q5M9M5|Q3UQV0|P58252|Q58DZ3|Q4VAG4|G5E8G0|Q9CQR2|Q58E35	http://amigo.geneontology.org/cgi-bin/amigo/term_details?term=GO:0006412
negative regulation of proteolysis	Gene Ontology	GO:0045861	27	474	1.37258e-07	1.15033e-05	Q543R5|Q62426|F8WI14|P29621|Q6GQT1|Q99LX0|P19324|Q61838|P49182|Q3TJ94|P97290|Q543J5|Q8R121|P97298|Q61702|Q61704|Q5EBQ2|P21460|Q5ND36|P29788|P70458|O08677|G3X977|P12023|E9Q5L2|Q00896|Q9ESB3	http://amigo.geneontology.org/cgi-bin/amigo/term_details?term=GO:0045861
negative regulation of protein processing	Gene Ontology	GO:0010955	27	495	3.07207e-07	2.34937e-05	Q543R5|Q62426|F8WI14|P29621|Q6GQT1|Q99LX0|P19324|Q61838|P49182|Q3TJ94|P97290|Q543J5|Q8R121|P97298|Q61702|Q61704|Q5EBQ2|P21460|Q5ND36|P29788|P70458|O08677|G3X977|P12023|E9Q5L2|Q00896|Q9ESB3	http://amigo.geneontology.org/cgi-bin/amigo/term_details?term=GO:0010955
response to inorganic substance	Gene Ontology	GO:0010035	27	522	8.09672e-07	5.56581e-05	Q3UER1|Q3TGR2|P33434|P08228|Q3UDY1|P52430|Q543N5|Q5NCI4|Q3UEM7|Q3UBS3|P35700|E9PZD8|P10639|E9PV24|Q544Z7|P09803|Q99LX0|P13020|P11276|P14847|P06728|A2A513|Q9QXD6|Q61171|Q542X9|Q9ESB3|D5MCW4	http://amigo.geneontology.org/cgi-bin/amigo/term_details?term=GO:0010035
single organismal cell-cell adhesion	Gene Ontology	GO:0016337	27	1037	0.0207201	0.208496	Q543R5|Q9Z2F6|B2RTL6|P06728|Q3UEM7|Q00623|Q4VAG4|Q3TGR2|P01887|G5E852|B2RRX1|Q9D659|P09803|P14206|P47877|P26039|Q8VDD8|Q64727|P16045|E9PV24|P15116|Q60994|P14602|P50404|Q61171|P60766|Q3THE2	http://amigo.geneontology.org/cgi-bin/amigo/term_details?term=GO:0016337
endopeptidase inhibitor activity	Gene Ontology	GO:0004866	26	243	9.85057e-13	3.76661e-10	Q543R5|Q62426|P29621|Q3UEK9|Q6GQT1|P19324|P01027|Q61838|P49182|O08677|P97290|Q543J5|Q8R121|P97298|Q61702|Q61704|Q5EBQ2|P21460|Q5ND36|P70458|G3X977|P12023|E9Q5L2|Q00896|Q9ESB3|P06684	http://amigo.geneontology.org/cgi-bin/amigo/term_details?term=GO:0004866
endopeptidase regulator activity	Gene Ontology	GO:0061135	26	251	1.92875e-12	6.94122e-10	Q543R5|Q62426|P29621|Q3UEK9|Q6GQT1|P19324|P01027|Q61838|P49182|O08677|P97290|Q543J5|Q8R121|P97298|Q61702|Q61704|Q5EBQ2|P21460|Q5ND36|P70458|G3X977|P12023|E9Q5L2|Q00896|Q9ESB3|P06684	http://amigo.geneontology.org/cgi-bin/amigo/term_details?term=GO:0061135
peptidase inhibitor activity	Gene Ontology	GO:0030414	26	253	2.27294e-12	6.95292e-10	Q543R5|Q62426|P29621|Q3UEK9|Q6GQT1|P19324|P01027|Q61838|P49182|O08677|P97290|Q543J5|Q8R121|P97298|Q61702|Q61704|Q5EBQ2|P21460|Q5ND36|P70458|G3X977|P12023|E9Q5L2|Q00896|Q9ESB3|P06684	http://amigo.geneontology.org/cgi-bin/amigo/term_details?term=GO:0030414
negative regulation of peptidase activity	Gene Ontology	GO:0010466	26	347	1.32329e-09	2.1305e-07	Q543R5|Q62426|F8WI14|P29621|Q6GQT1|Q99LX0|P19324|Q61838|P49182|O08677|P97290|Q543J5|Q8R121|P97298|Q61702|Q61704|Q5EBQ2|P21460|Q5ND36|P29788|P70458|G3X977|P12023|E9Q5L2|Q00896|Q9ESB3	http://amigo.geneontology.org/cgi-bin/amigo/term_details?term=GO:0010466
oxidoreductase activity	Gene Ontology	GO:0016491	26	959	0.0148474	0.167286	O88844|P10639|P09528|P08228|Q3UDY1|G5E8N5|P14152|P35700|E9PZD8|Q9CQU0|Q544Z7|Q921W4|P54071|Q99LX0|Q8C1A3|O70423|Q9DC23|P19096|P16125|Q9DCD0|Q8BND5|Q790P4|Q91VW3|Q812C9|Q61171|Q542X9	http://amigo.geneontology.org/cgi-bin/amigo/term_details?term=GO:0016491
cellular macromolecular complex assembly	Gene Ontology	GO:0034622	26	973	0.0173676	0.184335	Q3UER1|Q52L87|K7Q7T7|Q5M9L7|Q9CZX8|Q3UEM7|Q5SX50|Q3TGR2|P99024|Q9CZU4|P62305|P14206|Q549A5|P43274|Q8K4Z5|P13020|Q497K3|P68372|P59999|Q8VDD8|P14847|E9PV24|B2RTK3|Q9JJV2|Q5I0U7|Q545B6	http://amigo.geneontology.org/cgi-bin/amigo/term_details?term=GO:0034622
blood coagulation	Gene Ontology	GO:0007596	25	281	1.01423e-10	2.48203e-08	Q543R5|Q80YC5|P16294|P33587|Q3UEM7|Q01339|Q3TGR2|P20918|P01027|P49182|Q3TJ94|E9PV24|P97290|Q543J5|Q8R121|Q5ND36|P26039|Q64727|O08677|Q9ESB3|B2RRX1|P14602|Q61171|P06683|Q3THE2	http://amigo.geneontology.org/cgi-bin/amigo/term_details?term=GO:0007596
hemostasis	Gene Ontology	GO:0007599	25	285	1.33475e-10	3.14078e-08	Q543R5|Q80YC5|P16294|P33587|Q3UEM7|Q01339|Q3TGR2|P20918|P01027|P49182|Q3TJ94|E9PV24|P97290|Q543J5|Q8R121|Q5ND36|P26039|Q64727|O08677|Q9ESB3|B2RRX1|P14602|Q61171|P06683|Q3THE2	http://amigo.geneontology.org/cgi-bin/amigo/term_details?term=GO:0007599
coagulation	Gene Ontology	GO:0050817	25	287	1.52861e-10	3.46371e-08	Q543R5|Q80YC5|P16294|P33587|Q3UEM7|Q01339|Q3TGR2|P20918|P01027|P49182|Q3TJ94|E9PV24|P97290|Q543J5|Q8R121|Q5ND36|P26039|Q64727|O08677|Q9ESB3|B2RRX1|P14602|Q61171|P06683|Q3THE2	http://amigo.geneontology.org/cgi-bin/amigo/term_details?term=GO:0050817
positive regulation of immune response	Gene Ontology	GO:0050778	25	616	9.41829e-05	0.00318349	A2RTT4|P33434|E9Q8I0|P03953|Q8BH35|Q8VCS0|Q3UEK1|P01887|Q6GQT1|Q9ESB3|P01027|Q02105|P97290|P21180|Q9CZX8|Q61129|Q8K182|P08607|Q61805|P04104|P14847|Q91X72|Q8VCG4|P06683|P06684	http://amigo.geneontology.org/cgi-bin/amigo/term_details?term=GO:0050778
peptidase activity	Gene Ontology	GO:0008233	25	820	0.00443714	0.078288	Q80YC5|P33434|Q60841|Q58EV4|P16294|P03953|Q9QUM9|Q3UBS3|Q3TS44|Q99LX0|Q11011|P20918|P99026|Q3TJ94|Q61129|Q6P069|Q3UCD9|P21180|Q9R0P9|P33587|P10605|O55234|A2RSS6|Q3UPK6|Q9Z100	http://amigo.geneontology.org/cgi-bin/amigo/term_details?term=GO:0008233
perinuclear region of cytoplasm	Gene Ontology	GO:0048471	25	859	0.00763481	0.111214	Q5NC82|Q3UAD6|Q3UDY1|Q3UER1|Q543N5|Q544Z7|P09803|P97298|Q8VEL2|Q0PD45|P21460|Q01853|P13020|P10605|Q4FJL0|Q9DCY1|Q5FWJ3|P51910|P63101|P12023|P48678|P21614|Q9CQV8|Q549A5|Q921I1	http://amigo.geneontology.org/cgi-bin/amigo/term_details?term=GO:0048471
protein catabolic process	Gene Ontology	GO:0030163	25	979	0.0305095	0.265893	Q543R5|A2RTT4|Q58EV4|Q3UAD6|Q14AQ1|Q9QUM9|Q549A5|Q3TS44|P20918|P99026|Q61990|Q99LX0|P21460|Q01853|Q9R0P9|B9EHN0|P61957|P60766|P10605|O55234|Q9DC23|Q3UPK6|P83940|P0CG49|P20029	http://amigo.geneontology.org/cgi-bin/amigo/term_details?term=GO:0030163
cellular response to oxygen-containing compound	Gene Ontology	GO:1901701	25	997	0.0363641	0.294669	P33434|P08228|Q3UDY1|Q3UEK9|P35700|P10639|G5E852|A8IP69|Q544Z7|Q6P069|P09803|Q99LX0|E9QP56|Q3UAD6|Q4FJL0|Q61805|Q60876|P06728|Q3UQV0|Q60994|P11087|Q61171|Q542X9|Q3UY39|P84104	http://amigo.geneontology.org/cgi-bin/amigo/term_details?term=GO:1901701
peptidase activity, acting on L-amino acid peptides	Gene Ontology	GO:0070011	24	810	0.00721473	0.106105	Q80YC5|P33434|Q60841|Q58EV4|P16294|P03953|Q9QUM9|Q3UBS3|Q3TS44|Q99LX0|Q11011|P20918|P99026|Q3TJ94|Q61129|Q6P069|Q3UCD9|P21180|Q9R0P9|P33587|P10605|O55234|Q3UPK6|Q9Z100	http://amigo.geneontology.org/cgi-bin/amigo/term_details?term=GO:0070011
regulation of endopeptidase activity	Gene Ontology	GO:0052548	23	492	2.33115e-05	0.00101871	Q543R5|Q62426|P29621|Q6GQT1|Q99LX0|P19324|Q61838|P49182|O08677|G5E852|P97290|Q543J5|Q8R121|P09803|P97298|P21460|Q01853|P29788|P70458|Q5ND36|P12023|Q00896|Q9ESB3	http://amigo.geneontology.org/cgi-bin/amigo/term_details?term=GO:0052548
proteinaceous extracellular matrix	Gene Ontology	GO:0005578	23	494	2.47493e-05	0.00106631	P33434|Q60841|F8WI14|P51885|B2RTL6|P97298|P14206|O88271|P39061|P21460|P29788|Q544G5|E9PZ16|Q546G4|P16045|Q08879|Q9D1H9|P11276|Q8CD91|Q07797|P11087|P50404|Q921I1	http://amigo.geneontology.org/cgi-bin/amigo/term_details?term=GO:0005578
regulation of defense response	Gene Ontology	GO:0031347	23	647	0.000998103	0.0240409	Q80YC5|P33434|E9Q8I0|Q3UEK9|Q8VCS0|Q3TS44|Q6GQT1|Q99LX0|Q00623|P01027|G5E852|Q61990|P97290|Q543J5|P97298|O70423|P99026|Q9CZX8|Q61805|P04104|P51910|Q91X72|Q60994	http://amigo.geneontology.org/cgi-bin/amigo/term_details?term=GO:0031347
calcium ion binding	Gene Ontology	GO:0005509	23	871	0.0268785	0.247283	Q60605|P16294|P33587|Q66PY1|Q3UEK1|B2RTL6|Q9EPL2|P52430|Q3TJ94|Q6P069|P09803|O70423|P13020|Q544G5|P14847|P56480|Q08879|Q9R1E6|P19788|P15116|Q8CD91|Q4JFI8|Q3THE2	http://amigo.geneontology.org/cgi-bin/amigo/term_details?term=GO:0005509
regulation of cell adhesion	Gene Ontology	GO:0030155	23	918	0.0434617	0.33072	Q543R5|P33434|K7Q7T7|Q3UEM7|Q00623|Q3TGR2|P20918|G5E852|Q9D659|P09803|P51910|Q61171|P13020|P29788|P16045|P56480|Q9R1E6|Q8CD91|Q60994|P11087|P50404|P47877|E9PV24	http://amigo.geneontology.org/cgi-bin/amigo/term_details?term=GO:0030155
myelin sheath	Gene Ontology	GO:0043209	22	314	7.07691e-08	6.60344e-06	Q5NC82|Q5SVY2|P08228|P26041|Q3UDY1|P35700|A8IP69|B2RRX1|P63017|P09803|P14152|Q5EBQ2|Q01853|Q9R0P9|P60766|P68372|Q546G4|P56480|P16125|P20029|Q9R1Q8|Q61171	http://amigo.geneontology.org/cgi-bin/amigo/term_details?term=GO:0043209
regulation of anatomical structure size	Gene Ontology	GO:0090066	22	712	0.00626814	0.0983295	Q71LX8|P08228|K7Q7T7|Q3UEM7|P18760|Q3TGR2|P33434|O08677|E9PV24|P22935|Q0PD45|Q5ND36|P13020|A2ALU4|P59999|Q8VDD8|P14847|P11276|Q91VW3|Q9JJV2|P13373|Q5SX50	http://amigo.geneontology.org/cgi-bin/amigo/term_details?term=GO:0090066
regulation of protein transport	Gene Ontology	GO:0051223	22	878	0.0473289	0.348446	Q00724|Q3TGR2|Q71LX8|Q5SVY2|Q60994|Q3UEM7|Q00623|P35700|P10639|E9PV24|Q6P069|P09803|Q99LX0|Q0PD45|P60766|P14847|G5E852|P51910|P09813|Q9CQV8|P20029|P06684	http://amigo.geneontology.org/cgi-bin/amigo/term_details?term=GO:0051223
protein activation cascade	Gene Ontology	GO:0072376	21	63	4.43362e-19	2.26041e-16	P01027|Q02105|E9PV24|Q61129|Q80YC5|P97290|Q543J5|P03953|Q8K182|Q8VCG4|P08607|P14847|E9Q8I0|Q8BH35|Q01339|P04104|Q3UEK1|P06683|P21180|Q6GQT1|P06684	http://amigo.geneontology.org/cgi-bin/amigo/term_details?term=GO:0072376
negative regulation of response to external stimulus	Gene Ontology	GO:0032102	21	335	7.63245e-07	5.30629e-05	P99026|P06684|Q3TJ94|Q80YC5|Q61990|P97290|Q543J5|P33587|P51910|Q60994|P97298|Q543R5|Q9CZX8|Q01339|Q61171|P04104|Q3TS44|Q9ESB3|Q00623|Q5ND36|P20918	http://amigo.geneontology.org/cgi-bin/amigo/term_details?term=GO:0032102
organic hydroxy compound metabolic process	Gene Ontology	GO:1901615	21	630	0.00331689	0.0634148	Q00724|Q5M9K1|P16125|P12023|Q60841|Q5I0U6|P21614|P08228|E9QP56|P09813|Q99LX0|Q812C9|Q91V80|G5E8N5|P52430|P06728|Q00623|Q3UDY1|Q58EU7|Q9R1E6|Q790P4	http://amigo.geneontology.org/cgi-bin/amigo/term_details?term=GO:1901615
proteolysis involved in cellular protein catabolic process	Gene Ontology	GO:0051603	21	771	0.0251862	0.235971	P99026|A2RTT4|P83940|P10605|O55234|Q61990|Q58EV4|Q9DC23|Q3UPK6|Q99LX0|Q9QUM9|Q549A5|P20918|P20029|Q3TS44|Q01853|Q9R0P9|B9EHN0|Q3UAD6|P61957|P0CG49	http://amigo.geneontology.org/cgi-bin/amigo/term_details?term=GO:0051603
cellular protein catabolic process	Gene Ontology	GO:0044257	21	799	0.0345425	0.287917	P99026|A2RTT4|P83940|P10605|O55234|Q61990|Q58EV4|Q9DC23|Q3UPK6|Q99LX0|Q9QUM9|Q549A5|P20918|P20029|Q3TS44|Q01853|Q9R0P9|B9EHN0|Q3UAD6|P61957|P0CG49	http://amigo.geneontology.org/cgi-bin/amigo/term_details?term=GO:0044257
protein localization to organelle	Gene Ontology	GO:0033365	21	809	0.0384424	0.305197	Q3URV1|P48678|P51859|P10639|Q4FJL0|Q9Z2F6|Q6P069|P09803|Q99LX0|Q14BR4|P63101|Q544G5|P20029|Q0PD45|G5E852|P18760|P11087|Q9CXW4|P35700|P51910|Q71LX8	http://amigo.geneontology.org/cgi-bin/amigo/term_details?term=GO:0033365
serine-type endopeptidase inhibitor activity	Gene Ontology	GO:0004867	20	136	2.18542e-12	6.95292e-10	Q543R5|Q61838|P49182|P12023|P97290|Q543J5|Q8R121|Q61704|E9Q5L2|P29621|P97298|Q00896|Q61702|P70458|G3X977|Q5EBQ2|Q9ESB3|Q6GQT1|P19324|Q5ND36	http://amigo.geneontology.org/cgi-bin/amigo/term_details?term=GO:0004867
ribosome	Gene Ontology	GO:0005840	20	267	9.99362e-08	8.99132e-06	P99027|Q9CZX8|Q58EW0|Q5YLW3|A2A547|Q5M9L7|Q58DZ3|Q5M9M5|Q5BLJ7|Q4VAG4|Q6ZWX6|P62267|P14115|Q58E35|Q5M8R8|Q5BLK2|Q9CQR2|P14206|Q9CXW4|P51910	http://amigo.geneontology.org/cgi-bin/amigo/term_details?term=GO:0005840
negative regulation of endopeptidase activity	Gene Ontology	GO:0010951	20	276	1.64408e-07	1.34113e-05	Q543R5|Q61838|P49182|O08677|P12023|P97290|Q543J5|Q8R121|P29788|Q00896|P29621|P97298|Q62426|P70458|P21460|Q9ESB3|Q6GQT1|Q99LX0|P19324|Q5ND36	http://amigo.geneontology.org/cgi-bin/amigo/term_details?term=GO:0010951
cytosolic part	Gene Ontology	GO:0044445	20	297	4.87531e-07	3.55085e-05	P99027|Q9CZX8|Q58EW0|Q5YLW3|A2A547|Q5M9L7|Q58DZ3|Q14AQ1|Q5BLJ7|Q4VAG4|P62267|P14115|Q5M8R8|Q5BLK2|Q9CQR2|Q8VDD8|P14206|Q9CXW4|Q60680|P51910	http://amigo.geneontology.org/cgi-bin/amigo/term_details?term=GO:0044445
regulation of inflammatory response	Gene Ontology	GO:0050727	20	365	9.19059e-06	0.000464695	P01027|P99026|Q9CZX8|G5E852|Q80YC5|P97290|Q543J5|E9Q8I0|Q60994|P97298|Q3UEK9|Q61805|Q6GQT1|Q8VCS0|P04104|Q3TS44|Q00623|Q99LX0|O70423|P51910	http://amigo.geneontology.org/cgi-bin/amigo/term_details?term=GO:0050727
activation of immune response	Gene Ontology	GO:0002253	20	395	2.68269e-05	0.00113191	P01027|A2RTT4|Q02105|Q61129|P97290|E9Q8I0|P03953|Q8K182|Q8VCG4|P08607|P14847|Q61805|Q8BH35|Q8VCS0|P04104|Q3UEK1|P06683|P21180|Q6GQT1|P06684	http://amigo.geneontology.org/cgi-bin/amigo/term_details?term=GO:0002253
endopeptidase activity	Gene Ontology	GO:0004175	20	576	0.00264091	0.0540372	P99026|Q3UPK6|Q3TJ94|P10605|P33434|O55234|Q58EV4|P16294|Q80YC5|P03953|Q6P069|Q3UCD9|Q9QUM9|Q3TS44|Q3UBS3|P21180|Q9R0P9|Q61129|P33587|P20918	http://amigo.geneontology.org/cgi-bin/amigo/term_details?term=GO:0004175
monocarboxylic acid metabolic process	Gene Ontology	GO:0032787	20	683	0.0147662	0.167286	P01027|Q9QXD6|P17751|P05063|Q60994|P22935|P54071|Q91V92|P09813|Q99LX0|O88844|G5E8N5|Q3UER1|Q5NCI4|P19096|P06728|Q00623|P16125|Q58EU7|Q9DCD0	http://amigo.geneontology.org/cgi-bin/amigo/term_details?term=GO:0032787
humoral immune response	Gene Ontology	GO:0006959	19	138	2.1453e-11	5.96587e-09	P01027|Q02105|Q9Z2F6|Q61129|P97290|E9Q8I0|P03953|Q8K182|Q91X72|Q8VCG4|P08607|P14847|Q8BH35|P04104|Q3UEK1|P06683|P21180|Q6GQT1|P06684	http://amigo.geneontology.org/cgi-bin/amigo/term_details?term=GO:0006959
leukocyte mediated immunity	Gene Ontology	GO:0002443	19	382	5.26706e-05	0.00190674	P01027|Q02105|Q9Z2F6|P63101|Q61129|P97290|P35700|Q8K182|Q91X72|Q8VCG4|P08607|P14847|Q8BH35|Q3UEK1|P06683|P01887|P21180|P06684|Q9D659	http://amigo.geneontology.org/cgi-bin/amigo/term_details?term=GO:0002443
response to oxidative stress	Gene Ontology	GO:0006979	19	503	0.00135664	0.0316792	P12023|Q542X9|G5E852|P33434|O55234|P35700|Q544Z7|P08228|P14602|Q60994|Q99LX0|O88844|Q61171|Q3UBS3|P06728|Q3UDY1|P21460|P51910|P10639	http://amigo.geneontology.org/cgi-bin/amigo/term_details?term=GO:0006979
negative regulation of immune system process	Gene Ontology	GO:0002683	19	547	0.00330639	0.0634122	Q5NC82|P99026|Q02105|P51910|Q61990|P97290|Q9D659|P09813|Q60994|Q9CZX8|P50404|Q8VCS0|Q4JFI8|Q3TS44|Q00623|Q544R9|Q6GQT1|P06684|Q61171	http://amigo.geneontology.org/cgi-bin/amigo/term_details?term=GO:0002683
positive regulation of cellular component movement	Gene Ontology	GO:0051272	19	617	0.0108142	0.138721	Q9CYL5|Q8VDD8|G5E852|P33434|Q60841|P11276|K7Q7T7|P29788|P39061|P11087|Q61805|B2RTL6|P20029|Q545B6|Q0PD45|Q5SX50|P14602|O70423|Q921I1	http://amigo.geneontology.org/cgi-bin/amigo/term_details?term=GO:0051272
posttranscriptional regulation of gene expression	Gene Ontology	GO:0010608	19	706	0.0352166	0.28959	P12023|Q3UQV0|P58252|Q5YLW3|Q544Z7|Q9Z2F6|Q9Z204|P09813|Q8BGY2|Q99LX0|G5E8G0|Q549A5|Q8VEK3|Q9DCY1|Q60876|Q8C1A3|Q00623|Q6ZWX6|P60766	http://amigo.geneontology.org/cgi-bin/amigo/term_details?term=GO:0010608
structural constituent of ribosome	Gene Ontology	GO:0003735	18	186	1.19872e-08	1.46675e-06	P99027|Q9CZX8|Q58EW0|Q5YLW3|A2A547|Q5M9L7|Q58DZ3|Q5BLJ7|Q4VAG4|Q5M9M5|P62267|P14115|Q58E35|Q5M8R8|Q5BLK2|Q9CQR2|P14206|Q9CXW4	http://amigo.geneontology.org/cgi-bin/amigo/term_details?term=GO:0003735
negative regulation of response to wounding	Gene Ontology	GO:1903035	18	213	8.08817e-08	7.38559e-06	P99026|Q543R5|Q3TJ94|Q80YC5|P97290|Q543J5|P33587|Q60994|P97298|Q9CZX8|Q01339|P51910|P04104|Q3TS44|Q9ESB3|Q00623|Q5ND36|P20918	http://amigo.geneontology.org/cgi-bin/amigo/term_details?term=GO:1903035
lymphocyte mediated immunity	Gene Ontology	GO:0002449	18	283	3.75495e-06	0.000220892	P01027|Q02105|Q9Z2F6|Q61129|P97290|P35700|Q8K182|Q91X72|Q8VCG4|P08607|P14847|Q8BH35|Q3UEK1|P06683|P01887|P21180|P06684|Q9D659	http://amigo.geneontology.org/cgi-bin/amigo/term_details?term=GO:0002449
extracellular matrix organization	Gene Ontology	GO:0030198	18	306	1.02741e-05	0.000515222	Q9D1H9|P11276|Q9Z2F6|P51885|Q8CD91|Q8VDD8|P29788|Q08879|P11087|P12023|Q544G5|P39061|P63017|P21460|E9PZ16|P19324|P20918|Q5ND36	http://amigo.geneontology.org/cgi-bin/amigo/term_details?term=GO:0030198
extracellular structure organization	Gene Ontology	GO:0043062	18	307	1.07094e-05	0.000531107	Q9D1H9|P11276|Q9Z2F6|P51885|Q8CD91|Q8VDD8|P29788|Q08879|P11087|P12023|Q544G5|P39061|P63017|P21460|E9PZ16|P19324|P20918|Q5ND36	http://amigo.geneontology.org/cgi-bin/amigo/term_details?term=GO:0043062
response to metal ion	Gene Ontology	GO:0010038	18	322	1.95458e-05	0.000879274	P13020|Q9QXD6|D5MCW4|Q3UER1|E9PV24|P11276|P08228|P09803|Q99LX0|Q3UEM7|Q543N5|E9PZD8|Q5NCI4|Q542X9|P14847|Q9ESB3|Q3TGR2|A2A513	http://amigo.geneontology.org/cgi-bin/amigo/term_details?term=GO:0010038
positive regulation of cell motility	Gene Ontology	GO:2000147	18	601	0.0163887	0.179689	Q9CYL5|Q8VDD8|G5E852|P33434|Q60841|P11276|K7Q7T7|P29788|P11087|Q61805|B2RTL6|P20029|Q921I1|Q0PD45|Q5SX50|P14602|O70423|P39061	http://amigo.geneontology.org/cgi-bin/amigo/term_details?term=GO:2000147
positive regulation of locomotion	Gene Ontology	GO:0040017	18	625	0.0228724	0.220881	Q9CYL5|Q8VDD8|G5E852|P33434|Q60841|P11276|K7Q7T7|P29788|P11087|Q61805|B2RTL6|P20029|Q921I1|Q0PD45|Q5SX50|P14602|O70423|P39061	http://amigo.geneontology.org/cgi-bin/amigo/term_details?term=GO:0040017
complement activation	Gene Ontology	GO:0006956	17	51	1.00413e-15	4.72557e-13	P01027|Q02105|Q61129|P97290|E9Q8I0|P03953|Q8K182|Q8VCG4|P08607|P14847|Q8BH35|P04104|Q3UEK1|P06683|P21180|Q6GQT1|P06684	http://amigo.geneontology.org/cgi-bin/amigo/term_details?term=GO:0006956
cytosolic ribosome	Gene Ontology	GO:0022626	17	134	7.43262e-10	1.26313e-07	P99027|Q9CZX8|Q58EW0|Q5YLW3|A2A547|Q5M9L7|Q58DZ3|Q5BLJ7|Q4VAG4|P62267|P14115|Q5M8R8|Q5BLK2|Q9CQR2|P14206|Q9CXW4|P51910	http://amigo.geneontology.org/cgi-bin/amigo/term_details?term=GO:0022626
acute inflammatory response	Gene Ontology	GO:0002526	17	160	8.50891e-09	1.0624e-06	P01027|P11276|Q3TJ94|Q80YC5|P97290|E9Q8I0|E9Q5L2|P31532|Q61805|Q5I0U6|Q3UEK9|Q5ND36|P14847|Q3UBS3|Q6GQT1|O70423|Q60590	http://amigo.geneontology.org/cgi-bin/amigo/term_details?term=GO:0002526
adaptive immune response based on somatic recombination of immune receptors built from immunoglobulin superfamily domains	Gene Ontology	GO:0002460	17	308	3.80952e-05	0.00149402	P01027|Q02105|Q9Z2F6|Q61129|P97290|Q9D659|Q8K182|Q91X72|Q8VCG4|P08607|P14847|Q8BH35|Q3UEK1|P06683|P01887|P21180|P06684	http://amigo.geneontology.org/cgi-bin/amigo/term_details?term=GO:0002460
adaptive immune response	Gene Ontology	GO:0002250	17	364	0.000256206	0.00764617	P01027|Q02105|Q9Z2F6|Q61129|P97290|Q9D659|Q8K182|Q91X72|Q8VCG4|P08607|P14847|Q8BH35|Q3UEK1|P06683|P01887|P21180|P06684	http://amigo.geneontology.org/cgi-bin/amigo/term_details?term=GO:0002250
alcohol metabolic process	Gene Ontology	GO:0006066	17	423	0.00126297	0.0297187	Q00724|Q5M9K1|P12023|Q790P4|P21614|P08228|E9QP56|P09813|Q99LX0|Q91V80|Q5I0U6|P52430|P06728|Q00623|Q3UDY1|Q58EU7|Q9R1E6	http://amigo.geneontology.org/cgi-bin/amigo/term_details?term=GO:0006066
positive regulation of cell migration	Gene Ontology	GO:0030335	17	584	0.0242407	0.230099	Q9CYL5|Q8VDD8|G5E852|P33434|Q60841|P11276|K7Q7T7|P29788|P11087|Q61805|B2RTL6|P20029|P39061|Q0PD45|Q5SX50|P14602|O70423	http://amigo.geneontology.org/cgi-bin/amigo/term_details?term=GO:0030335
ribosomal subunit	Gene Ontology	GO:0044391	16	191	4.62638e-07	3.45173e-05	P99027|Q9CZX8|Q58EW0|Q5YLW3|A2A547|Q5M9L7|Q58DZ3|Q5BLJ7|Q4VAG4|P62267|P14115|Q5M8R8|Q5BLK2|Q9CQR2|P14206|Q9CXW4	http://amigo.geneontology.org/cgi-bin/amigo/term_details?term=GO:0044391
extracellular matrix component	Gene Ontology	GO:0044420	16	217	2.2007e-06	0.000134639	Q9D1H9|P11276|P14206|P11087|Q8CD91|Q544G5|E9PZ16|O88271|B2RTL6|Q546G4|Q921I1|P51885|P21460|P97298|Q08879|P39061	http://amigo.geneontology.org/cgi-bin/amigo/term_details?term=GO:0044420
glycosaminoglycan binding	Gene Ontology	GO:0005539	16	275	3.51561e-05	0.0014062	Q543R5|P11276|P49182|P12023|P51859|Q543J5|Q8R121|Q8CD91|P29788|Q5I0U6|Q4VAG4|E9Q8I0|B2RTL6|Q8VCS0|Q01339|Q9ESB3	http://amigo.geneontology.org/cgi-bin/amigo/term_details?term=GO:0005539
sulfur compound binding	Gene Ontology	GO:1901681	16	328	0.000242505	0.00734478	Q543R5|P11276|P49182|P12023|P51859|Q543J5|Q8R121|Q8CD91|P29788|Q5I0U6|Q4VAG4|E9Q8I0|B2RTL6|Q01339|Q9ESB3|P15626	http://amigo.geneontology.org/cgi-bin/amigo/term_details?term=GO:1901681
cell-substrate adhesion	Gene Ontology	GO:0031589	16	456	0.0060488	0.0956647	P11276|E9PV24|Q544G5|Q8CD91|K7Q7T7|P29788|P11087|Q3UEM7|Q64727|Q9R1E6|P51910|P16045|G5E852|Q00623|Q3TGR2|P20918	http://amigo.geneontology.org/cgi-bin/amigo/term_details?term=GO:0031589
humoral immune response mediated by circulating immunoglobulin	Gene Ontology	GO:0002455	15	49	1.35927e-13	5.94003e-11	P01027|Q02105|Q9Z2F6|Q61129|P97290|Q8K182|Q91X72|Q8VCG4|P08607|P14847|Q8BH35|Q3UEK1|P06683|P21180|P06684	http://amigo.geneontology.org/cgi-bin/amigo/term_details?term=GO:0002455
immunoglobulin mediated immune response	Gene Ontology	GO:0016064	15	137	4.36196e-08	4.44774e-06	P01027|Q02105|Q9Z2F6|Q61129|P97290|Q8K182|Q91X72|Q8VCG4|P08607|P14847|Q8BH35|Q3UEK1|P06683|P21180|P06684	http://amigo.geneontology.org/cgi-bin/amigo/term_details?term=GO:0016064
B cell mediated immunity	Gene Ontology	GO:0019724	15	140	5.66359e-08	5.49998e-06	P01027|Q02105|Q9Z2F6|Q61129|P97290|Q8K182|Q91X72|Q8VCG4|P08607|P14847|Q8BH35|Q3UEK1|P06683|P21180|P06684	http://amigo.geneontology.org/cgi-bin/amigo/term_details?term=GO:0019724
heparin binding	Gene Ontology	GO:0008201	15	213	7.56368e-06	0.000402388	Q543R5|P11276|P49182|P12023|P51859|Q543J5|Q8R121|Q8CD91|P29788|Q5I0U6|Q4VAG4|E9Q8I0|B2RTL6|Q01339|Q9ESB3	http://amigo.geneontology.org/cgi-bin/amigo/term_details?term=GO:0008201
protein folding	Gene Ontology	GO:0006457	15	228	1.60999e-05	0.000746205	Q8BND5|Q3TND1|Q71LX8|Q5SVY2|P63017|Q9DC23|O70591|Q9DCY1|Q4KL76|Q549A5|A1L347|P01887|P09813|Q3UAD6|P10639	http://amigo.geneontology.org/cgi-bin/amigo/term_details?term=GO:0006457
negative regulation of cell adhesion	Gene Ontology	GO:0007162	15	309	0.000391542	0.011039	Q543R5|G5E852|P33434|Q9D659|Q60994|P09803|P11087|P50404|Q61171|P51910|P16045|P56480|Q00623|Q9R1E6|P20918	http://amigo.geneontology.org/cgi-bin/amigo/term_details?term=GO:0007162
protein localization to nucleus	Gene Ontology	GO:0034504	15	460	0.013915	0.160323	G5E852|P48678|P51859|P10639|Q544G5|Q6P069|P09803|Q99LX0|Q9Z2F6|P18760|P11087|Q9CXW4|P35700|P51910|Q71LX8	http://amigo.geneontology.org/cgi-bin/amigo/term_details?term=GO:0034504
actin filament organization	Gene Ontology	GO:0007015	15	509	0.0299345	0.263014	P13020|A2ALU4|P59999|P68134|Q3UAD6|Q91VW3|Q8VDD8|Q9JJV2|Q921I1|K7Q7T7|Q5ND36|Q00623|P18760|Q5SX50|P60766	http://amigo.geneontology.org/cgi-bin/amigo/term_details?term=GO:0007015
protease binding	Gene Ontology	GO:0002020	14	178	4.65655e-06	0.000263785	Q62426|F8WI14|Q543J5|Q6P069|Q99LX0|Q00896|P70458|Q5ND36|Q3UEK1|P21460|Q01853|E9PZ16|Q6GQT1|P11276	http://amigo.geneontology.org/cgi-bin/amigo/term_details?term=GO:0002020
protein polymerization	Gene Ontology	GO:0051258	14	345	0.00297605	0.0593077	P13020|P99024|Q8VDD8|E9PV24|Q52L87|P59999|Q9JJV2|K7Q7T7|Q3UEM7|Q545B6|P14847|P68372|Q5SX50|Q3TGR2	http://amigo.geneontology.org/cgi-bin/amigo/term_details?term=GO:0051258
cofactor binding	Gene Ontology	GO:0048037	14	392	0.00850405	0.120389	P01027|O88844|Q9ET01|P54071|Q91V92|P14152|Q812C9|Q546G4|Q5NCI4|P19096|Q8C1A3|P16125|O70423|Q9DCD0	http://amigo.geneontology.org/cgi-bin/amigo/term_details?term=GO:0048037
regulation of immune effector process	Gene Ontology	GO:0002697	14	400	0.00996471	0.131106	P01027|Q00724|Q9CZX8|Q61990|P97290|E9Q8I0|Q91X72|P09813|Q61805|Q6GQT1|Q9D659|Q8VCS0|P01887|Q00623	http://amigo.geneontology.org/cgi-bin/amigo/term_details?term=GO:0002697
regulation of cellular component size	Gene Ontology	GO:0032535	14	466	0.0306916	0.2671	P13020|P11276|A2ALU4|Q71LX8|P22935|Q9JJV2|Q91VW3|P59999|Q8VDD8|P13373|Q0PD45|P18760|K7Q7T7|Q5SX50	http://amigo.geneontology.org/cgi-bin/amigo/term_details?term=GO:0032535
lipid localization	Gene Ontology	GO:0010876	14	484	0.0397206	0.311153	P01027|Q00724|P61979|P09813|Q60994|Q91V80|Q61805|P52430|Q01339|P14847|P06728|Q00623|Q3UY39|E9QP56	http://amigo.geneontology.org/cgi-bin/amigo/term_details?term=GO:0010876
complement activation, classical pathway	Gene Ontology	GO:0006958	13	32	2.99227e-13	1.22045e-10	P01027|Q02105|Q61129|P97290|Q8K182|Q8VCG4|P08607|P14847|Q8BH35|Q3UEK1|P06683|P21180|P06684	http://amigo.geneontology.org/cgi-bin/amigo/term_details?term=GO:0006958
basement membrane	Gene Ontology	GO:0005604	13	163	8.75342e-06	0.000448132	P11276|Q8CD91|Q544G5|P97298|O88271|B2RTL6|Q546G4|Q921I1|P21460|E9PZ16|P14206|Q08879|P39061	http://amigo.geneontology.org/cgi-bin/amigo/term_details?term=GO:0005604
response to peptide hormone	Gene Ontology	GO:0043434	13	375	0.0135953	0.15813	Q00724|Q3UEK9|Q3UER1|G5E852|A8IP69|Q4FJL0|Q60994|P29621|Q00896|Q60876|E9QP56|Q9CXW3|P84104	http://amigo.geneontology.org/cgi-bin/amigo/term_details?term=GO:0043434
negative regulation of locomotion	Gene Ontology	GO:0040013	13	379	0.0146747	0.166568	Q3UQV0|Q99PT1|Q9JJV2|Q544Z7|Q544G5|Q60994|P97298|Q543N5|P51910|Q4JFI8|Q01339|Q9ESB3|P06684	http://amigo.geneontology.org/cgi-bin/amigo/term_details?term=GO:0040013
response to peptide	Gene Ontology	GO:1901652	13	410	0.0253907	0.236463	Q00724|Q3UEK9|Q3UER1|G5E852|A8IP69|Q4FJL0|Q60994|P29621|Q00896|Q60876|E9QP56|Q9CXW3|P84104	http://amigo.geneontology.org/cgi-bin/amigo/term_details?term=GO:1901652
alcohol binding	Gene Ontology	GO:0043178	12	130	4.87942e-06	0.000271385	Q00724|Q3UER1|P22935|P21614|P09813|Q8VCG4|P70458|P14847|P06728|Q00623|Q58EU7|P51910	http://amigo.geneontology.org/cgi-bin/amigo/term_details?term=GO:0043178
negative regulation of defense response	Gene Ontology	GO:0031348	12	194	0.000187942	0.00580723	P99026|Q9CZX8|Q61990|P97290|Q543J5|Q60994|P97298|P04104|Q3TS44|Q00623|Q6GQT1|P51910	http://amigo.geneontology.org/cgi-bin/amigo/term_details?term=GO:0031348
positive regulation of response to wounding	Gene Ontology	GO:1903036	12	205	0.000302548	0.00885641	P01027|Q3TJ94|G5E852|Q80YC5|Q61805|Q9CZX8|Q01339|Q61171|Q5ND36|Q9ESB3|O70423|P20918	http://amigo.geneontology.org/cgi-bin/amigo/term_details?term=GO:1903036
response to reactive oxygen species	Gene Ontology	GO:0000302	12	249	0.00151523	0.034334	P33434|Q544Z7|P08228|Q542X9|Q99LX0|Q61171|Q3UBS3|P06728|Q3UDY1|P35700|P51910|P10639	http://amigo.geneontology.org/cgi-bin/amigo/term_details?term=GO:0000302
cellular response to oxidative stress	Gene Ontology	GO:0034599	12	288	0.00467195	0.0816657	Q542X9|G5E852|P10639|Q544Z7|P08228|P14602|Q99LX0|Q61171|Q3UBS3|P06728|Q3UDY1|P35700	http://amigo.geneontology.org/cgi-bin/amigo/term_details?term=GO:0034599
negative regulation of cell migration	Gene Ontology	GO:0030336	12	317	0.0094002	0.125843	Q3UQV0|Q99PT1|Q9JJV2|Q544Z7|Q544G5|Q60994|P97298|Q543N5|P51910|Q01339|Q9ESB3|P06684	http://amigo.geneontology.org/cgi-bin/amigo/term_details?term=GO:0030336
negative regulation of cell motility	Gene Ontology	GO:2000146	12	325	0.0112034	0.139519	Q3UQV0|Q99PT1|Q9JJV2|Q544Z7|Q544G5|Q60994|P97298|Q543N5|P51910|Q01339|Q9ESB3|P06684	http://amigo.geneontology.org/cgi-bin/amigo/term_details?term=GO:2000146
negative regulation of cellular component movement	Gene Ontology	GO:0051271	12	345	0.0168749	0.182896	Q3UQV0|Q99PT1|Q9JJV2|Q544Z7|Q544G5|Q60994|P97298|Q543N5|P51910|Q01339|Q9ESB3|P06684	http://amigo.geneontology.org/cgi-bin/amigo/term_details?term=GO:0051271
reactive oxygen species metabolic process	Gene Ontology	GO:0072593	12	345	0.0168749	0.182896	Q3TJ94|G5E852|P08228|Q542X9|Q99LX0|Q14BR4|Q549A5|Q61171|P06728|P14847|Q3UBS3|P35700	http://amigo.geneontology.org/cgi-bin/amigo/term_details?term=GO:0072593
steroid metabolic process	Gene Ontology	GO:0008202	12	367	0.0253532	0.236463	P12023|Q790P4|Q61581|P08228|P09813|E9QP56|Q91V80|Q5I0U6|P52430|P06728|Q00623|P21614	http://amigo.geneontology.org/cgi-bin/amigo/term_details?term=GO:0008202
acute-phase response	Gene Ontology	GO:0006953	11	76	2.18041e-07	1.73243e-05	P11276|Q3TJ94|E9Q5L2|P31532|Q61805|Q5I0U6|Q3UEK9|Q5ND36|P14847|Q3UBS3|Q60590	http://amigo.geneontology.org/cgi-bin/amigo/term_details?term=GO:0006953
regulation of blood coagulation	Gene Ontology	GO:0030193	11	115	8.78978e-06	0.000448132	Q543R5|Q3TJ94|Q80YC5|P97290|Q543J5|P33587|Q01339|Q61171|Q5ND36|Q9ESB3|P20918	http://amigo.geneontology.org/cgi-bin/amigo/term_details?term=GO:0030193
regulation of hemostasis	Gene Ontology	GO:1900046	11	115	8.78978e-06	0.000448132	Q543R5|Q3TJ94|Q80YC5|P97290|Q543J5|P33587|Q01339|Q61171|Q5ND36|Q9ESB3|P20918	http://amigo.geneontology.org/cgi-bin/amigo/term_details?term=GO:1900046
regulation of coagulation	Gene Ontology	GO:0050818	11	123	1.57705e-05	0.000736517	Q543R5|Q3TJ94|Q80YC5|P97290|Q543J5|P33587|Q01339|Q61171|Q5ND36|Q9ESB3|P20918	http://amigo.geneontology.org/cgi-bin/amigo/term_details?term=GO:0050818
platelet activation	Gene Ontology	GO:0030168	11	155	0.000111904	0.00376169	Q543R5|Q3TJ94|E9PV24|P26039|B2RRX1|P14602|Q64727|Q3UEM7|Q9ESB3|Q3TGR2|Q3THE2	http://amigo.geneontology.org/cgi-bin/amigo/term_details?term=GO:0030168
regulation of wound healing	Gene Ontology	GO:0061041	11	160	0.000145404	0.00470677	Q543R5|Q3TJ94|Q80YC5|P97290|Q543J5|P33587|Q01339|Q61171|Q5ND36|Q9ESB3|P20918	http://amigo.geneontology.org/cgi-bin/amigo/term_details?term=GO:0061041
glycoprotein binding	Gene Ontology	GO:0001948	11	163	0.000169327	0.00530096	Q00896|P10605|E9Q8I0|Q544G5|P09803|Q64726|Q64727|P20029|Q5FWJ3|P16045|Q01339	http://amigo.geneontology.org/cgi-bin/amigo/term_details?term=GO:0001948
cofactor metabolic process	Gene Ontology	GO:0051186	11	357	0.0442638	0.335156	Q3UER1|Q91V92|P17751|Q91X72|P14152|P19096|Q8C1A3|Q9CQ60|Q3UDY1|P16125|Q9DCD0	http://amigo.geneontology.org/cgi-bin/amigo/term_details?term=GO:0051186
leukocyte migration	Gene Ontology	GO:0050900	11	360	0.0464147	0.344474	K7Q7T7|Q9CZX8|P51910|F8WI14|P26041|Q61805|B2RTL6|P06684|O70423|P20918|P60766	http://amigo.geneontology.org/cgi-bin/amigo/term_details?term=GO:0050900
maintenance of location	Gene Ontology	GO:0051235	11	364	0.0493916	0.358566	P01027|P26039|P09528|Q544G5|Q6P069|Q9CQV8|Q546G4|P20029|P14847|Q00623|Q5SX50	http://amigo.geneontology.org/cgi-bin/amigo/term_details?term=GO:0051235
plasma lipoprotein particle	Gene Ontology	GO:0034358	10	49	4.49044e-08	4.50369e-06	P09813|Q91V80|P31532|Q5I0U6|Q549A5|Q01339|P52430|P06728|Q00623|E9QP56	http://amigo.geneontology.org/cgi-bin/amigo/term_details?term=GO:0034358
protein-lipid complex	Gene Ontology	GO:0032994	10	55	1.16927e-07	9.93559e-06	P09813|Q91V80|P31532|Q5I0U6|Q549A5|Q01339|P52430|P06728|Q00623|E9QP56	http://amigo.geneontology.org/cgi-bin/amigo/term_details?term=GO:0032994
intermediate filament cytoskeleton	Gene Ontology	GO:0045111	10	231	0.00729984	0.107099	Q9DCV7|Q5NC82|Q9CZU4|P48678|Q61781|Q9R0H5|Q5FWJ3|P04104|Q8C1A3|A2A513	http://amigo.geneontology.org/cgi-bin/amigo/term_details?term=GO:0045111
serine-type peptidase activity	Gene Ontology	GO:0008236	10	247	0.0111385	0.139519	Q3TJ94|Q80YC5|Q61129|Q60841|P16294|P03953|Q3UBS3|P21180|P33587|P20918	http://amigo.geneontology.org/cgi-bin/amigo/term_details?term=GO:0008236
serine hydrolase activity	Gene Ontology	GO:0017171	10	251	0.0123011	0.148732	Q3TJ94|Q80YC5|Q61129|Q60841|P16294|P03953|Q3UBS3|P21180|P33587|P20918	http://amigo.geneontology.org/cgi-bin/amigo/term_details?term=GO:0017171
regulation of cell-substrate adhesion	Gene Ontology	GO:0010810	10	255	0.0135528	0.158067	G5E852|Q8CD91|K7Q7T7|P29788|P11087|Q9R1E6|P51910|P16045|Q00623|P20918	http://amigo.geneontology.org/cgi-bin/amigo/term_details?term=GO:0010810
negative regulation of cytokine production	Gene Ontology	GO:0001818	10	272	0.0199566	0.201809	Q9Z2F6|Q9D659|K7Q7T7|P09813|Q60994|Q61805|P50404|Q8VCS0|Q00623|P51910	http://amigo.geneontology.org/cgi-bin/amigo/term_details?term=GO:0001818
cell-matrix adhesion	Gene Ontology	GO:0007160	10	292	0.0300325	0.263014	P11276|E9PV24|Q544G5|K7Q7T7|P29788|Q64727|P51910|Q3UEM7|Q3TGR2|Q9R1E6	http://amigo.geneontology.org/cgi-bin/amigo/term_details?term=GO:0007160
cell adhesion molecule binding	Gene Ontology	GO:0050839	10	303	0.0368922	0.29846	P11276|E9PV24|P26039|P26041|P29788|P09803|O35381|B2RTL6|Q3UEM7|Q3TGR2	http://amigo.geneontology.org/cgi-bin/amigo/term_details?term=GO:0050839
epithelial cell migration	Gene Ontology	GO:0010631	10	309	0.0410578	0.319582	Q9CYL5|Q91VW3|Q9JJV2|P14602|Q01339|Q0PD45|Q9ESB3|Q00623|P97298|Q5SX50	http://amigo.geneontology.org/cgi-bin/amigo/term_details?term=GO:0010631
epithelium migration	Gene Ontology	GO:0090132	10	315	0.0455338	0.341392	Q9CYL5|Q91VW3|Q9JJV2|P14602|Q01339|Q0PD45|Q9ESB3|Q00623|P97298|Q5SX50	http://amigo.geneontology.org/cgi-bin/amigo/term_details?term=GO:0090132
tissue migration	Gene Ontology	GO:0090130	10	318	0.0478907	0.351735	Q9CYL5|Q91VW3|Q9JJV2|P14602|Q01339|Q0PD45|Q9ESB3|Q00623|P97298|Q5SX50	http://amigo.geneontology.org/cgi-bin/amigo/term_details?term=GO:0090130
high-density lipoprotein particle	Gene Ontology	GO:0034364	9	31	1.56027e-08	1.80108e-06	P09813|Q91V80|P31532|Q5I0U6|Q549A5|Q01339|P52430|P06728|Q00623	http://amigo.geneontology.org/cgi-bin/amigo/term_details?term=GO:0034364
negative regulation of blood coagulation	Gene Ontology	GO:0030195	9	52	7.24264e-07	5.09316e-05	Q543R5|Q3TJ94|Q80YC5|P97290|P33587|Q01339|Q5ND36|Q9ESB3|P20918	http://amigo.geneontology.org/cgi-bin/amigo/term_details?term=GO:0030195
negative regulation of hemostasis	Gene Ontology	GO:1900047	9	52	7.24264e-07	5.09316e-05	Q543R5|Q3TJ94|Q80YC5|P97290|P33587|Q01339|Q5ND36|Q9ESB3|P20918	http://amigo.geneontology.org/cgi-bin/amigo/term_details?term=GO:1900047
negative regulation of coagulation	Gene Ontology	GO:0050819	9	56	1.25818e-06	8.01825e-05	Q543R5|Q3TJ94|Q80YC5|P97290|P33587|Q01339|Q5ND36|Q9ESB3|P20918	http://amigo.geneontology.org/cgi-bin/amigo/term_details?term=GO:0050819
negative regulation of wound healing	Gene Ontology	GO:0061045	9	67	4.76438e-06	0.000267417	Q543R5|Q3TJ94|Q80YC5|P97290|P33587|Q01339|Q5ND36|Q9ESB3|P20918	http://amigo.geneontology.org/cgi-bin/amigo/term_details?term=GO:0061045
platelet aggregation	Gene Ontology	GO:0070527	9	90	4.12213e-05	0.00154813	Q543R5|E9PV24|P26039|B2RRX1|P14602|Q64727|Q3UEM7|Q3TGR2|Q3THE2	http://amigo.geneontology.org/cgi-bin/amigo/term_details?term=GO:0070527
proteasome complex	Gene Ontology	GO:0000502	9	94	5.63453e-05	0.00202777	P99026|Q3UPK6|O55234|Q58EV4|Q14AQ1|P14602|Q9QUM9|Q3TS44|Q01853	http://amigo.geneontology.org/cgi-bin/amigo/term_details?term=GO:0000502
collagen trimer	Gene Ontology	GO:0005581	9	122	0.000351863	0.0100125	Q02105|Q4ZJN1|P51885|Q60994|P11087|Q5BKS0|P50404|P39061|Q3UEK1	http://amigo.geneontology.org/cgi-bin/amigo/term_details?term=GO:0005581
negative regulation of inflammatory response	Gene Ontology	GO:0050728	9	147	0.00123153	0.0290908	P99026|Q9CZX8|Q543J5|Q60994|P97298|P04104|Q3TS44|Q00623|P51910	http://amigo.geneontology.org/cgi-bin/amigo/term_details?term=GO:0050728
cholesterol metabolic process	Gene Ontology	GO:0008203	9	154	0.00166817	0.037125	P12023|P08228|P09813|Q91V80|Q5I0U6|P52430|P06728|Q00623|E9QP56	http://amigo.geneontology.org/cgi-bin/amigo/term_details?term=GO:0008203
cellular response to reactive oxygen species	Gene Ontology	GO:0034614	9	159	0.00204993	0.0444732	P10639|Q544Z7|P08228|Q99LX0|Q61171|Q542X9|P06728|Q3UDY1|P35700	http://amigo.geneontology.org/cgi-bin/amigo/term_details?term=GO:0034614
sterol metabolic process	Gene Ontology	GO:0016125	9	161	0.00222083	0.0473417	P12023|P08228|P09813|Q91V80|Q5I0U6|P52430|P06728|Q00623|E9QP56	http://amigo.geneontology.org/cgi-bin/amigo/term_details?term=GO:0016125
negative regulation of immune response	Gene Ontology	GO:0050777	9	166	0.00269793	0.054837	P99026|Q9CZX8|P97290|Q9D659|P09813|Q8VCS0|Q3TS44|Q00623|Q6GQT1	http://amigo.geneontology.org/cgi-bin/amigo/term_details?term=GO:0050777
amine metabolic process	Gene Ontology	GO:0009308	9	167	0.0028024	0.0563984	P09813|Q99LX0|Q812C9|Q5EBQ2|P52430|P06728|Q00623|O70423|Q9R1E6	http://amigo.geneontology.org/cgi-bin/amigo/term_details?term=GO:0009308
oxidoreductase activity, acting on the CH-OH group of donors, NAD or NADP as acceptor	Gene Ontology	GO:0016616	9	179	0.00432261	0.0766542	P16125|Q790P4|P54071|Q3UDY1|O88844|G5E8N5|P19096|P14152|Q9DCD0	http://amigo.geneontology.org/cgi-bin/amigo/term_details?term=GO:0016616
oxidoreductase activity, acting on CH-OH group of donors	Gene Ontology	GO:0016614	9	201	0.00869991	0.122078	P16125|Q790P4|P54071|Q3UDY1|O88844|G5E8N5|P19096|P14152|Q9DCD0	http://amigo.geneontology.org/cgi-bin/amigo/term_details?term=GO:0016614
growth factor binding	Gene Ontology	GO:0019838	9	203	0.00922147	0.124266	Q3UQV0|Q9CZX8|Q61581|P11087|P47877|Q6GQT1|P70389|B2RTB0|P47880	http://amigo.geneontology.org/cgi-bin/amigo/term_details?term=GO:0019838
spliceosomal complex	Gene Ontology	GO:0005681	9	206	0.0100476	0.13145	Q497K3|P62305|P63017|P61979|P49312|Q9Z204|Q8VEK3|O88569|Q8K4Z5	http://amigo.geneontology.org/cgi-bin/amigo/term_details?term=GO:0005681
serine-type endopeptidase activity	Gene Ontology	GO:0004252	9	217	0.0135588	0.158067	Q3TJ94|Q80YC5|Q61129|P16294|P03953|Q3UBS3|P21180|P33587|P20918	http://amigo.geneontology.org/cgi-bin/amigo/term_details?term=GO:0004252
regulation of epithelial cell migration	Gene Ontology	GO:0010632	9	226	0.0170478	0.183301	Q9CYL5|Q91VW3|Q9JJV2|P14602|Q01339|Q0PD45|Q9ESB3|Q5SX50|P97298	http://amigo.geneontology.org/cgi-bin/amigo/term_details?term=GO:0010632
regulation of reactive oxygen species metabolic process	Gene Ontology	GO:2000377	9	237	0.0221501	0.215787	Q3TJ94|G5E852|P08228|Q99LX0|Q14BR4|Q549A5|Q61171|P14847|Q3UBS3	http://amigo.geneontology.org/cgi-bin/amigo/term_details?term=GO:2000377
regulation of actin filament length	Gene Ontology	GO:0030832	9	254	0.0320521	0.271976	P13020|A2ALU4|Q91VW3|Q9JJV2|P59999|Q8VDD8|K7Q7T7|P18760|Q5SX50	http://amigo.geneontology.org/cgi-bin/amigo/term_details?term=GO:0030832
regulation of actin polymerization or depolymerization	Gene Ontology	GO:0008064	9	254	0.0320521	0.271976	P13020|A2ALU4|Q91VW3|Q9JJV2|P59999|Q8VDD8|K7Q7T7|P18760|Q5SX50	http://amigo.geneontology.org/cgi-bin/amigo/term_details?term=GO:0008064
negative regulation of protein transport	Gene Ontology	GO:0051224	9	271	0.044665	0.337354	P10639|Q6P069|P09813|Q60994|Q9CQV8|P20029|Q00623|Q99LX0|P51910	http://amigo.geneontology.org/cgi-bin/amigo/term_details?term=GO:0051224
actin polymerization or depolymerization	Gene Ontology	GO:0008154	9	273	0.0463388	0.344474	P13020|A2ALU4|Q91VW3|Q9JJV2|P59999|Q8VDD8|K7Q7T7|P18760|Q5SX50	http://amigo.geneontology.org/cgi-bin/amigo/term_details?term=GO:0008154
coenzyme metabolic process	Gene Ontology	GO:0006732	9	276	0.0489266	0.357199	Q3UER1|P17751|Q91V92|P14152|P19096|Q8C1A3|Q9CQ60|P16125|Q9DCD0	http://amigo.geneontology.org/cgi-bin/amigo/term_details?term=GO:0006732
regulation of protein localization to nucleus	Gene Ontology	GO:1900180	9	277	0.0498099	0.358566	G5E852|P48678|P10639|Q6P069|P09803|Q99LX0|P35700|P51910|Q71LX8	http://amigo.geneontology.org/cgi-bin/amigo/term_details?term=GO:1900180
complement activation, alternative pathway	Gene Ontology	GO:0006957	8	16	3.1907e-09	4.53969e-07	P01027|Q8BH35|E9Q8I0|P03953|Q8K182|Q8VCG4|P06683|P06684	http://amigo.geneontology.org/cgi-bin/amigo/term_details?term=GO:0006957
cytosolic small ribosomal subunit	Gene Ontology	GO:0022627	8	60	1.68211e-05	0.000767997	Q9CZX8|Q5YLW3|Q5M9L7|Q5BLK2|Q5BLJ7|P14206|P62267|Q9CQR2	http://amigo.geneontology.org/cgi-bin/amigo/term_details?term=GO:0022627
translational elongation	Gene Ontology	GO:0006414	8	62	2.08643e-05	0.000924985	P99027|P58252|Q5M8R8|Q8BGY2|Q5M9L7|Q9CQR2|Q58E35|Q80T06	http://amigo.geneontology.org/cgi-bin/amigo/term_details?term=GO:0006414
cytosolic large ribosomal subunit	Gene Ontology	GO:0022625	8	63	2.31732e-05	0.00101871	P99027|Q58EW0|A2A547|Q58DZ3|Q4VAG4|P14115|Q5M8R8|Q9CXW4	http://amigo.geneontology.org/cgi-bin/amigo/term_details?term=GO:0022625
small ribosomal subunit	Gene Ontology	GO:0015935	8	96	0.000347294	0.0100125	Q9CZX8|Q5YLW3|Q5M9L7|Q5BLK2|Q5BLJ7|P14206|P62267|Q9CQR2	http://amigo.geneontology.org/cgi-bin/amigo/term_details?term=GO:0015935
large ribosomal subunit	Gene Ontology	GO:0015934	8	99	0.000420812	0.0117558	P99027|Q58EW0|A2A547|Q58DZ3|Q4VAG4|P14115|Q5M8R8|Q9CXW4	http://amigo.geneontology.org/cgi-bin/amigo/term_details?term=GO:0015934
response to transition metal nanoparticle	Gene Ontology	GO:1990267	8	108	0.000720163	0.0183582	P11276|Q3UER1|P08228|Q99LX0|Q5NCI4|Q542X9|Q9ESB3|E9PZD8	http://amigo.geneontology.org/cgi-bin/amigo/term_details?term=GO:1990267
unfolded protein binding	Gene Ontology	GO:0051082	8	109	0.000761942	0.0191834	Q71LX8|P63017|Q3UAD6|O70591|Q5I0U7|P20029|A1L347|P19324	http://amigo.geneontology.org/cgi-bin/amigo/term_details?term=GO:0051082
negative regulation of immune effector process	Gene Ontology	GO:0002698	8	134	0.00261571	0.0537011	Q9CZX8|Q61990|P97290|Q9D659|P09813|Q8VCS0|Q00623|Q6GQT1	http://amigo.geneontology.org/cgi-bin/amigo/term_details?term=GO:0002698
cellular response to metal ion	Gene Ontology	GO:0071248	8	137	0.00297432	0.0593077	P13020|Q9QXD6|P11276|P09803|Q543N5|P14847|Q9ESB3|A2A513	http://amigo.geneontology.org/cgi-bin/amigo/term_details?term=GO:0071248
multicellular organismal metabolic process	Gene Ontology	GO:0044236	8	140	0.00337006	0.0640311	Q9D1H9|Q3TJ94|P10605|P33434|P11087|Q5ND36|P06728|P19324	http://amigo.geneontology.org/cgi-bin/amigo/term_details?term=GO:0044236
regeneration	Gene Ontology	GO:0031099	8	153	0.00557598	0.0902483	G5E852|P33434|Q60817|P09813|Q01339|P06728|Q00623|P20918	http://amigo.geneontology.org/cgi-bin/amigo/term_details?term=GO:0031099
intermediate filament	Gene Ontology	GO:0005882	8	154	0.00578257	0.092855	Q9DCV7|Q5NC82|P48678|Q61781|Q9R0H5|Q5FWJ3|P04104|A2A513	http://amigo.geneontology.org/cgi-bin/amigo/term_details?term=GO:0005882
cellular response to inorganic substance	Gene Ontology	GO:0071241	8	154	0.00578257	0.092855	P13020|Q9QXD6|P11276|P09803|Q543N5|P14847|Q9ESB3|A2A513	http://amigo.geneontology.org/cgi-bin/amigo/term_details?term=GO:0071241
positive regulation of endocytosis	Gene Ontology	GO:0045807	8	180	0.0134744	0.158067	P01027|P61979|P29788|Q3UEK9|Q61805|P50404|Q3UEK1|P21180	http://amigo.geneontology.org/cgi-bin/amigo/term_details?term=GO:0045807
maintenance of location in cell	Gene Ontology	GO:0051651	8	190	0.017846	0.188569	P26039|P09528|Q544G5|Q6P069|Q9CQV8|Q546G4|P20029|Q5SX50	http://amigo.geneontology.org/cgi-bin/amigo/term_details?term=GO:0051651
cytoplasmic ribonucleoprotein granule	Gene Ontology	GO:0036464	8	191	0.0183329	0.1911	Q6ZWX6|P99024|B2RRX1|Q5M8R8|K7Q7T7|Q9QUM9|Q8VEK3|O88569	http://amigo.geneontology.org/cgi-bin/amigo/term_details?term=GO:0036464
ribonucleoprotein granule	Gene Ontology	GO:0035770	8	197	0.0214558	0.212565	Q6ZWX6|P99024|B2RRX1|Q5M8R8|K7Q7T7|Q9QUM9|Q8VEK3|O88569	http://amigo.geneontology.org/cgi-bin/amigo/term_details?term=GO:0035770
organophosphate catabolic process	Gene Ontology	GO:0046434	8	200	0.0231505	0.221998	O88844|P17751|P09813|P52430|Q9CQ60|P70349|Q9R1E6|Q9DCD0	http://amigo.geneontology.org/cgi-bin/amigo/term_details?term=GO:0046434
negative regulation of cell-cell adhesion	Gene Ontology	GO:0022408	8	213	0.0315828	0.270243	Q543R5|G5E852|Q9D659|Q60994|P09803|P50404|Q61171|Q00623	http://amigo.geneontology.org/cgi-bin/amigo/term_details?term=GO:0022408
ammonium ion metabolic process	Gene Ontology	GO:0097164	8	214	0.0323077	0.273387	P09813|Q3UDY1|Q5EBQ2|P52430|P06728|Q00623|Q99LX0|Q9R1E6	http://amigo.geneontology.org/cgi-bin/amigo/term_details?term=GO:0097164
regulation of leukocyte migration	Gene Ontology	GO:0002685	8	219	0.0361025	0.292937	K7Q7T7|F8WI14|P26041|Q61805|B2RTL6|P51910|O70423|P06684	http://amigo.geneontology.org/cgi-bin/amigo/term_details?term=GO:0002685
phagocytosis	Gene Ontology	GO:0006909	8	222	0.0385176	0.305197	P01027|K7Q7T7|Q60994|Q3UEK9|Q61805|P50404|Q3UEK1|P21180	http://amigo.geneontology.org/cgi-bin/amigo/term_details?term=GO:0006909
positive regulation of DNA metabolic process	Gene Ontology	GO:0051054	8	226	0.0419024	0.325742	A2RTT4|Q542J9|Q544Z7|K7Q7T7|P21460|Q5SX50|Q9CXW3|P60766	http://amigo.geneontology.org/cgi-bin/amigo/term_details?term=GO:0051054
fibrinolysis	Gene Ontology	GO:0042730	7	23	4.85571e-07	3.55085e-05	Q3TJ94|Q80YC5|P97290|Q01339|Q5ND36|Q9ESB3|P20918	http://amigo.geneontology.org/cgi-bin/amigo/term_details?term=GO:0042730
positive regulation of blood coagulation	Gene Ontology	GO:0030194	7	36	6.37056e-06	0.000344912	Q3TJ94|Q80YC5|Q01339|Q61171|Q5ND36|Q9ESB3|P20918	http://amigo.geneontology.org/cgi-bin/amigo/term_details?term=GO:0030194
positive regulation of hemostasis	Gene Ontology	GO:1900048	7	36	6.37056e-06	0.000344912	Q3TJ94|Q80YC5|Q01339|Q61171|Q5ND36|Q9ESB3|P20918	http://amigo.geneontology.org/cgi-bin/amigo/term_details?term=GO:1900048
positive regulation of coagulation	Gene Ontology	GO:0050820	7	41	1.35445e-05	0.000652484	Q3TJ94|Q80YC5|Q01339|Q61171|Q5ND36|Q9ESB3|P20918	http://amigo.geneontology.org/cgi-bin/amigo/term_details?term=GO:0050820
cytolysis	Gene Ontology	GO:0019835	7	53	5.97895e-05	0.00213914	A0A077S2U6|Q8BH35|Q8K182|Q8VCG4|Q546G4|P06683|P06684	http://amigo.geneontology.org/cgi-bin/amigo/term_details?term=GO:0019835
positive regulation of wound healing	Gene Ontology	GO:0090303	7	60	0.000121776	0.00404906	Q3TJ94|Q80YC5|Q01339|Q61171|Q5ND36|Q9ESB3|P20918	http://amigo.geneontology.org/cgi-bin/amigo/term_details?term=GO:0090303
cellular aldehyde metabolic process	Gene Ontology	GO:0006081	7	76	0.000462552	0.0127473	Q00724|P17751|P54071|Q99LX0|O88844|Q9CQ60|Q9DCD0	http://amigo.geneontology.org/cgi-bin/amigo/term_details?term=GO:0006081
superoxide metabolic process	Gene Ontology	GO:0006801	7	78	0.000534431	0.0144037	P08228|Q99LX0|Q61171|Q542X9|P14847|P06728|P35700	http://amigo.geneontology.org/cgi-bin/amigo/term_details?term=GO:0006801
copper ion binding	Gene Ontology	GO:0005507	7	81	0.000658614	0.0171464	P08228|Q99LX0|Q812C9|Q542X9|P06728|O70423|E9PZD8	http://amigo.geneontology.org/cgi-bin/amigo/term_details?term=GO:0005507
antioxidant activity	Gene Ontology	GO:0016209	7	96	0.00166105	0.037125	P06728|P08228|Q99LX0|Q61171|Q542X9|Q3UBS3|P35700	http://amigo.geneontology.org/cgi-bin/amigo/term_details?term=GO:0016209
regulation of phagocytosis	Gene Ontology	GO:0050764	7	109	0.00325233	0.0628467	P01027|Q60994|Q3UEK9|Q61805|P50404|Q3UEK1|P21180	http://amigo.geneontology.org/cgi-bin/amigo/term_details?term=GO:0050764
structural constituent of cytoskeleton	Gene Ontology	GO:0005200	7	115	0.00429308	0.0763519	P99024|P68372|Q52L87|P26039|P59999|Q9R0H5|Q5FWJ3	http://amigo.geneontology.org/cgi-bin/amigo/term_details?term=GO:0005200
collagen metabolic process	Gene Ontology	GO:0032963	7	117	0.00469047	0.0817559	Q9D1H9|Q3TJ94|P10605|P33434|P11087|Q5ND36|P19324	http://amigo.geneontology.org/cgi-bin/amigo/term_details?term=GO:0032963
pyruvate metabolic process	Gene Ontology	GO:0006090	7	120	0.00533768	0.0892322	Q9QXD6|Q3UER1|P05063|P17751|G5E8N5|Q5NCI4|P16125	http://amigo.geneontology.org/cgi-bin/amigo/term_details?term=GO:0006090
multicellular organismal macromolecule metabolic process	Gene Ontology	GO:0044259	7	120	0.00533768	0.0892322	Q9D1H9|Q3TJ94|P10605|P33434|P11087|Q5ND36|P19324	http://amigo.geneontology.org/cgi-bin/amigo/term_details?term=GO:0044259
negative regulation of leukocyte differentiation	Gene Ontology	GO:1902106	7	133	0.0089384	0.12256	Q5NC82|Q60994|Q02105|Q8VCS0|Q4JFI8|Q61171|Q544R9	http://amigo.geneontology.org/cgi-bin/amigo/term_details?term=GO:1902106
acylglycerol metabolic process	Gene Ontology	GO:0006639	7	148	0.0150025	0.167798	P01027|P09813|Q91V80|Q01339|P06728|Q00623|E9QP56	http://amigo.geneontology.org/cgi-bin/amigo/term_details?term=GO:0006639
neutral lipid metabolic process	Gene Ontology	GO:0006638	7	149	0.01549	0.172636	P01027|P09813|Q91V80|Q01339|P06728|Q00623|E9QP56	http://amigo.geneontology.org/cgi-bin/amigo/term_details?term=GO:0006638
cellular amine metabolic process	Gene Ontology	GO:0044106	7	160	0.0216139	0.212565	P09813|Q99LX0|Q5EBQ2|P52430|P06728|Q00623|Q9R1E6	http://amigo.geneontology.org/cgi-bin/amigo/term_details?term=GO:0044106
response to hydrogen peroxide	Gene Ontology	GO:0042542	7	163	0.0235386	0.224842	P33434|Q544Z7|P08228|Q99LX0|Q3UBS3|Q3UDY1|P10639	http://amigo.geneontology.org/cgi-bin/amigo/term_details?term=GO:0042542
alcohol biosynthetic process	Gene Ontology	GO:0046165	7	181	0.0375856	0.303362	Q790P4|P08228|P09813|Q99LX0|P06728|Q00623|Q3UDY1	http://amigo.geneontology.org/cgi-bin/amigo/term_details?term=GO:0046165
positive regulation of binding	Gene Ontology	GO:0051099	7	182	0.0384976	0.305197	G5E852|Q71LX8|Q9JMG1|P29788|Q99LX0|P52430|P10639	http://amigo.geneontology.org/cgi-bin/amigo/term_details?term=GO:0051099
ribonucleoprotein complex assembly	Gene Ontology	GO:0022618	7	183	0.039424	0.309623	Q9CZX8|Q9CZU4|P62305|P14206|Q5M9L7|Q497K3|Q8K4Z5	http://amigo.geneontology.org/cgi-bin/amigo/term_details?term=GO:0022618
isomerase activity	Gene Ontology	GO:0016853	7	193	0.0494909	0.358566	Q8BND5|Q3TND1|Q5NCI4|Q5SVY2|P17751|Q9DCY1|Q149F1	http://amigo.geneontology.org/cgi-bin/amigo/term_details?term=GO:0016853
complement binding	Gene Ontology	GO:0001848	6	21	4.43344e-06	0.000258322	P97290|E9Q8I0|Q8K182|Q8VCG4|Q4JFI8|P14847	http://amigo.geneontology.org/cgi-bin/amigo/term_details?term=GO:0001848
proteasome core complex	Gene Ontology	GO:0005839	6	30	2.56885e-05	0.0010914	P99026|Q3UPK6|O55234|Q58EV4|Q9QUM9|Q3TS44	http://amigo.geneontology.org/cgi-bin/amigo/term_details?term=GO:0005839
removal of superoxide radicals	Gene Ontology	GO:0019430	6	32	3.53964e-05	0.0014062	P08228|Q99LX0|Q61171|Q542X9|P06728|P35700	http://amigo.geneontology.org/cgi-bin/amigo/term_details?term=GO:0019430
cellular response to superoxide	Gene Ontology	GO:0071451	6	33	4.12464e-05	0.00154813	P08228|Q99LX0|Q61171|Q542X9|P06728|P35700	http://amigo.geneontology.org/cgi-bin/amigo/term_details?term=GO:0071451
threonine-type endopeptidase activity	Gene Ontology	GO:0004298	6	33	4.12464e-05	0.00154813	P99026|Q3UPK6|O55234|Q58EV4|Q9QUM9|Q3TS44	http://amigo.geneontology.org/cgi-bin/amigo/term_details?term=GO:0004298
threonine-type peptidase activity	Gene Ontology	GO:0070003	6	33	4.12464e-05	0.00154813	P99026|Q3UPK6|O55234|Q58EV4|Q9QUM9|Q3TS44	http://amigo.geneontology.org/cgi-bin/amigo/term_details?term=GO:0070003
cellular response to oxygen radical	Gene Ontology	GO:0071450	6	33	4.12464e-05	0.00154813	P08228|Q99LX0|Q61171|Q542X9|P06728|P35700	http://amigo.geneontology.org/cgi-bin/amigo/term_details?term=GO:0071450
response to superoxide	Gene Ontology	GO:0000303	6	37	7.28489e-05	0.0025468	P08228|Q99LX0|Q61171|Q542X9|P06728|P35700	http://amigo.geneontology.org/cgi-bin/amigo/term_details?term=GO:0000303
response to oxygen radical	Gene Ontology	GO:0000305	6	38	8.31723e-05	0.00287485	P08228|Q99LX0|Q61171|Q542X9|P06728|P35700	http://amigo.geneontology.org/cgi-bin/amigo/term_details?term=GO:0000305
isoprenoid binding	Gene Ontology	GO:0019840	6	48	0.000264417	0.00784422	Q00724|P22935|Q8VCG4|P70458|Q9Z1V0|Q58EU7	http://amigo.geneontology.org/cgi-bin/amigo/term_details?term=GO:0019840
smooth endoplasmic reticulum	Gene Ontology	GO:0005790	6	57	0.000613245	0.0161717	Q3UER1|P12023|Q3UAD6|Q6P069|Q9DCY1|P20029	http://amigo.geneontology.org/cgi-bin/amigo/term_details?term=GO:0005790
hydrogen peroxide metabolic process	Gene Ontology	GO:0042743	6	59	0.000724949	0.0184035	P08228|Q99LX0|Q61171|P06728|Q3UBS3|P35700	http://amigo.geneontology.org/cgi-bin/amigo/term_details?term=GO:0042743
cholesterol efflux	Gene Ontology	GO:0033344	6	64	0.00107319	0.0256475	Q91V80|P09813|P52430|P06728|Q00623|Q60994	http://amigo.geneontology.org/cgi-bin/amigo/term_details?term=GO:0033344
regulation of acute inflammatory response	Gene Ontology	GO:0002673	6	74	0.00213995	0.0458141	P01027|Q80YC5|P97290|E9Q8I0|Q6GQT1|O70423	http://amigo.geneontology.org/cgi-bin/amigo/term_details?term=GO:0002673
regulation of interleukin-8 production	Gene Ontology	GO:0032677	6	77	0.00257822	0.0531096	Q9Z2F6|P09813|Q60994|Q61805|P14847|Q99LX0	http://amigo.geneontology.org/cgi-bin/amigo/term_details?term=GO:0032677
positive regulation of phagocytosis	Gene Ontology	GO:0050766	6	78	0.00273828	0.0552897	P01027|Q3UEK9|Q61805|P50404|Q3UEK1|P21180	http://amigo.geneontology.org/cgi-bin/amigo/term_details?term=GO:0050766
regulation of plasma lipoprotein particle levels	Gene Ontology	GO:0097006	6	80	0.00308057	0.0602138	P61979|P09813|Q60994|P14847|P06728|Q00623	http://amigo.geneontology.org/cgi-bin/amigo/term_details?term=GO:0097006
pore complex	Gene Ontology	GO:0046930	6	81	0.00326321	0.0628467	Q8BH35|Q8K182|Q8BGY2|Q8VCG4|P06683|P06684	http://amigo.geneontology.org/cgi-bin/amigo/term_details?term=GO:0046930
interleukin-8 production	Gene Ontology	GO:0032637	6	82	0.00345379	0.0650162	Q9Z2F6|P09813|Q60994|Q61805|P14847|Q99LX0	http://amigo.geneontology.org/cgi-bin/amigo/term_details?term=GO:0032637
nicotinamide nucleotide metabolic process	Gene Ontology	GO:0046496	6	82	0.00345379	0.0650162	Q3UER1|P17751|P14152|Q9CQ60|P16125|Q9DCD0	http://amigo.geneontology.org/cgi-bin/amigo/term_details?term=GO:0046496
double-stranded RNA binding	Gene Ontology	GO:0003725	6	82	0.00345379	0.0650162	P68372|Q71LX8|P26041|Q9CXY6|Q5F2A7|Q5FWJ3	http://amigo.geneontology.org/cgi-bin/amigo/term_details?term=GO:0003725
cell redox homeostasis	Gene Ontology	GO:0045454	6	83	0.00365251	0.0667047	Q8BND5|Q9CQU0|P10639|Q91VW3|Q544Z7|Q9DC23	http://amigo.geneontology.org/cgi-bin/amigo/term_details?term=GO:0045454
pyridine nucleotide metabolic process	Gene Ontology	GO:0019362	6	85	0.00407524	0.0733304	Q3UER1|P17751|P14152|Q9CQ60|P16125|Q9DCD0	http://amigo.geneontology.org/cgi-bin/amigo/term_details?term=GO:0019362
pyridine-containing compound metabolic process	Gene Ontology	GO:0072524	6	88	0.00477565	0.0824344	Q3UER1|P17751|P14152|Q9CQ60|P16125|Q9DCD0	http://amigo.geneontology.org/cgi-bin/amigo/term_details?term=GO:0072524
cargo receptor activity	Gene Ontology	GO:0038024	6	89	0.00502764	0.0858073	Q8BZE1|Q61129|Q07797|P29788|P56480|Q9R1E6	http://amigo.geneontology.org/cgi-bin/amigo/term_details?term=GO:0038024
cholesterol transport	Gene Ontology	GO:0030301	6	95	0.00674875	0.104002	Q91V80|P09813|P52430|P06728|Q00623|Q60994	http://amigo.geneontology.org/cgi-bin/amigo/term_details?term=GO:0030301
sterol transport	Gene Ontology	GO:0015918	6	95	0.00674875	0.104002	Q91V80|P09813|P52430|P06728|Q00623|Q60994	http://amigo.geneontology.org/cgi-bin/amigo/term_details?term=GO:0015918
oxidoreduction coenzyme metabolic process	Gene Ontology	GO:0006733	6	100	0.00847975	0.120369	Q3UER1|P17751|P14152|Q9CQ60|P16125|Q9DCD0	http://amigo.geneontology.org/cgi-bin/amigo/term_details?term=GO:0006733
catalytic step 2 spliceosome	Gene Ontology	GO:0071013	6	103	0.00965931	0.12819	Q497K3|P61979|Q9Z204|Q8VEK3|O88569|Q8K4Z5	http://amigo.geneontology.org/cgi-bin/amigo/term_details?term=GO:0071013
monosaccharide biosynthetic process	Gene Ontology	GO:0046364	6	106	0.0109512	0.139519	Q00724|Q9QXD6|P17751|Q60994|Q5NCI4|Q9DCD0	http://amigo.geneontology.org/cgi-bin/amigo/term_details?term=GO:0046364
chaperone binding	Gene Ontology	GO:0051087	6	106	0.0109512	0.139519	Q9DC23|Q3TGR2|Q546G4|Q4KL76|P08228|E9PZD8	http://amigo.geneontology.org/cgi-bin/amigo/term_details?term=GO:0051087
vitamin binding	Gene Ontology	GO:0019842	6	107	0.0114077	0.141196	Q00724|O89020|P22935|P21614|Q8VCG4|Q58EU7	http://amigo.geneontology.org/cgi-bin/amigo/term_details?term=GO:0019842
monosaccharide binding	Gene Ontology	GO:0048029	6	114	0.0149846	0.167798	Q9QXD6|Q3UER1|P16045|P50404|Q3UEK1|Q9CQ60	http://amigo.geneontology.org/cgi-bin/amigo/term_details?term=GO:0048029
steroid binding	Gene Ontology	GO:0005496	6	114	0.0149846	0.167798	P21614|P09813|P14847|P06728|Q00623|P51910	http://amigo.geneontology.org/cgi-bin/amigo/term_details?term=GO:0005496
muscle cell migration	Gene Ontology	GO:0014812	6	119	0.0179716	0.189244	Q3UQV0|Q544Z7|Q60817|P29788|Q60994|B2RTL6	http://amigo.geneontology.org/cgi-bin/amigo/term_details?term=GO:0014812
positive regulation of actin filament polymerization	Gene Ontology	GO:0030838	6	126	0.0228027	0.220881	P13020|Q8VDD8|P59999|Q9JJV2|K7Q7T7|Q5SX50	http://amigo.geneontology.org/cgi-bin/amigo/term_details?term=GO:0030838
rough endoplasmic reticulum	Gene Ontology	GO:0005791	6	127	0.0235573	0.224842	A0A077S2U6|Q3UER1|E9PV24|P50404|Q5EBQ2|B9EHN0	http://amigo.geneontology.org/cgi-bin/amigo/term_details?term=GO:0005791
adherens junction organization	Gene Ontology	GO:0034332	6	130	0.0259209	0.239553	K7Q7T7|P09803|Q64727|Q9R1E6|P51910|P60766	http://amigo.geneontology.org/cgi-bin/amigo/term_details?term=GO:0034332
triglyceride metabolic process	Gene Ontology	GO:0006641	6	133	0.0284369	0.254725	P01027|Q91V80|Q01339|P06728|Q00623|E9QP56	http://amigo.geneontology.org/cgi-bin/amigo/term_details?term=GO:0006641
positive regulation of inflammatory response	Gene Ontology	GO:0050729	6	135	0.0302004	0.263575	P01027|Q9CZX8|G5E852|Q61805|Q80YC5|O70423	http://amigo.geneontology.org/cgi-bin/amigo/term_details?term=GO:0050729
positive regulation of peptide hormone secretion	Gene Ontology	GO:0090277	6	142	0.0369294	0.29846	Q00724|E9PV24|Q6P069|Q3UEM7|G5E852|Q3TGR2	http://amigo.geneontology.org/cgi-bin/amigo/term_details?term=GO:0090277
microtubule-based transport	Gene Ontology	GO:0010970	6	152	0.0480903	0.352778	P12023|P0CG49|Q543P7|P08228|Q9R0P9|P60766	http://amigo.geneontology.org/cgi-bin/amigo/term_details?term=GO:0010970
positive regulation of peptide secretion	Gene Ontology	GO:0002793	6	153	0.0493088	0.358566	Q00724|E9PV24|Q6P069|Q3UEM7|G5E852|Q3TGR2	http://amigo.geneontology.org/cgi-bin/amigo/term_details?term=GO:0002793
positive regulation of reactive oxygen species metabolic process	Gene Ontology	GO:2000379	6	153	0.0493088	0.358566	Q3TJ94|G5E852|P08228|Q99LX0|Q549A5|P14847	http://amigo.geneontology.org/cgi-bin/amigo/term_details?term=GO:2000379
response to calcium ion	Gene Ontology	GO:0051592	6	153	0.0493088	0.358566	E9PV24|A2A513|Q3UEM7|Q543N5|P14847|Q3TGR2	http://amigo.geneontology.org/cgi-bin/amigo/term_details?term=GO:0051592
membrane attack complex	Gene Ontology	GO:0005579	5	7	8.79342e-07	5.97757e-05	P06683|Q8K182|Q8BH35|Q8VCG4|P06684	http://amigo.geneontology.org/cgi-bin/amigo/term_details?term=GO:0005579
regulation of fibrinolysis	Gene Ontology	GO:0051917	5	11	4.58931e-06	0.000263785	Q9ESB3|Q01339|Q80YC5|P20918|Q5ND36	http://amigo.geneontology.org/cgi-bin/amigo/term_details?term=GO:0051917
regulation of protein activation cascade	Gene Ontology	GO:2000257	5	15	1.54163e-05	0.000725514	P01027|Q543J5|Q6GQT1|E9Q8I0|P97290	http://amigo.geneontology.org/cgi-bin/amigo/term_details?term=GO:2000257
chylomicron	Gene Ontology	GO:0042627	5	16	1.99574e-05	0.000891235	E9QP56|P06728|Q00623|P09813|Q01339	http://amigo.geneontology.org/cgi-bin/amigo/term_details?term=GO:0042627
phosphatidylcholine binding	Gene Ontology	GO:0031210	5	17	2.54744e-05	0.00108988	P06728|Q00623|Q3UER1|P70458|P09813	http://amigo.geneontology.org/cgi-bin/amigo/term_details?term=GO:0031210
fibrinogen complex	Gene Ontology	GO:0005577	5	20	4.93199e-05	0.00179607	Q3UEM7|Q5ND36|E9PV24|Q3TGR2|P11276	http://amigo.geneontology.org/cgi-bin/amigo/term_details?term=GO:0005577
triglyceride-rich lipoprotein particle	Gene Ontology	GO:0034385	5	25	0.000123516	0.00406276	E9QP56|P06728|Q00623|P09813|Q01339	http://amigo.geneontology.org/cgi-bin/amigo/term_details?term=GO:0034385
very-low-density lipoprotein particle	Gene Ontology	GO:0034361	5	25	0.000123516	0.00406276	E9QP56|P06728|Q00623|P09813|Q01339	http://amigo.geneontology.org/cgi-bin/amigo/term_details?term=GO:0034361
platelet alpha granule	Gene Ontology	GO:0031091	5	27	0.000169825	0.00530096	Q3UEM7|Q543R5|P70458|E9PV24|Q3TGR2	http://amigo.geneontology.org/cgi-bin/amigo/term_details?term=GO:0031091
lipoprotein particle receptor binding	Gene Ontology	GO:0070325	5	32	0.000343302	0.00995414	P14847|Q00623|Q3UAD6|P09813|Q60841	http://amigo.geneontology.org/cgi-bin/amigo/term_details?term=GO:0070325
regulation of humoral immune response	Gene Ontology	GO:0002920	5	35	0.000497434	0.0135258	P01027|E9Q8I0|Q6GQT1|Q91X72|P97290	http://amigo.geneontology.org/cgi-bin/amigo/term_details?term=GO:0002920
regulation of heterotypic cell-cell adhesion	Gene Ontology	GO:0034114	5	38	0.000698529	0.0180218	Q3UEM7|Q00623|E9PV24|Q3TGR2|Q60994	http://amigo.geneontology.org/cgi-bin/amigo/term_details?term=GO:0034114
insulin-like growth factor binding	Gene Ontology	GO:0005520	5	39	0.000777421	0.0194929	Q61581|Q3UQV0|P70389|P47877|P47880	http://amigo.geneontology.org/cgi-bin/amigo/term_details?term=GO:0005520
retinoid binding	Gene Ontology	GO:0005501	5	42	0.00105414	0.0252911	Q00724|P70458|Q8VCG4|Q58EU7|P22935	http://amigo.geneontology.org/cgi-bin/amigo/term_details?term=GO:0005501
quaternary ammonium group binding	Gene Ontology	GO:0050997	5	45	0.00139786	0.0322721	P06728|Q00623|Q3UER1|P70458|P09813	http://amigo.geneontology.org/cgi-bin/amigo/term_details?term=GO:0050997
glycerolipid catabolic process	Gene Ontology	GO:0046503	5	45	0.00139786	0.0322721	P06728|Q00623|P09813|Q9R1E6|E9QP56	http://amigo.geneontology.org/cgi-bin/amigo/term_details?term=GO:0046503
keratin filament	Gene Ontology	GO:0045095	5	45	0.00139786	0.0322721	Q61781|Q9DCV7|Q9R0H5|A2A513|P04104	http://amigo.geneontology.org/cgi-bin/amigo/term_details?term=GO:0045095
phosphatidylcholine metabolic process	Gene Ontology	GO:0046470	5	47	0.00166874	0.037125	P52430|P06728|Q00623|P09813|Q9R1E6	http://amigo.geneontology.org/cgi-bin/amigo/term_details?term=GO:0046470
cholesterol binding	Gene Ontology	GO:0015485	5	47	0.00166874	0.037125	P14847|P06728|Q00623|P09813|P51910	http://amigo.geneontology.org/cgi-bin/amigo/term_details?term=GO:0015485
sterol binding	Gene Ontology	GO:0032934	5	52	0.0025123	0.0526378	P14847|P06728|Q00623|P09813|P51910	http://amigo.geneontology.org/cgi-bin/amigo/term_details?term=GO:0032934
production of molecular mediator involved in inflammatory response	Gene Ontology	GO:0002532	5	53	0.00271235	0.0549475	Q61805|Q9CZX8|Q61171|P51910|P63101	http://amigo.geneontology.org/cgi-bin/amigo/term_details?term=GO:0002532
regulation of sterol transport	Gene Ontology	GO:0032371	5	57	0.00362882	0.0664704	P52430|P06728|Q00623|P09813|Q60994	http://amigo.geneontology.org/cgi-bin/amigo/term_details?term=GO:0032371
regulation of cholesterol transport	Gene Ontology	GO:0032374	5	57	0.00362882	0.0664704	P52430|P06728|Q00623|P09813|Q60994	http://amigo.geneontology.org/cgi-bin/amigo/term_details?term=GO:0032374
scavenger receptor activity	Gene Ontology	GO:0005044	5	58	0.00388878	0.0701817	Q8BZE1|Q07797|P29788|Q9R1E6|Q61129	http://amigo.geneontology.org/cgi-bin/amigo/term_details?term=GO:0005044
oxidoreductase activity, acting on a sulfur group of donors	Gene Ontology	GO:0016667	5	59	0.00416179	0.0742328	Q8BND5|Q9DC23|Q9CQU0|P10639|Q91VW3	http://amigo.geneontology.org/cgi-bin/amigo/term_details?term=GO:0016667
negative regulation of cell-substrate adhesion	Gene Ontology	GO:0010812	5	65	0.0060933	0.0960795	P16045|P51910|Q9R1E6|P20918|P11087	http://amigo.geneontology.org/cgi-bin/amigo/term_details?term=GO:0010812
heterotypic cell-cell adhesion	Gene Ontology	GO:0034113	5	66	0.00646734	0.100241	Q3UEM7|Q00623|E9PV24|Q3TGR2|Q60994	http://amigo.geneontology.org/cgi-bin/amigo/term_details?term=GO:0034113
ethanolamine-containing compound metabolic process	Gene Ontology	GO:0042439	5	74	0.0100553	0.13145	P52430|P06728|Q00623|P09813|Q9R1E6	http://amigo.geneontology.org/cgi-bin/amigo/term_details?term=GO:0042439
extracellular matrix binding	Gene Ontology	GO:0050840	5	79	0.0128827	0.154846	P16045|B2RTL6|F8WI14|P29788|P14206	http://amigo.geneontology.org/cgi-bin/amigo/term_details?term=GO:0050840
inclusion body	Gene Ontology	GO:0016234	5	81	0.0141499	0.162346	Q549A5|P58252|Q71LX8|P09803|Q14AQ1	http://amigo.geneontology.org/cgi-bin/amigo/term_details?term=GO:0016234
ribosomal small subunit biogenesis	Gene Ontology	GO:0042274	5	83	0.015498	0.172636	Q5M9L7|Q9CQR2|Q9CZX8|Q9CZU4|P14206	http://amigo.geneontology.org/cgi-bin/amigo/term_details?term=GO:0042274
organelle envelope lumen	Gene Ontology	GO:0031970	5	85	0.0169292	0.182896	P08228|Q9CXW3|P12023|P99024|Q99LX0	http://amigo.geneontology.org/cgi-bin/amigo/term_details?term=GO:0031970
positive regulation of stress fiber assembly	Gene Ontology	GO:0051496	5	86	0.0176765	0.187102	Q9JJV2|Q5ND36|Q00623|K7Q7T7|Q5SX50	http://amigo.geneontology.org/cgi-bin/amigo/term_details?term=GO:0051496
regulation of cellular response to oxidative stress	Gene Ontology	GO:1900407	5	88	0.0192358	0.195814	Q3UBS3|P08228|P14602|P10639|Q99LX0	http://amigo.geneontology.org/cgi-bin/amigo/term_details?term=GO:1900407
gluconeogenesis	Gene Ontology	GO:0006094	5	88	0.0192358	0.195814	Q00724|Q9QXD6|P17751|Q60994|Q5NCI4	http://amigo.geneontology.org/cgi-bin/amigo/term_details?term=GO:0006094
ammonium ion binding	Gene Ontology	GO:0070405	5	88	0.0192358	0.195814	P06728|Q00623|Q3UER1|P70458|P09813	http://amigo.geneontology.org/cgi-bin/amigo/term_details?term=GO:0070405
glycolytic process	Gene Ontology	GO:0006096	5	90	0.0208826	0.209786	Q9QXD6|P05063|P17751|Q3UER1|Q5NCI4	http://amigo.geneontology.org/cgi-bin/amigo/term_details?term=GO:0006096
iron ion homeostasis	Gene Ontology	GO:0055072	5	91	0.0217394	0.212565	E9PZD8|P01887|P08228|P09528|Q921I1	http://amigo.geneontology.org/cgi-bin/amigo/term_details?term=GO:0055072
positive regulation of actin filament bundle assembly	Gene Ontology	GO:0032233	5	93	0.0235206	0.224842	Q9JJV2|Q5ND36|Q00623|K7Q7T7|Q5SX50	http://amigo.geneontology.org/cgi-bin/amigo/term_details?term=GO:0032233
regulation of response to oxidative stress	Gene Ontology	GO:1902882	5	94	0.0244454	0.231513	Q3UBS3|P08228|P14602|P10639|Q99LX0	http://amigo.geneontology.org/cgi-bin/amigo/term_details?term=GO:1902882
ribonucleoprotein complex binding	Gene Ontology	GO:0043021	5	95	0.0253933	0.236463	Q6ZWX6|P20029|Q9CZU4|Q8BGY2|P14206	http://amigo.geneontology.org/cgi-bin/amigo/term_details?term=GO:0043021
cysteine-type endopeptidase inhibitor activity	Gene Ontology	GO:0004869	5	95	0.0253933	0.236463	Q3UEK9|Q62426|O08677|P21460|Q9ESB3	http://amigo.geneontology.org/cgi-bin/amigo/term_details?term=GO:0004869
monocarboxylic acid binding	Gene Ontology	GO:0033293	5	97	0.0273588	0.250196	Q5NC82|P70458|Q546G4|Q99PT1|P22935	http://amigo.geneontology.org/cgi-bin/amigo/term_details?term=GO:0033293
hexose biosynthetic process	Gene Ontology	GO:0019319	5	97	0.0273588	0.250196	Q00724|Q9QXD6|P17751|Q60994|Q5NCI4	http://amigo.geneontology.org/cgi-bin/amigo/term_details?term=GO:0019319
negative regulation of intracellular protein transport	Gene Ontology	GO:0090317	5	99	0.0294184	0.261906	P10639|Q6P069|Q60994|P51910|Q99LX0	http://amigo.geneontology.org/cgi-bin/amigo/term_details?term=GO:0090317
cell death in response to oxidative stress	Gene Ontology	GO:0036473	5	104	0.0349856	0.288467	P08228|P14602|G5E852|P10639|Q99LX0	http://amigo.geneontology.org/cgi-bin/amigo/term_details?term=GO:0036473
cellular hormone metabolic process	Gene Ontology	GO:0034754	5	111	0.0438046	0.33209	Q00724|Q5M9K1|Q790P4|Q58EU7|P22935	http://amigo.geneontology.org/cgi-bin/amigo/term_details?term=GO:0034754
spherical high-density lipoprotein particle	Gene Ontology	GO:0034366	4	8	3.3001e-05	0.00133709	P52430|Q00623|Q549A5|P09813	http://amigo.geneontology.org/cgi-bin/amigo/term_details?term=GO:0034366
negative regulation of fibrinolysis	Gene Ontology	GO:0051918	4	8	3.3001e-05	0.00133709	Q9ESB3|Q01339|P20918|Q5ND36	http://amigo.geneontology.org/cgi-bin/amigo/term_details?term=GO:0051918
complement activation, lectin pathway	Gene Ontology	GO:0001867	4	11	8.74643e-05	0.00298942	Q3UEK1|Q6GQT1|P04104|P97290	http://amigo.geneontology.org/cgi-bin/amigo/term_details?term=GO:0001867
regulation of complement activation	Gene Ontology	GO:0030449	4	13	0.000148528	0.00478261	P01027|E9Q8I0|Q6GQT1|P97290	http://amigo.geneontology.org/cgi-bin/amigo/term_details?term=GO:0030449
endoplasmic reticulum chaperone complex	Gene Ontology	GO:0034663	4	17	0.000354328	0.010036	Q9DC23|P20029|Q3UAD6|Q9DCY1	http://amigo.geneontology.org/cgi-bin/amigo/term_details?term=GO:0034663
proteasome core complex, alpha-subunit complex	Gene Ontology	GO:0019773	4	18	0.000427406	0.0118858	Q9QUM9|Q3TS44|Q3UPK6|Q58EV4	http://amigo.geneontology.org/cgi-bin/amigo/term_details?term=GO:0019773
ribosomal small subunit assembly	Gene Ontology	GO:0000028	4	19	0.000510627	0.0138231	Q5M9L7|Q9CZX8|Q9CZU4|P14206	http://amigo.geneontology.org/cgi-bin/amigo/term_details?term=GO:0000028
retinol binding	Gene Ontology	GO:0019841	4	20	0.000604752	0.0160168	Q00724|Q8VCG4|Q58EU7|P22935	http://amigo.geneontology.org/cgi-bin/amigo/term_details?term=GO:0019841
plasminogen activation	Gene Ontology	GO:0031639	4	21	0.000710549	0.0181889	Q543R5|Q5ND36|Q80YC5|Q01339	http://amigo.geneontology.org/cgi-bin/amigo/term_details?term=GO:0031639
hydrogen peroxide catabolic process	Gene Ontology	GO:0042744	4	27	0.00163372	0.0368823	P35700|Q3UBS3|Q61171|P06728	http://amigo.geneontology.org/cgi-bin/amigo/term_details?term=GO:0042744
response to copper ion	Gene Ontology	GO:0046688	4	29	0.0020698	0.0445882	P08228|Q542X9|E9PZD8|Q99LX0	http://amigo.geneontology.org/cgi-bin/amigo/term_details?term=GO:0046688
lipopolysaccharide binding	Gene Ontology	GO:0001530	4	29	0.0020698	0.0445882	P99026|Q61805|P50404|Q3TS44	http://amigo.geneontology.org/cgi-bin/amigo/term_details?term=GO:0001530
vitamin transport	Gene Ontology	GO:0051180	4	33	0.00317075	0.0617792	Q00724|Q00623|P21614|O89020	http://amigo.geneontology.org/cgi-bin/amigo/term_details?term=GO:0051180
acylglycerol catabolic process	Gene Ontology	GO:0046464	4	34	0.0034979	0.065444	P06728|Q00623|P09813|E9QP56	http://amigo.geneontology.org/cgi-bin/amigo/term_details?term=GO:0046464
neutral lipid catabolic process	Gene Ontology	GO:0046461	4	34	0.0034979	0.065444	P06728|Q00623|P09813|E9QP56	http://amigo.geneontology.org/cgi-bin/amigo/term_details?term=GO:0046461
primary alcohol metabolic process	Gene Ontology	GO:0034308	4	37	0.00461518	0.0809045	Q00724|Q5M9K1|Q58EU7|Q99LX0	http://amigo.geneontology.org/cgi-bin/amigo/term_details?term=GO:0034308
respiratory burst	Gene Ontology	GO:0045730	4	38	0.00503511	0.0858073	K7Q7T7|Q61805|Q9CZX8|Q61171	http://amigo.geneontology.org/cgi-bin/amigo/term_details?term=GO:0045730
ribosome binding	Gene Ontology	GO:0043022	4	38	0.00503511	0.0858073	Q6ZWX6|P20029|Q8BGY2|P14206	http://amigo.geneontology.org/cgi-bin/amigo/term_details?term=GO:0043022
ribosome assembly	Gene Ontology	GO:0042255	4	40	0.00595014	0.0945531	Q5M9L7|Q9CZX8|Q9CZU4|P14206	http://amigo.geneontology.org/cgi-bin/amigo/term_details?term=GO:0042255
citrate metabolic process	Gene Ontology	GO:0006101	4	40	0.00595014	0.0945531	O88844|P54071|Q91V92|P14152	http://amigo.geneontology.org/cgi-bin/amigo/term_details?term=GO:0006101
cellular response to interleukin-4	Gene Ontology	GO:0071353	4	41	0.00644647	0.100241	Q5M8R8|P20029|Q71LX8|P19096	http://amigo.geneontology.org/cgi-bin/amigo/term_details?term=GO:0071353
protein-lipid complex binding	Gene Ontology	GO:0071814	4	42	0.00696947	0.1052	P14847|P52430|Q00623|P09813	http://amigo.geneontology.org/cgi-bin/amigo/term_details?term=GO:0071814
lipoprotein particle binding	Gene Ontology	GO:0071813	4	42	0.00696947	0.1052	P14847|P52430|Q00623|P09813	http://amigo.geneontology.org/cgi-bin/amigo/term_details?term=GO:0071813
negative regulation of extrinsic apoptotic signaling pathway via death domain receptors	Gene Ontology	GO:1902042	4	44	0.00809782	0.115753	Q3UEM7|E9PV24|Q3TGR2|Q99LX0	http://amigo.geneontology.org/cgi-bin/amigo/term_details?term=GO:1902042
response to interleukin-4	Gene Ontology	GO:0070670	4	44	0.00809782	0.115753	Q5M8R8|P20029|Q71LX8|P19096	http://amigo.geneontology.org/cgi-bin/amigo/term_details?term=GO:0070670
tricarboxylic acid metabolic process	Gene Ontology	GO:0072350	4	46	0.00933961	0.125306	O88844|P54071|Q91V92|P14152	http://amigo.geneontology.org/cgi-bin/amigo/term_details?term=GO:0072350
laminin binding	Gene Ontology	GO:0043236	4	46	0.00933961	0.125306	P16045|B2RTL6|F8WI14|P14206	http://amigo.geneontology.org/cgi-bin/amigo/term_details?term=GO:0043236
hyaluronan metabolic process	Gene Ontology	GO:0030212	4	47	0.0100044	0.131345	Q61702|Q61704|E9Q5L2|G3X977	http://amigo.geneontology.org/cgi-bin/amigo/term_details?term=GO:0030212
intermediate filament cytoskeleton organization	Gene Ontology	GO:0045104	4	49	0.011424	0.141196	P08228|Q5FWJ3|Q61781|Q9R0H5	http://amigo.geneontology.org/cgi-bin/amigo/term_details?term=GO:0045104
plasma lipoprotein particle clearance	Gene Ontology	GO:0034381	4	49	0.011424	0.141196	P14847|P61979|P09813|Q60994	http://amigo.geneontology.org/cgi-bin/amigo/term_details?term=GO:0034381
regulation of endothelial cell apoptotic process	Gene Ontology	GO:2000351	4	52	0.0137856	0.159434	Q3UEM7|E9PV24|Q3TGR2|P39061	http://amigo.geneontology.org/cgi-bin/amigo/term_details?term=GO:2000351
intermediate filament-based process	Gene Ontology	GO:0045103	4	52	0.0137856	0.159434	P08228|Q5FWJ3|Q61781|Q9R0H5	http://amigo.geneontology.org/cgi-bin/amigo/term_details?term=GO:0045103
endothelial cell apoptotic process	Gene Ontology	GO:0072577	4	54	0.0155197	0.172636	Q3UEM7|E9PV24|Q3TGR2|P39061	http://amigo.geneontology.org/cgi-bin/amigo/term_details?term=GO:0072577
positive regulation of interleukin-8 production	Gene Ontology	GO:0032757	4	56	0.017385	0.184335	Q61805|P09813|Q60994|Q99LX0	http://amigo.geneontology.org/cgi-bin/amigo/term_details?term=GO:0032757
negative regulation of response to oxidative stress	Gene Ontology	GO:1902883	4	56	0.017385	0.184335	Q3UBS3|P14602|P10639|Q99LX0	http://amigo.geneontology.org/cgi-bin/amigo/term_details?term=GO:1902883
negative regulation of cellular response to oxidative stress	Gene Ontology	GO:1900408	4	56	0.017385	0.184335	Q3UBS3|P14602|P10639|Q99LX0	http://amigo.geneontology.org/cgi-bin/amigo/term_details?term=GO:1900408
trabecula morphogenesis	Gene Ontology	GO:0061383	4	60	0.0215196	0.212565	Q00724|Q60817|P33434|P11087	http://amigo.geneontology.org/cgi-bin/amigo/term_details?term=GO:0061383
collagen fibril organization	Gene Ontology	GO:0030199	4	60	0.0215196	0.212565	P51885|Q5ND36|P19324|P11087	http://amigo.geneontology.org/cgi-bin/amigo/term_details?term=GO:0030199
collagen biosynthetic process	Gene Ontology	GO:0032964	4	60	0.0215196	0.212565	Q5ND36|Q3TJ94|P19324|P11087	http://amigo.geneontology.org/cgi-bin/amigo/term_details?term=GO:0032964
retinoid metabolic process	Gene Ontology	GO:0001523	4	61	0.022639	0.2202	Q00724|Q5M9K1|Q58EU7|P22935	http://amigo.geneontology.org/cgi-bin/amigo/term_details?term=GO:0001523
positive regulation of DNA binding	Gene Ontology	GO:0043388	4	62	0.0237933	0.226387	Q9JMG1|G5E852|P10639|Q99LX0	http://amigo.geneontology.org/cgi-bin/amigo/term_details?term=GO:0043388
rRNA binding	Gene Ontology	GO:0019843	4	62	0.0237933	0.226387	Q5M9M5|Q9CXW4|Q5BLJ7|Q9CZU4	http://amigo.geneontology.org/cgi-bin/amigo/term_details?term=GO:0019843
diterpenoid metabolic process	Gene Ontology	GO:0016101	4	64	0.026207	0.241831	Q00724|Q5M9K1|Q58EU7|P22935	http://amigo.geneontology.org/cgi-bin/amigo/term_details?term=GO:0016101
nucleosome	Gene Ontology	GO:0000786	4	66	0.0287622	0.256886	Q8R1M2|P43274|A2AB79|B2RTK3	http://amigo.geneontology.org/cgi-bin/amigo/term_details?term=GO:0000786
DNA bending complex	Gene Ontology	GO:1990104	4	66	0.0287622	0.256886	Q8R1M2|P43274|A2AB79|B2RTK3	http://amigo.geneontology.org/cgi-bin/amigo/term_details?term=GO:1990104
intrinsic apoptotic signaling pathway in response to oxidative stress	Gene Ontology	GO:0008631	4	67	0.0300932	0.263014	P08228|P14602|G5E852|Q99LX0	http://amigo.geneontology.org/cgi-bin/amigo/term_details?term=GO:0008631
negative regulation of myeloid leukocyte differentiation	Gene Ontology	GO:0002762	4	68	0.03146	0.269569	Q5NC82|Q02105|Q60994|Q4JFI8	http://amigo.geneontology.org/cgi-bin/amigo/term_details?term=GO:0002762
peptidase activator activity	Gene Ontology	GO:0016504	4	69	0.0328627	0.276934	P11276|Q01853|P12023|Q08879	http://amigo.geneontology.org/cgi-bin/amigo/term_details?term=GO:0016504
regulation of extrinsic apoptotic signaling pathway via death domain receptors	Gene Ontology	GO:1902041	4	69	0.0328627	0.276934	Q3UEM7|E9PV24|Q3TGR2|Q99LX0	http://amigo.geneontology.org/cgi-bin/amigo/term_details?term=GO:1902041
antigen binding	Gene Ontology	GO:0003823	4	70	0.0343014	0.286298	Q64726|P63017|Q5SS40|Q71LX8	http://amigo.geneontology.org/cgi-bin/amigo/term_details?term=GO:0003823
protein import into nucleus, translocation	Gene Ontology	GO:0000060	4	70	0.0343014	0.286298	Q9Z2F6|G5E852|Q71LX8|P10639	http://amigo.geneontology.org/cgi-bin/amigo/term_details?term=GO:0000060
regulation of lipid catabolic process	Gene Ontology	GO:0050994	4	70	0.0343014	0.286298	P06728|Q00623|O88844|P09813	http://amigo.geneontology.org/cgi-bin/amigo/term_details?term=GO:0050994
terpenoid metabolic process	Gene Ontology	GO:0006721	4	71	0.0357762	0.292228	Q00724|Q5M9K1|Q58EU7|P22935	http://amigo.geneontology.org/cgi-bin/amigo/term_details?term=GO:0006721
positive regulation of ATPase activity	Gene Ontology	GO:0032781	4	71	0.0357762	0.292228	Q9JJV2|Q5SX50|Q3UER1|Q9DC23	http://amigo.geneontology.org/cgi-bin/amigo/term_details?term=GO:0032781
negative regulation of blood circulation	Gene Ontology	GO:1903523	4	73	0.038834	0.305774	P14847|Q6P069|G5E852|P33434	http://amigo.geneontology.org/cgi-bin/amigo/term_details?term=GO:1903523
endoplasmic reticulum lumen	Gene Ontology	GO:0005788	4	75	0.0420364	0.325768	A0A077S2U6|P20029|Q3UAD6|Q9DC23	http://amigo.geneontology.org/cgi-bin/amigo/term_details?term=GO:0005788
platelet-derived growth factor receptor signaling pathway	Gene Ontology	GO:0048008	4	75	0.0420364	0.325768	G5E852|Q60994|B2RTB0|P51910	http://amigo.geneontology.org/cgi-bin/amigo/term_details?term=GO:0048008
regulation of oxidative stress-induced cell death	Gene Ontology	GO:1903201	4	76	0.0436919	0.331646	P08228|P14602|P10639|Q99LX0	http://amigo.geneontology.org/cgi-bin/amigo/term_details?term=GO:1903201
DNA packaging complex	Gene Ontology	GO:0044815	4	76	0.0436919	0.331646	Q8R1M2|P43274|A2AB79|B2RTK3	http://amigo.geneontology.org/cgi-bin/amigo/term_details?term=GO:0044815
negative regulation of epithelial cell migration	Gene Ontology	GO:0010633	4	79	0.0488747	0.357199	Q9JJV2|Q9ESB3|Q01339|P97298	http://amigo.geneontology.org/cgi-bin/amigo/term_details?term=GO:0010633
ovarian follicle development	Gene Ontology	GO:0001541	4	79	0.0488747	0.357199	Q04997|P08228|Q3UY39|P33434	http://amigo.geneontology.org/cgi-bin/amigo/term_details?term=GO:0001541
SMAD protein signal transduction	Gene Ontology	GO:0060395	4	79	0.0488747	0.357199	Q04997|Q3UY39|Q5FWJ3|Q921I1	http://amigo.geneontology.org/cgi-bin/amigo/term_details?term=GO:0060395
protein oxidation	Gene Ontology	GO:0018158	3	6	0.000350278	0.0100125	Q00623|P09813|Q99LX0	http://amigo.geneontology.org/cgi-bin/amigo/term_details?term=GO:0018158
phosphatidylcholine-sterol O-acyltransferase activator activity	Gene Ontology	GO:0060228	3	6	0.000350278	0.0100125	P06728|Q00623|P09813	http://amigo.geneontology.org/cgi-bin/amigo/term_details?term=GO:0060228
respiratory burst involved in inflammatory response	Gene Ontology	GO:0002536	3	7	0.000494236	0.0134988	Q61805|Q9CZX8|Q61171	http://amigo.geneontology.org/cgi-bin/amigo/term_details?term=GO:0002536
blood coagulation, fibrin clot formation	Gene Ontology	GO:0072378	3	9	0.000883952	0.0215302	Q543J5|Q01339|E9PV24	http://amigo.geneontology.org/cgi-bin/amigo/term_details?term=GO:0072378
lactate metabolic process	Gene Ontology	GO:0006089	3	9	0.000883952	0.0215302	G5E8N5|P16125|Q99LX0	http://amigo.geneontology.org/cgi-bin/amigo/term_details?term=GO:0006089
positive regulation of cholesterol esterification	Gene Ontology	GO:0010873	3	9	0.000883952	0.0215302	P06728|Q00623|P09813	http://amigo.geneontology.org/cgi-bin/amigo/term_details?term=GO:0010873
very-low-density lipoprotein particle remodeling	Gene Ontology	GO:0034372	3	9	0.000883952	0.0215302	P06728|Q00623|P09813	http://amigo.geneontology.org/cgi-bin/amigo/term_details?term=GO:0034372
opsonin binding	Gene Ontology	GO:0001846	3	10	0.00113503	0.0270198	P14847|E9Q8I0|Q4JFI8	http://amigo.geneontology.org/cgi-bin/amigo/term_details?term=GO:0001846
regulation of intestinal cholesterol absorption	Gene Ontology	GO:0030300	3	11	0.00142685	0.0326947	P06728|Q00623|P09813	http://amigo.geneontology.org/cgi-bin/amigo/term_details?term=GO:0030300
peroxiredoxin activity	Gene Ontology	GO:0051920	3	11	0.00142685	0.0326947	P35700|Q61171|Q99LX0	http://amigo.geneontology.org/cgi-bin/amigo/term_details?term=GO:0051920
triglyceride-rich lipoprotein particle remodeling	Gene Ontology	GO:0034370	3	12	0.0017617	0.0386363	P06728|Q00623|P09813	http://amigo.geneontology.org/cgi-bin/amigo/term_details?term=GO:0034370
regulation of cholesterol esterification	Gene Ontology	GO:0010872	3	12	0.0017617	0.0386363	P06728|Q00623|P09813	http://amigo.geneontology.org/cgi-bin/amigo/term_details?term=GO:0010872
intestinal cholesterol absorption	Gene Ontology	GO:0030299	3	13	0.00214169	0.0458141	P06728|Q00623|P09813	http://amigo.geneontology.org/cgi-bin/amigo/term_details?term=GO:0030299
high-density lipoprotein particle binding	Gene Ontology	GO:0008035	3	14	0.00256879	0.0530941	P52430|Q00623|P09813	http://amigo.geneontology.org/cgi-bin/amigo/term_details?term=GO:0008035
insulin-like growth factor II binding	Gene Ontology	GO:0031995	3	14	0.00256879	0.0530941	Q3UQV0|P47877|P47880	http://amigo.geneontology.org/cgi-bin/amigo/term_details?term=GO:0031995
regulation of plasminogen activation	Gene Ontology	GO:0010755	3	14	0.00256879	0.0530941	Q543R5|Q5ND36|Q80YC5	http://amigo.geneontology.org/cgi-bin/amigo/term_details?term=GO:0010755
high-density lipoprotein particle assembly	Gene Ontology	GO:0034380	3	14	0.00256879	0.0530941	P06728|Q00623|P09813	http://amigo.geneontology.org/cgi-bin/amigo/term_details?term=GO:0034380
respiratory burst involved in defense response	Gene Ontology	GO:0002679	3	15	0.00304486	0.0598985	Q61805|Q9CZX8|Q61171	http://amigo.geneontology.org/cgi-bin/amigo/term_details?term=GO:0002679
steroid esterification	Gene Ontology	GO:0034433	3	15	0.00304486	0.0598985	P06728|Q00623|P09813	http://amigo.geneontology.org/cgi-bin/amigo/term_details?term=GO:0034433
sterol esterification	Gene Ontology	GO:0034434	3	15	0.00304486	0.0598985	P06728|Q00623|P09813	http://amigo.geneontology.org/cgi-bin/amigo/term_details?term=GO:0034434
cholesterol esterification	Gene Ontology	GO:0034435	3	15	0.00304486	0.0598985	P06728|Q00623|P09813	http://amigo.geneontology.org/cgi-bin/amigo/term_details?term=GO:0034435
positive regulation of lipoprotein lipase activity	Gene Ontology	GO:0051006	3	16	0.00357159	0.0658163	P06728|Q00623|Q01339	http://amigo.geneontology.org/cgi-bin/amigo/term_details?term=GO:0051006
positive regulation of triglyceride lipase activity	Gene Ontology	GO:0061365	3	16	0.00357159	0.0658163	P06728|Q00623|Q01339	http://amigo.geneontology.org/cgi-bin/amigo/term_details?term=GO:0061365
insulin-like growth factor I binding	Gene Ontology	GO:0031994	3	16	0.00357159	0.0658163	Q3UQV0|P47877|P47880	http://amigo.geneontology.org/cgi-bin/amigo/term_details?term=GO:0031994
lipid digestion	Gene Ontology	GO:0044241	3	16	0.00357159	0.0658163	P06728|Q00623|P09813	http://amigo.geneontology.org/cgi-bin/amigo/term_details?term=GO:0044241
nuclear envelope lumen	Gene Ontology	GO:0005641	3	17	0.00415059	0.0742328	P99024|Q9CXW3|P12023	http://amigo.geneontology.org/cgi-bin/amigo/term_details?term=GO:0005641
misfolded protein binding	Gene Ontology	GO:0051787	3	17	0.00415059	0.0742328	Q9DC23|Q549A5|P20029	http://amigo.geneontology.org/cgi-bin/amigo/term_details?term=GO:0051787
retinal binding	Gene Ontology	GO:0016918	3	18	0.0047833	0.0824344	Q00724|Q58EU7|P22935	http://amigo.geneontology.org/cgi-bin/amigo/term_details?term=GO:0016918
phospholipid efflux	Gene Ontology	GO:0033700	3	18	0.0047833	0.0824344	P06728|Q00623|P09813	http://amigo.geneontology.org/cgi-bin/amigo/term_details?term=GO:0033700
MHC class II protein complex binding	Gene Ontology	GO:0023026	3	18	0.0047833	0.0824344	P63017|Q5SS40|Q71LX8	http://amigo.geneontology.org/cgi-bin/amigo/term_details?term=GO:0023026
oxidoreductase activity, acting on a sulfur group of donors, disulfide as acceptor	Gene Ontology	GO:0016671	3	19	0.00547107	0.0892586	Q9DC23|Q9CQU0|P10639	http://amigo.geneontology.org/cgi-bin/amigo/term_details?term=GO:0016671
MHC protein complex binding	Gene Ontology	GO:0023023	3	19	0.00547107	0.0892586	P63017|Q5SS40|Q71LX8	http://amigo.geneontology.org/cgi-bin/amigo/term_details?term=GO:0023023
regulation of respiratory burst	Gene Ontology	GO:0060263	3	19	0.00547107	0.0892586	K7Q7T7|Q61805|Q9CZX8	http://amigo.geneontology.org/cgi-bin/amigo/term_details?term=GO:0060263
fibril organization	Gene Ontology	GO:0097435	3	19	0.00547107	0.0892586	Q9D1H9|P21460|P63017	http://amigo.geneontology.org/cgi-bin/amigo/term_details?term=GO:0097435
pentose-phosphate shunt	Gene Ontology	GO:0006098	3	21	0.00701662	0.1052	Q9CQ60|P17751|Q9DCD0	http://amigo.geneontology.org/cgi-bin/amigo/term_details?term=GO:0006098
organ regeneration	Gene Ontology	GO:0031100	3	21	0.00701662	0.1052	Q01339|Q00623|P09813	http://amigo.geneontology.org/cgi-bin/amigo/term_details?term=GO:0031100
glyceraldehyde-3-phosphate metabolic process	Gene Ontology	GO:0019682	3	21	0.00701662	0.1052	Q9CQ60|P17751|Q9DCD0	http://amigo.geneontology.org/cgi-bin/amigo/term_details?term=GO:0019682
plasma lipoprotein particle assembly	Gene Ontology	GO:0034377	3	22	0.00787653	0.113385	P06728|Q00623|P09813	http://amigo.geneontology.org/cgi-bin/amigo/term_details?term=GO:0034377
regulation of lipoprotein lipase activity	Gene Ontology	GO:0051004	3	22	0.00787653	0.113385	P06728|Q00623|Q01339	http://amigo.geneontology.org/cgi-bin/amigo/term_details?term=GO:0051004
translation elongation factor activity	Gene Ontology	GO:0003746	3	22	0.00787653	0.113385	P58252|Q8BGY2|Q80T06	http://amigo.geneontology.org/cgi-bin/amigo/term_details?term=GO:0003746
oxidoreductase activity, oxidizing metal ions	Gene Ontology	GO:0016722	3	22	0.00787653	0.113385	Q8C1A3|E9PZD8|P09528	http://amigo.geneontology.org/cgi-bin/amigo/term_details?term=GO:0016722
positive regulation of heterotypic cell-cell adhesion	Gene Ontology	GO:0034116	3	22	0.00787653	0.113385	Q3UEM7|E9PV24|Q3TGR2	http://amigo.geneontology.org/cgi-bin/amigo/term_details?term=GO:0034116
cholesterol transporter activity	Gene Ontology	GO:0017127	3	23	0.00879581	0.12256	P06728|Q00623|P09813	http://amigo.geneontology.org/cgi-bin/amigo/term_details?term=GO:0017127
sterol transporter activity	Gene Ontology	GO:0015248	3	23	0.00879581	0.12256	P06728|Q00623|P09813	http://amigo.geneontology.org/cgi-bin/amigo/term_details?term=GO:0015248
triglyceride catabolic process	Gene Ontology	GO:0019433	3	24	0.00977525	0.12889	P06728|Q00623|E9QP56	http://amigo.geneontology.org/cgi-bin/amigo/term_details?term=GO:0019433
reverse cholesterol transport	Gene Ontology	GO:0043691	3	24	0.00977525	0.12889	P06728|Q00623|P09813	http://amigo.geneontology.org/cgi-bin/amigo/term_details?term=GO:0043691
cytoplasmic translation	Gene Ontology	GO:0002181	3	25	0.0108156	0.138721	Q60876|Q5BLK2|Q5YLW3	http://amigo.geneontology.org/cgi-bin/amigo/term_details?term=GO:0002181
response to mercury ion	Gene Ontology	GO:0046689	3	25	0.0108156	0.138721	P11276|Q5NCI4|Q99LX0	http://amigo.geneontology.org/cgi-bin/amigo/term_details?term=GO:0046689
protein-lipid complex assembly	Gene Ontology	GO:0065005	3	26	0.0119175	0.145531	P06728|Q00623|P09813	http://amigo.geneontology.org/cgi-bin/amigo/term_details?term=GO:0065005
intermediate filament organization	Gene Ontology	GO:0045109	3	26	0.0119175	0.145531	Q61781|Q5FWJ3|Q9R0H5	http://amigo.geneontology.org/cgi-bin/amigo/term_details?term=GO:0045109
retinol metabolic process	Gene Ontology	GO:0042572	3	26	0.0119175	0.145531	Q00724|Q5M9K1|Q58EU7	http://amigo.geneontology.org/cgi-bin/amigo/term_details?term=GO:0042572
low-density lipoprotein particle clearance	Gene Ontology	GO:0034383	3	26	0.0119175	0.145531	P14847|P61979|Q60994	http://amigo.geneontology.org/cgi-bin/amigo/term_details?term=GO:0034383
epithelial cell-cell adhesion	Gene Ontology	GO:0090136	3	27	0.0130815	0.156619	Q64727|B2RTL6|P60766	http://amigo.geneontology.org/cgi-bin/amigo/term_details?term=GO:0090136
negative regulation of cytokine production involved in immune response	Gene Ontology	GO:0002719	3	27	0.0130815	0.156619	Q9D659|Q00623|P09813	http://amigo.geneontology.org/cgi-bin/amigo/term_details?term=GO:0002719
protein refolding	Gene Ontology	GO:0042026	3	28	0.014308	0.163212	A1L347|P63017|P01887	http://amigo.geneontology.org/cgi-bin/amigo/term_details?term=GO:0042026
intestinal absorption	Gene Ontology	GO:0050892	3	29	0.0155975	0.173186	P06728|Q00623|P09813	http://amigo.geneontology.org/cgi-bin/amigo/term_details?term=GO:0050892
postreplication repair	Gene Ontology	GO:0006301	3	30	0.0169503	0.182896	A2RTT4|Q01853|Q542J9	http://amigo.geneontology.org/cgi-bin/amigo/term_details?term=GO:0006301
positive regulation of lipid catabolic process	Gene Ontology	GO:0050996	3	30	0.0169503	0.182896	P06728|Q00623|P09813	http://amigo.geneontology.org/cgi-bin/amigo/term_details?term=GO:0050996
negative regulation of smooth muscle cell migration	Gene Ontology	GO:0014912	3	30	0.0169503	0.182896	Q544Z7|Q3UQV0|Q60994	http://amigo.geneontology.org/cgi-bin/amigo/term_details?term=GO:0014912
tricarboxylic acid cycle	Gene Ontology	GO:0006099	3	30	0.0169503	0.182896	O88844|P54071|P14152	http://amigo.geneontology.org/cgi-bin/amigo/term_details?term=GO:0006099
negative regulation of response to reactive oxygen species	Gene Ontology	GO:1901032	3	30	0.0169503	0.182896	Q3UBS3|P10639|Q99LX0	http://amigo.geneontology.org/cgi-bin/amigo/term_details?term=GO:1901032
RNA phosphodiester bond hydrolysis, endonucleolytic	Gene Ontology	GO:0090502	3	30	0.0169503	0.182896	Q544Z7|Q9CQR2|P14206	http://amigo.geneontology.org/cgi-bin/amigo/term_details?term=GO:0090502
protein disulfide oxidoreductase activity	Gene Ontology	GO:0015035	3	31	0.0183666	0.1911	Q9DC23|P10639|Q91VW3	http://amigo.geneontology.org/cgi-bin/amigo/term_details?term=GO:0015035
regulation of inflammatory response to antigenic stimulus	Gene Ontology	GO:0002861	3	31	0.0183666	0.1911	P01027|Q3TS44|P99026	http://amigo.geneontology.org/cgi-bin/amigo/term_details?term=GO:0002861
hemoglobin metabolic process	Gene Ontology	GO:0020027	3	31	0.0183666	0.1911	Q04997|Q91X72|Q3UY39	http://amigo.geneontology.org/cgi-bin/amigo/term_details?term=GO:0020027
cytoplasmic sequestering of protein	Gene Ontology	GO:0051220	3	32	0.0198465	0.201028	Q9CQV8|P20029|Q6P069	http://amigo.geneontology.org/cgi-bin/amigo/term_details?term=GO:0051220
negative regulation of endothelial cell apoptotic process	Gene Ontology	GO:2000352	3	33	0.0213903	0.212565	Q3UEM7|E9PV24|Q3TGR2	http://amigo.geneontology.org/cgi-bin/amigo/term_details?term=GO:2000352
regulation of granulocyte differentiation	Gene Ontology	GO:0030852	3	34	0.0229979	0.220881	Q02105|Q58EU7|Q60994	http://amigo.geneontology.org/cgi-bin/amigo/term_details?term=GO:0030852
macromolecular complex remodeling	Gene Ontology	GO:0034367	3	34	0.0229979	0.220881	P06728|Q00623|P09813	http://amigo.geneontology.org/cgi-bin/amigo/term_details?term=GO:0034367
negative regulation of production of molecular mediator of immune response	Gene Ontology	GO:0002701	3	34	0.0229979	0.220881	Q9D659|Q00623|P09813	http://amigo.geneontology.org/cgi-bin/amigo/term_details?term=GO:0002701
protein-lipid complex remodeling	Gene Ontology	GO:0034368	3	34	0.0229979	0.220881	P06728|Q00623|P09813	http://amigo.geneontology.org/cgi-bin/amigo/term_details?term=GO:0034368
plasma lipoprotein particle remodeling	Gene Ontology	GO:0034369	3	34	0.0229979	0.220881	P06728|Q00623|P09813	http://amigo.geneontology.org/cgi-bin/amigo/term_details?term=GO:0034369
tumor necrosis factor biosynthetic process	Gene Ontology	GO:0042533	3	35	0.0246693	0.232195	Q61805|Q9Z2F6|P14602	http://amigo.geneontology.org/cgi-bin/amigo/term_details?term=GO:0042533
positive regulation of neutrophil chemotaxis	Gene Ontology	GO:0090023	3	35	0.0246693	0.232195	Q61805|B2RTL6|K7Q7T7	http://amigo.geneontology.org/cgi-bin/amigo/term_details?term=GO:0090023
regulation of tumor necrosis factor biosynthetic process	Gene Ontology	GO:0042534	3	35	0.0246693	0.232195	Q61805|Q9Z2F6|P14602	http://amigo.geneontology.org/cgi-bin/amigo/term_details?term=GO:0042534
regulation of superoxide metabolic process	Gene Ontology	GO:0090322	3	35	0.0246693	0.232195	P14847|P08228|Q99LX0	http://amigo.geneontology.org/cgi-bin/amigo/term_details?term=GO:0090322
aggresome	Gene Ontology	GO:0016235	3	37	0.0282033	0.253374	Q549A5|P58252|P09803	http://amigo.geneontology.org/cgi-bin/amigo/term_details?term=GO:0016235
inclusion body assembly	Gene Ontology	GO:0070841	3	37	0.0282033	0.253374	Q01853|Q549A5|Q14AQ1	http://amigo.geneontology.org/cgi-bin/amigo/term_details?term=GO:0070841
glucose 6-phosphate metabolic process	Gene Ontology	GO:0051156	3	38	0.0300655	0.263014	Q9CQ60|P17751|Q9DCD0	http://amigo.geneontology.org/cgi-bin/amigo/term_details?term=GO:0051156
nucleosomal DNA binding	Gene Ontology	GO:0031492	3	38	0.0300655	0.263014	P18608|Q9Z204|B2RRX1	http://amigo.geneontology.org/cgi-bin/amigo/term_details?term=GO:0031492
positive regulation of acute inflammatory response	Gene Ontology	GO:0002675	3	38	0.0300655	0.263014	P01027|Q80YC5|O70423	http://amigo.geneontology.org/cgi-bin/amigo/term_details?term=GO:0002675
maturation of SSU-rRNA from tricistronic rRNA transcript (SSU-rRNA, 5.8S rRNA, LSU-rRNA)	Gene Ontology	GO:0000462	3	38	0.0300655	0.263014	Q9CZX8|Q9CQR2|P14206	http://amigo.geneontology.org/cgi-bin/amigo/term_details?term=GO:0000462
positive regulation of granulocyte chemotaxis	Gene Ontology	GO:0071624	3	38	0.0300655	0.263014	Q61805|B2RTL6|K7Q7T7	http://amigo.geneontology.org/cgi-bin/amigo/term_details?term=GO:0071624
disulfide oxidoreductase activity	Gene Ontology	GO:0015036	3	38	0.0300655	0.263014	Q9DC23|P10639|Q91VW3	http://amigo.geneontology.org/cgi-bin/amigo/term_details?term=GO:0015036
cellular iron ion homeostasis	Gene Ontology	GO:0006879	3	38	0.0300655	0.263014	P08228|E9PZD8|P09528	http://amigo.geneontology.org/cgi-bin/amigo/term_details?term=GO:0006879
ATPase regulator activity	Gene Ontology	GO:0060590	3	38	0.0300655	0.263014	Q9JJV2|Q5SX50|Q9DC23	http://amigo.geneontology.org/cgi-bin/amigo/term_details?term=GO:0060590
regulation of oxidative stress-induced intrinsic apoptotic signaling pathway	Gene Ontology	GO:1902175	3	39	0.0319909	0.271976	P08228|P14602|Q99LX0	http://amigo.geneontology.org/cgi-bin/amigo/term_details?term=GO:1902175
regulation of protein import into nucleus, translocation	Gene Ontology	GO:0033158	3	39	0.0319909	0.271976	G5E852|Q71LX8|P10639	http://amigo.geneontology.org/cgi-bin/amigo/term_details?term=GO:0033158
regulation of insulin-like growth factor receptor signaling pathway	Gene Ontology	GO:0043567	3	40	0.0339793	0.284774	Q3UQV0|P47877|P47880	http://amigo.geneontology.org/cgi-bin/amigo/term_details?term=GO:0043567
NAD metabolic process	Gene Ontology	GO:0019674	3	40	0.0339793	0.284774	Q3UER1|P16125|P14152	http://amigo.geneontology.org/cgi-bin/amigo/term_details?term=GO:0019674
positive regulation of neutrophil migration	Gene Ontology	GO:1902624	3	41	0.0360302	0.292739	Q61805|B2RTL6|K7Q7T7	http://amigo.geneontology.org/cgi-bin/amigo/term_details?term=GO:1902624
trabecula formation	Gene Ontology	GO:0060343	3	41	0.0360302	0.292739	Q00724|P33434|P11087	http://amigo.geneontology.org/cgi-bin/amigo/term_details?term=GO:0060343
multivesicular body	Gene Ontology	GO:0005771	3	41	0.0360302	0.292739	Q0PD45|P21460|P50404	http://amigo.geneontology.org/cgi-bin/amigo/term_details?term=GO:0005771
ruffle assembly	Gene Ontology	GO:0097178	3	43	0.0403182	0.314626	Q9JJV2|Q5SX50|K7Q7T7	http://amigo.geneontology.org/cgi-bin/amigo/term_details?term=GO:0097178
endodermal cell differentiation	Gene Ontology	GO:0035987	3	44	0.0425545	0.325768	Q3UY39|P29788|P11276	http://amigo.geneontology.org/cgi-bin/amigo/term_details?term=GO:0035987
fibronectin binding	Gene Ontology	GO:0001968	3	44	0.0425545	0.325768	B2RTL6|Q3UQV0|P33434	http://amigo.geneontology.org/cgi-bin/amigo/term_details?term=GO:0001968
growth of symbiont involved in interaction with host	Gene Ontology	GO:0044116	3	45	0.0448516	0.337354	Q3UEK1|Q61805|Q8VCS0	http://amigo.geneontology.org/cgi-bin/amigo/term_details?term=GO:0044116
growth involved in symbiotic interaction	Gene Ontology	GO:0044110	3	45	0.0448516	0.337354	Q3UEK1|Q61805|Q8VCS0	http://amigo.geneontology.org/cgi-bin/amigo/term_details?term=GO:0044110
COP9 signalosome	Gene Ontology	GO:0008180	3	45	0.0448516	0.337354	A1L347|P20029|Q71LX8	http://amigo.geneontology.org/cgi-bin/amigo/term_details?term=GO:0008180
growth of symbiont in host	Gene Ontology	GO:0044117	3	45	0.0448516	0.337354	Q3UEK1|Q61805|Q8VCS0	http://amigo.geneontology.org/cgi-bin/amigo/term_details?term=GO:0044117
regulation of neutrophil chemotaxis	Gene Ontology	GO:0090022	3	46	0.047209	0.347982	Q61805|B2RTL6|K7Q7T7	http://amigo.geneontology.org/cgi-bin/amigo/term_details?term=GO:0090022
hair follicle morphogenesis	Gene Ontology	GO:0031069	3	46	0.047209	0.347982	Q3UQV0|Q9R0H5|P60766	http://amigo.geneontology.org/cgi-bin/amigo/term_details?term=GO:0031069
positive regulation of tissue remodeling	Gene Ontology	GO:0034105	3	46	0.047209	0.347982	Q3UEK9|Q9ESB3|Q921I1	http://amigo.geneontology.org/cgi-bin/amigo/term_details?term=GO:0034105
cartilage development involved in endochondral bone morphogenesis	Gene Ontology	GO:0060351	3	47	0.0496262	0.358566	P11087|P19324|E9PZ16	http://amigo.geneontology.org/cgi-bin/amigo/term_details?term=GO:0060351
regulation of digestive system process	Gene Ontology	GO:0044058	3	47	0.0496262	0.358566	P06728|Q00623|P09813	http://amigo.geneontology.org/cgi-bin/amigo/term_details?term=GO:0044058
multicellular organismal catabolic process	Gene Ontology	GO:0044243	3	47	0.0496262	0.358566	P06728|P10605|P33434	http://amigo.geneontology.org/cgi-bin/amigo/term_details?term=GO:0044243
growth factor complex	Gene Ontology	GO:0036454	2	5	0.00541111	0.0892322	Q3UQV0|P70389	http://amigo.geneontology.org/cgi-bin/amigo/term_details?term=GO:0036454
pentose-phosphate shunt, oxidative branch	Gene Ontology	GO:0009051	2	5	0.00541111	0.0892322	Q9CQ60|Q9DCD0	http://amigo.geneontology.org/cgi-bin/amigo/term_details?term=GO:0009051
apolipoprotein receptor binding	Gene Ontology	GO:0034190	2	5	0.00541111	0.0892322	Q00623|P09813	http://amigo.geneontology.org/cgi-bin/amigo/term_details?term=GO:0034190
negative regulation of plasminogen activation	Gene Ontology	GO:0010757	2	5	0.00541111	0.0892322	Q543R5|Q5ND36	http://amigo.geneontology.org/cgi-bin/amigo/term_details?term=GO:0010757
protein deglycosylation	Gene Ontology	GO:0006517	2	5	0.00541111	0.0892322	A2RSS6|Q99LX0	http://amigo.geneontology.org/cgi-bin/amigo/term_details?term=GO:0006517
regulation of lipoprotein oxidation	Gene Ontology	GO:0034442	2	5	0.00541111	0.0892322	P06728|P51910	http://amigo.geneontology.org/cgi-bin/amigo/term_details?term=GO:0034442
positive regulation of fibrinolysis	Gene Ontology	GO:0051919	2	5	0.00541111	0.0892322	Q80YC5|P20918	http://amigo.geneontology.org/cgi-bin/amigo/term_details?term=GO:0051919
U2 snRNP	Gene Ontology	GO:0005686	2	5	0.00541111	0.0892322	P62305|Q8K4Z5	http://amigo.geneontology.org/cgi-bin/amigo/term_details?term=GO:0005686
complement component C1q binding	Gene Ontology	GO:0001849	2	5	0.00541111	0.0892322	P14847|Q4JFI8	http://amigo.geneontology.org/cgi-bin/amigo/term_details?term=GO:0001849
insulin-like growth factor binding protein complex	Gene Ontology	GO:0016942	2	5	0.00541111	0.0892322	Q3UQV0|P70389	http://amigo.geneontology.org/cgi-bin/amigo/term_details?term=GO:0016942
endonucleolytic cleavage involved in rRNA processing	Gene Ontology	GO:0000478	2	6	0.007136	0.1052	Q9CQR2|P14206	http://amigo.geneontology.org/cgi-bin/amigo/term_details?term=GO:0000478
regulation of protein deubiquitination	Gene Ontology	GO:0090085	2	6	0.007136	0.1052	Q01853|Q99LX0	http://amigo.geneontology.org/cgi-bin/amigo/term_details?term=GO:0090085
lipoprotein oxidation	Gene Ontology	GO:0042161	2	6	0.007136	0.1052	P06728|P51910	http://amigo.geneontology.org/cgi-bin/amigo/term_details?term=GO:0042161
L-lactate dehydrogenase activity	Gene Ontology	GO:0004459	2	6	0.007136	0.1052	G5E8N5|P16125	http://amigo.geneontology.org/cgi-bin/amigo/term_details?term=GO:0004459
endonucleolytic cleavage of tricistronic rRNA transcript (SSU-rRNA, 5.8S rRNA, LSU-rRNA)	Gene Ontology	GO:0000479	2	6	0.007136	0.1052	Q9CQR2|P14206	http://amigo.geneontology.org/cgi-bin/amigo/term_details?term=GO:0000479
intramembranous ossification	Gene Ontology	GO:0001957	2	6	0.007136	0.1052	P33434|P11087	http://amigo.geneontology.org/cgi-bin/amigo/term_details?term=GO:0001957
lactate biosynthetic process	Gene Ontology	GO:0019249	2	6	0.007136	0.1052	G5E8N5|P16125	http://amigo.geneontology.org/cgi-bin/amigo/term_details?term=GO:0019249
direct ossification	Gene Ontology	GO:0036072	2	6	0.007136	0.1052	P33434|P11087	http://amigo.geneontology.org/cgi-bin/amigo/term_details?term=GO:0036072
regulation of respiratory burst involved in inflammatory response	Gene Ontology	GO:0060264	2	6	0.007136	0.1052	Q61805|Q9CZX8	http://amigo.geneontology.org/cgi-bin/amigo/term_details?term=GO:0060264
lipoprotein modification	Gene Ontology	GO:0042160	2	6	0.007136	0.1052	P06728|P51910	http://amigo.geneontology.org/cgi-bin/amigo/term_details?term=GO:0042160
lactate biosynthetic process from pyruvate	Gene Ontology	GO:0019244	2	6	0.007136	0.1052	G5E8N5|P16125	http://amigo.geneontology.org/cgi-bin/amigo/term_details?term=GO:0019244
negative regulation of lipoprotein metabolic process	Gene Ontology	GO:0050748	2	6	0.007136	0.1052	P06728|P51910	http://amigo.geneontology.org/cgi-bin/amigo/term_details?term=GO:0050748
sterol transmembrane transport	Gene Ontology	GO:0035382	2	7	0.00907478	0.12256	Q00623|P09813	http://amigo.geneontology.org/cgi-bin/amigo/term_details?term=GO:0035382
negative regulation of cytokine secretion involved in immune response	Gene Ontology	GO:0002740	2	7	0.00907478	0.12256	Q00623|P09813	http://amigo.geneontology.org/cgi-bin/amigo/term_details?term=GO:0002740
positive regulation of nuclease activity	Gene Ontology	GO:0032075	2	7	0.00907478	0.12256	Q542J9|P20029	http://amigo.geneontology.org/cgi-bin/amigo/term_details?term=GO:0032075
smooth muscle cell-matrix adhesion	Gene Ontology	GO:0061302	2	7	0.00907478	0.12256	P29788|P51910	http://amigo.geneontology.org/cgi-bin/amigo/term_details?term=GO:0061302
lactate dehydrogenase activity	Gene Ontology	GO:0004457	2	7	0.00907478	0.12256	G5E8N5|P16125	http://amigo.geneontology.org/cgi-bin/amigo/term_details?term=GO:0004457
adenyl-nucleotide exchange factor activity	Gene Ontology	GO:0000774	2	7	0.00907478	0.12256	Q9JJV2|Q5SX50	http://amigo.geneontology.org/cgi-bin/amigo/term_details?term=GO:0000774
negative regulation of protein export from nucleus	Gene Ontology	GO:0046826	2	7	0.00907478	0.12256	P10639|Q99LX0	http://amigo.geneontology.org/cgi-bin/amigo/term_details?term=GO:0046826
cholesterol import	Gene Ontology	GO:0070508	2	7	0.00907478	0.12256	Q00623|P09813	http://amigo.geneontology.org/cgi-bin/amigo/term_details?term=GO:0070508
phosphoserine binding	Gene Ontology	GO:0050815	2	7	0.00907478	0.12256	Q5SS40|Q9CQV8	http://amigo.geneontology.org/cgi-bin/amigo/term_details?term=GO:0050815
sterol import	Gene Ontology	GO:0035376	2	7	0.00907478	0.12256	Q00623|P09813	http://amigo.geneontology.org/cgi-bin/amigo/term_details?term=GO:0035376
negative regulation of macrophage differentiation	Gene Ontology	GO:0045650	2	7	0.00907478	0.12256	Q02105|Q60994	http://amigo.geneontology.org/cgi-bin/amigo/term_details?term=GO:0045650
isocitrate metabolic process	Gene Ontology	GO:0006102	2	7	0.00907478	0.12256	O88844|P54071	http://amigo.geneontology.org/cgi-bin/amigo/term_details?term=GO:0006102
tubulin complex	Gene Ontology	GO:0045298	2	7	0.00907478	0.12256	P99024|P68372	http://amigo.geneontology.org/cgi-bin/amigo/term_details?term=GO:0045298
ferric iron binding	Gene Ontology	GO:0008199	2	8	0.0112199	0.139519	Q921I1|P09528	http://amigo.geneontology.org/cgi-bin/amigo/term_details?term=GO:0008199
extrinsic component of external side of plasma membrane	Gene Ontology	GO:0031232	2	8	0.0112199	0.139519	Q543R5|P20918	http://amigo.geneontology.org/cgi-bin/amigo/term_details?term=GO:0031232
regulation of monocyte chemotactic protein-1 production	Gene Ontology	GO:0071637	2	8	0.0112199	0.139519	Q60994|P51910	http://amigo.geneontology.org/cgi-bin/amigo/term_details?term=GO:0071637
blood coagulation, intrinsic pathway	Gene Ontology	GO:0007597	2	8	0.0112199	0.139519	Q543J5|Q01339	http://amigo.geneontology.org/cgi-bin/amigo/term_details?term=GO:0007597
ubiquitin-specific protease binding	Gene Ontology	GO:1990381	2	8	0.0112199	0.139519	Q01853|Q99LX0	http://amigo.geneontology.org/cgi-bin/amigo/term_details?term=GO:1990381
glyoxylate metabolic process	Gene Ontology	GO:0046487	2	8	0.0112199	0.139519	O88844|P54071	http://amigo.geneontology.org/cgi-bin/amigo/term_details?term=GO:0046487
positive regulation of apoptotic cell clearance	Gene Ontology	GO:2000427	2	8	0.0112199	0.139519	P01027|P21180	http://amigo.geneontology.org/cgi-bin/amigo/term_details?term=GO:2000427
positive regulation of triglyceride catabolic process	Gene Ontology	GO:0010898	2	8	0.0112199	0.139519	P06728|Q00623	http://amigo.geneontology.org/cgi-bin/amigo/term_details?term=GO:0010898
primary amine oxidase activity	Gene Ontology	GO:0008131	2	8	0.0112199	0.139519	Q812C9|O70423	http://amigo.geneontology.org/cgi-bin/amigo/term_details?term=GO:0008131
monocyte chemotactic protein-1 production	Gene Ontology	GO:0071605	2	8	0.0112199	0.139519	Q60994|P51910	http://amigo.geneontology.org/cgi-bin/amigo/term_details?term=GO:0071605
galactose binding	Gene Ontology	GO:0005534	2	8	0.0112199	0.139519	Q3UEK1|P16045	http://amigo.geneontology.org/cgi-bin/amigo/term_details?term=GO:0005534
regulation of low-density lipoprotein particle clearance	Gene Ontology	GO:0010988	2	9	0.0135641	0.158067	P14847|P61979	http://amigo.geneontology.org/cgi-bin/amigo/term_details?term=GO:0010988
fructose 1,6-bisphosphate metabolic process	Gene Ontology	GO:0030388	2	9	0.0135641	0.158067	Q3UER1|P05063	http://amigo.geneontology.org/cgi-bin/amigo/term_details?term=GO:0030388
rRNA 3'-end processing	Gene Ontology	GO:0031125	2	9	0.0135641	0.158067	Q9CQR2|P14206	http://amigo.geneontology.org/cgi-bin/amigo/term_details?term=GO:0031125
oxidoreductase activity, acting on superoxide radicals as acceptor	Gene Ontology	GO:0016721	2	9	0.0135641	0.158067	P08228|Q542X9	http://amigo.geneontology.org/cgi-bin/amigo/term_details?term=GO:0016721
negative regulation of complement activation	Gene Ontology	GO:0045916	2	9	0.0135641	0.158067	Q6GQT1|P97290	http://amigo.geneontology.org/cgi-bin/amigo/term_details?term=GO:0045916
negative regulation of protein activation cascade	Gene Ontology	GO:2000258	2	9	0.0135641	0.158067	Q6GQT1|P97290	http://amigo.geneontology.org/cgi-bin/amigo/term_details?term=GO:2000258
regulation of cysteine-type endopeptidase activity involved in apoptotic signaling pathway	Gene Ontology	GO:2001267	2	9	0.0135641	0.158067	G5E852|Q99LX0	http://amigo.geneontology.org/cgi-bin/amigo/term_details?term=GO:2001267
positive regulation of inclusion body assembly	Gene Ontology	GO:0090261	2	9	0.0135641	0.158067	Q549A5|Q14AQ1	http://amigo.geneontology.org/cgi-bin/amigo/term_details?term=GO:0090261
superoxide dismutase activity	Gene Ontology	GO:0004784	2	9	0.0135641	0.158067	P08228|Q542X9	http://amigo.geneontology.org/cgi-bin/amigo/term_details?term=GO:0004784
positive regulation of oxidative stress-induced intrinsic apoptotic signaling pathway	Gene Ontology	GO:1902177	2	9	0.0135641	0.158067	P08228|Q99LX0	http://amigo.geneontology.org/cgi-bin/amigo/term_details?term=GO:1902177
peptidyl-methionine modification	Gene Ontology	GO:0018206	2	10	0.0161001	0.177478	Q00623|P09813	http://amigo.geneontology.org/cgi-bin/amigo/term_details?term=GO:0018206
aldehyde-lyase activity	Gene Ontology	GO:0016832	2	10	0.0161001	0.177478	Q3UER1|P05063	http://amigo.geneontology.org/cgi-bin/amigo/term_details?term=GO:0016832
alpha-catenin binding	Gene Ontology	GO:0045294	2	10	0.0161001	0.177478	P15116|Q64727	http://amigo.geneontology.org/cgi-bin/amigo/term_details?term=GO:0045294
establishment of Golgi localization	Gene Ontology	GO:0051683	2	10	0.0161001	0.177478	P63101|P60766	http://amigo.geneontology.org/cgi-bin/amigo/term_details?term=GO:0051683
inhibin binding	Gene Ontology	GO:0034711	2	11	0.018821	0.1932	Q04997|Q3UY39	http://amigo.geneontology.org/cgi-bin/amigo/term_details?term=GO:0034711
regulation of apoptotic cell clearance	Gene Ontology	GO:2000425	2	11	0.018821	0.1932	P01027|P21180	http://amigo.geneontology.org/cgi-bin/amigo/term_details?term=GO:2000425
ferroxidase activity	Gene Ontology	GO:0004322	2	11	0.018821	0.1932	E9PZD8|P09528	http://amigo.geneontology.org/cgi-bin/amigo/term_details?term=GO:0004322
regulation of low-density lipoprotein particle receptor biosynthetic process	Gene Ontology	GO:0045714	2	11	0.018821	0.1932	P61979|Q60994	http://amigo.geneontology.org/cgi-bin/amigo/term_details?term=GO:0045714
oxidoreductase activity, oxidizing metal ions, oxygen as acceptor	Gene Ontology	GO:0016724	2	11	0.018821	0.1932	E9PZD8|P09528	http://amigo.geneontology.org/cgi-bin/amigo/term_details?term=GO:0016724
U4 snRNP	Gene Ontology	GO:0005687	2	11	0.018821	0.1932	P62305|Q497K3	http://amigo.geneontology.org/cgi-bin/amigo/term_details?term=GO:0005687
catenin complex	Gene Ontology	GO:0016342	2	11	0.018821	0.1932	P15116|P09803	http://amigo.geneontology.org/cgi-bin/amigo/term_details?term=GO:0016342
regulation of follicle-stimulating hormone secretion	Gene Ontology	GO:0046880	2	12	0.02172	0.212565	Q04997|Q3UY39	http://amigo.geneontology.org/cgi-bin/amigo/term_details?term=GO:0046880
positive regulation of humoral immune response	Gene Ontology	GO:0002922	2	12	0.02172	0.212565	P01027|Q91X72	http://amigo.geneontology.org/cgi-bin/amigo/term_details?term=GO:0002922
virion binding	Gene Ontology	GO:0046790	2	12	0.02172	0.212565	Q3UAD6|Q4JFI8	http://amigo.geneontology.org/cgi-bin/amigo/term_details?term=GO:0046790
positive regulation of respiratory burst	Gene Ontology	GO:0060267	2	12	0.02172	0.212565	Q61805|Q9CZX8	http://amigo.geneontology.org/cgi-bin/amigo/term_details?term=GO:0060267
regulation of triglyceride catabolic process	Gene Ontology	GO:0010896	2	12	0.02172	0.212565	P06728|Q00623	http://amigo.geneontology.org/cgi-bin/amigo/term_details?term=GO:0010896
negative regulation of protein dephosphorylation	Gene Ontology	GO:0035308	2	13	0.0247905	0.232621	Q5SS40|Q9CQV8	http://amigo.geneontology.org/cgi-bin/amigo/term_details?term=GO:0035308
negative regulation of granulocyte differentiation	Gene Ontology	GO:0030853	2	13	0.0247905	0.232621	Q02105|Q60994	http://amigo.geneontology.org/cgi-bin/amigo/term_details?term=GO:0030853
modulation by host of viral process	Gene Ontology	GO:0044788	2	14	0.0280261	0.252524	Q9DCY1|Q4JFI8	http://amigo.geneontology.org/cgi-bin/amigo/term_details?term=GO:0044788
negative regulation of phagocytosis	Gene Ontology	GO:0050765	2	14	0.0280261	0.252524	P50404|Q60994	http://amigo.geneontology.org/cgi-bin/amigo/term_details?term=GO:0050765
regulation of cytokine secretion involved in immune response	Gene Ontology	GO:0002739	2	14	0.0280261	0.252524	Q00623|P09813	http://amigo.geneontology.org/cgi-bin/amigo/term_details?term=GO:0002739
maturation of 5.8S rRNA from tricistronic rRNA transcript (SSU-rRNA, 5.8S rRNA, LSU-rRNA)	Gene Ontology	GO:0000466	2	14	0.0280261	0.252524	Q9CQR2|P14206	http://amigo.geneontology.org/cgi-bin/amigo/term_details?term=GO:0000466
quinone binding	Gene Ontology	GO:0048038	2	14	0.0280261	0.252524	Q812C9|O70423	http://amigo.geneontology.org/cgi-bin/amigo/term_details?term=GO:0048038
negative regulation of macrophage derived foam cell differentiation	Gene Ontology	GO:0010745	2	14	0.0280261	0.252524	P14847|Q60994	http://amigo.geneontology.org/cgi-bin/amigo/term_details?term=GO:0010745
endothelial cell morphogenesis	Gene Ontology	GO:0001886	2	14	0.0280261	0.252524	Q543N5|P39061	http://amigo.geneontology.org/cgi-bin/amigo/term_details?term=GO:0001886
MHC class I protein complex	Gene Ontology	GO:0042612	2	14	0.0280261	0.252524	Q64726|P01887	http://amigo.geneontology.org/cgi-bin/amigo/term_details?term=GO:0042612
cleavage involved in rRNA processing	Gene Ontology	GO:0000469	2	14	0.0280261	0.252524	Q9CQR2|P14206	http://amigo.geneontology.org/cgi-bin/amigo/term_details?term=GO:0000469
positive regulation of oxidative stress-induced cell death	Gene Ontology	GO:1903209	2	15	0.0314204	0.269569	P08228|Q99LX0	http://amigo.geneontology.org/cgi-bin/amigo/term_details?term=GO:1903209
extracellular fibril organization	Gene Ontology	GO:0043206	2	15	0.0314204	0.269569	Q9D1H9|P21460	http://amigo.geneontology.org/cgi-bin/amigo/term_details?term=GO:0043206
low-density lipoprotein particle receptor biosynthetic process	Gene Ontology	GO:0045713	2	15	0.0314204	0.269569	P61979|Q60994	http://amigo.geneontology.org/cgi-bin/amigo/term_details?term=GO:0045713
cytoplasmic ubiquitin ligase complex	Gene Ontology	GO:0000153	2	15	0.0314204	0.269569	Q01853|P83940	http://amigo.geneontology.org/cgi-bin/amigo/term_details?term=GO:0000153
negative regulation of inflammatory response to antigenic stimulus	Gene Ontology	GO:0002862	2	15	0.0314204	0.269569	P99026|Q3TS44	http://amigo.geneontology.org/cgi-bin/amigo/term_details?term=GO:0002862
negative regulation of glycoprotein metabolic process	Gene Ontology	GO:1903019	2	15	0.0314204	0.269569	P21460|Q4JFI8	http://amigo.geneontology.org/cgi-bin/amigo/term_details?term=GO:1903019
negative regulation of tumor necrosis factor-mediated signaling pathway	Gene Ontology	GO:0010804	2	15	0.0314204	0.269569	Q00623|Q60994	http://amigo.geneontology.org/cgi-bin/amigo/term_details?term=GO:0010804
translesion synthesis	Gene Ontology	GO:0019985	2	15	0.0314204	0.269569	Q542J9|Q01853	http://amigo.geneontology.org/cgi-bin/amigo/term_details?term=GO:0019985
mercury ion binding	Gene Ontology	GO:0045340	2	15	0.0314204	0.269569	P11276|Q99LX0	http://amigo.geneontology.org/cgi-bin/amigo/term_details?term=GO:0045340
negative regulation of humoral immune response	Gene Ontology	GO:0002921	2	15	0.0314204	0.269569	Q6GQT1|P97290	http://amigo.geneontology.org/cgi-bin/amigo/term_details?term=GO:0002921
cytokine secretion involved in immune response	Gene Ontology	GO:0002374	2	16	0.0349674	0.288467	Q00623|P09813	http://amigo.geneontology.org/cgi-bin/amigo/term_details?term=GO:0002374
follicle-stimulating hormone secretion	Gene Ontology	GO:0046884	2	16	0.0349674	0.288467	Q04997|Q3UY39	http://amigo.geneontology.org/cgi-bin/amigo/term_details?term=GO:0046884
negative regulation of heterotypic cell-cell adhesion	Gene Ontology	GO:0034115	2	16	0.0349674	0.288467	Q00623|Q60994	http://amigo.geneontology.org/cgi-bin/amigo/term_details?term=GO:0034115
regulation of cell-cell adhesion involved in gastrulation	Gene Ontology	GO:0070587	2	16	0.0349674	0.288467	Q00623|Q60994	http://amigo.geneontology.org/cgi-bin/amigo/term_details?term=GO:0070587
lipase inhibitor activity	Gene Ontology	GO:0055102	2	16	0.0349674	0.288467	Q00623|P09813	http://amigo.geneontology.org/cgi-bin/amigo/term_details?term=GO:0055102
positive regulation of protein processing	Gene Ontology	GO:0010954	2	16	0.0349674	0.288467	P01027|Q80YC5	http://amigo.geneontology.org/cgi-bin/amigo/term_details?term=GO:0010954
detoxification	Gene Ontology	GO:0098754	2	16	0.0349674	0.288467	P15626|Q99LX0	http://amigo.geneontology.org/cgi-bin/amigo/term_details?term=GO:0098754
MHC class I protein binding	Gene Ontology	GO:0042288	2	17	0.038661	0.305197	P56480|P99024	http://amigo.geneontology.org/cgi-bin/amigo/term_details?term=GO:0042288
positive regulation of cellular response to oxidative stress	Gene Ontology	GO:1900409	2	17	0.038661	0.305197	P08228|Q99LX0	http://amigo.geneontology.org/cgi-bin/amigo/term_details?term=GO:1900409
nuclear lamina	Gene Ontology	GO:0005652	2	17	0.038661	0.305197	Q542J9|P48678	http://amigo.geneontology.org/cgi-bin/amigo/term_details?term=GO:0005652
bone trabecula formation	Gene Ontology	GO:0060346	2	17	0.038661	0.305197	P33434|P11087	http://amigo.geneontology.org/cgi-bin/amigo/term_details?term=GO:0060346
dystroglycan binding	Gene Ontology	GO:0002162	2	17	0.038661	0.305197	Q64727|Q544G5	http://amigo.geneontology.org/cgi-bin/amigo/term_details?term=GO:0002162
myoblast migration	Gene Ontology	GO:0051451	2	17	0.038661	0.305197	B2RTL6|Q60817	http://amigo.geneontology.org/cgi-bin/amigo/term_details?term=GO:0051451
MHC protein complex	Gene Ontology	GO:0042611	2	17	0.038661	0.305197	Q64726|P01887	http://amigo.geneontology.org/cgi-bin/amigo/term_details?term=GO:0042611
positive regulation of response to oxidative stress	Gene Ontology	GO:1902884	2	17	0.038661	0.305197	P08228|Q99LX0	http://amigo.geneontology.org/cgi-bin/amigo/term_details?term=GO:1902884
regulation of hydrogen peroxide metabolic process	Gene Ontology	GO:0010310	2	17	0.038661	0.305197	Q3UBS3|Q61171	http://amigo.geneontology.org/cgi-bin/amigo/term_details?term=GO:0010310
cell-cell adhesion involved in gastrulation	Gene Ontology	GO:0070586	2	17	0.038661	0.305197	Q00623|Q60994	http://amigo.geneontology.org/cgi-bin/amigo/term_details?term=GO:0070586
apical protein localization	Gene Ontology	GO:0045176	2	17	0.038661	0.305197	Q14BR4|A2ALU4	http://amigo.geneontology.org/cgi-bin/amigo/term_details?term=GO:0045176
fibrillar collagen trimer	Gene Ontology	GO:0005583	2	17	0.038661	0.305197	P51885|P11087	http://amigo.geneontology.org/cgi-bin/amigo/term_details?term=GO:0005583
DNA-(apurinic or apyrimidinic site) lyase activity	Gene Ontology	GO:0003906	2	17	0.038661	0.305197	Q544Z7|Q5YLW3	http://amigo.geneontology.org/cgi-bin/amigo/term_details?term=GO:0003906
hemoglobin biosynthetic process	Gene Ontology	GO:0042541	2	18	0.0424955	0.325768	Q04997|Q3UY39	http://amigo.geneontology.org/cgi-bin/amigo/term_details?term=GO:0042541
regulation of gonadotropin secretion	Gene Ontology	GO:0032276	2	18	0.0424955	0.325768	Q04997|Q3UY39	http://amigo.geneontology.org/cgi-bin/amigo/term_details?term=GO:0032276
regulation of interleukin-8 biosynthetic process	Gene Ontology	GO:0045414	2	18	0.0424955	0.325768	Q9Z2F6|P09813	http://amigo.geneontology.org/cgi-bin/amigo/term_details?term=GO:0045414
regulation of lipoprotein metabolic process	Gene Ontology	GO:0050746	2	18	0.0424955	0.325768	P06728|P51910	http://amigo.geneontology.org/cgi-bin/amigo/term_details?term=GO:0050746
acetylcholine receptor binding	Gene Ontology	GO:0033130	2	18	0.0424955	0.325768	P12023|G5E852	http://amigo.geneontology.org/cgi-bin/amigo/term_details?term=GO:0033130
leukocyte migration involved in inflammatory response	Gene Ontology	GO:0002523	2	19	0.0464652	0.344474	Q61805|O70423	http://amigo.geneontology.org/cgi-bin/amigo/term_details?term=GO:0002523
low-density lipoprotein receptor particle metabolic process	Gene Ontology	GO:0032799	2	19	0.0464652	0.344474	P61979|Q60994	http://amigo.geneontology.org/cgi-bin/amigo/term_details?term=GO:0032799
cytoskeletal anchoring at plasma membrane	Gene Ontology	GO:0007016	2	19	0.0464652	0.344474	Q544G5|P26039	http://amigo.geneontology.org/cgi-bin/amigo/term_details?term=GO:0007016
NADH metabolic process	Gene Ontology	GO:0006734	2	19	0.0464652	0.344474	Q3UER1|P14152	http://amigo.geneontology.org/cgi-bin/amigo/term_details?term=GO:0006734
myelin maintenance	Gene Ontology	GO:0043217	2	19	0.0464652	0.344474	P08228|Q549A5	http://amigo.geneontology.org/cgi-bin/amigo/term_details?term=GO:0043217
Golgi localization	Gene Ontology	GO:0051645	2	19	0.0464652	0.344474	P63101|P60766	http://amigo.geneontology.org/cgi-bin/amigo/term_details?term=GO:0051645
interferon-gamma-mediated signaling pathway	Gene Ontology	GO:0060333	2	19	0.0464652	0.344474	Q91X72|G5E852	http://amigo.geneontology.org/cgi-bin/amigo/term_details?term=GO:0060333

## Sheet: cellular component
Terms	numbers
intracellular (GO: 0005622) (28%)	199
cytoplasm (GO: 0005737) (22%)	157
extracellular region (GO:0005576) (16%)	118
macromolecular complex (GO:0032991) (15%)	107
cytoskeleton (GO:0005856) (5%)	34
cytosol (GO:0005829) (4%)	28
vesicle (GO:0031982) (3%)	20
extracellular matrix (GO:0031012) (3%)	22
ribosome (GO:0005840) (3%)	21
chromatin (GO: 0000785) (1%)	9
Category	Term	Count	%	PValue	Genes	List Total	Pop Hits	Pop Total	Fold Enrichment	Bonferroni	Benjamini	FDR
GOTERM_CC_ALL	GO:0005576~extracellular region	118	36.9906	5.56254e-40	P21614, Q6PI17, P14847, P18760, P08607, Q5SX50, P21180, Q543J5, P50404, P06684, Q02105, P29788, Q5BKS0, P06683, P01887, Q9EPL2, P11087, P08228, Q64726, P52430, P43025, P11276, Q542X9, Q8VCG4, Q61805, Q07797, Q00623, P29621, Q9CYL5, Q00896, P51859, Q5SVY2, Q04997, P09813, Q9Z103, Q3UY39, P01878, P47877, Q3UQV0, Q19LI2, Q4ZJN1, P33434, P47880, Q8BH35, Q8CD91, P51910, P97298, Q9DC23, O88803, Q66PY1,…	295	1680	15855	3.775	1.61314e-37	1.61314e-37	7.39479e-37
GOTERM_CC_ALL	GO:0005615~extracellular space	59	18.4953	1.70937e-29	P31532, Q60590, P21614, P70389, O08677, P16045, Q01339, Q3UEK9, P01027, Q543J5, P50404, P06684, P01029, P29788, Q5BKS0, P33587, Q61838, B2RTB0, P08228, Q00724, P52430, P43025, Q3UEK1, Q542X9, Q61805, Q921I1, P35441, O89020, Q00623, Q3TGR2, P19788, P51859, P09813, Q6GQT1, Q9Z103, P01878, Q5I0U6, Q80YC5, P47877, Q3UQV0, P33434, Q60841, P97298, Q8VCU2, P20918, P97290, P57774, Q544G5, P06728, Q91V80,…	295	511	15855	6.20548	4.95718e-27	2.47859e-27	2.27243e-26
GOTERM_CC_ALL	GO:0044421~extracellular region part	69	21.6301	6.93661e-28	P31532, P21614, Q60590, Q6PI17, P70389, O08677, P16045, Q01339, Q3UEK9, O88271, P01027, Q543J5, P50404, P06684, P01029, P29788, Q5BKS0, P33587, P11087, Q08879, Q61838, B2RTB0, P08228, Q00724, P52430, P11276, P43025, Q3UEK1, Q542X9, Q61805, Q921I1, P35441, Q07797, O89020, Q00623, Q3TGR2, P19788, P39061, P51859, P09813, Q6GQT1, Q9Z103, P01878, Q5I0U6, Q80YC5, P47877, Q3UQV0, P33434, Q60841, Q8CD91,…	295	774	15855	4.79129	2.01162e-25	6.70539e-26	9.22148e-25
GOTERM_CC_ALL	GO:0032991~macromolecular complex	107	33.5423	2.00577e-17	Q7JJ15, P61979, Q8BGY2, P01897, Q545B6, A2AB79, P21180, Q58EV4, Q9D104, P62267, Q9QUM9, P06684, Q3UPK6, P59999, P06683, P01887, A2A513, P08228, P14115, Q64726, P52430, Q3THE2, P49312, Q3U9K9, Q5YLW3, Q8VCG4, Q91VB8, Q9CXW4, Q00623, Q5XJF6, Q6ZWZ6, Q3URD3, Q3TS44, P09813, P62305, P48678, P01878, Q3UQV0, P84244, Q8K4Z5, Q8BH35, Q52L87, Q60605, P04104, A2RTT4, O55234, Q91V80, A2ALU4, O88569, Q5BLK2,…	295	2545	15855	2.25965	5.81672e-15	1.45418e-15	2.66645e-14
GOTERM_CC_ALL	GO:0005840~ribosome	21	6.58307	4.71273e-10	Q6ZWZ6, Q5M8R8, Q4VAG4, Q5BLJ7, Q9CQR2, P14115, Q9CZX8, P14206, Q5BLK2, P99027, A2A547, Q5YLW3, Q5M9M4, Q58E35, Q5M9L7, P62267, Q5M9M5, Q58EW0, Q9CXW4, Q58DZ3, Q5XJF6	295	192	15855	5.87844	1.36669e-07	2.73338e-08	6.26506e-07
GOTERM_CC_ALL	GO:0030529~ribonucleoprotein complex	32	10.0313	6.16185e-10	Q6ZWZ6, P58252, P61979, Q5BLJ7, Q497K3, Q9CQR2, P62305, Q61990, P14206, A2A547, Q8K4Z5, Q5M9M4, Q58E35, Q5M9L7, Q9D104, P62267, Q5M9M5, Q58DZ3, Q5M8R8, Q4VAG4, P14115, Q9CZX8, O88569, Q5BLK2, P49312, P99027, Q9Z204, Q5YLW3, Q58EW0, Q8VEK3, Q9CXW4, Q5XJF6	295	462	15855	3.72265	1.78694e-07	2.97823e-08	8.19151e-07
GOTERM_CC_ALL	GO:0034364~high-density lipoprotein particle	8	2.50784	6.96042e-09	P31532, Q8VCU2, P09813, P06728, Q91V80, Q5I0U6, P52430, Q00623	295	16	15855	26.8729	2.01852e-06	2.8836e-07	9.25313e-06
GOTERM_CC_ALL	GO:0042470~melanosome	13	4.07524	5.19991e-08	Q5SS40, P20029, Q9CQV8, P63017, Q3UCD9, Q3UAD6, P35700, Q9DCY1, P63101, P10605, Q71LX8, P19096, P97298	295	85	15855	8.21994	1.50796e-05	1.88497e-06	6.91272e-05
GOTERM_CC_ALL	GO:0048770~pigment granule	13	4.07524	5.19991e-08	Q5SS40, P20029, Q9CQV8, P63017, Q3UCD9, Q3UAD6, P35700, Q9DCY1, P63101, P10605, Q71LX8, P19096, P97298	295	85	15855	8.21994	1.50796e-05	1.88497e-06	6.91272e-05
GOTERM_CC_ALL	GO:0043232~intracellular non-membrane-bounded organelle	69	21.6301	7.74603e-08	Q61781, Q5BLJ7, Q545B6, Q9CQR2, A2AB79, P68372, P18760, Q5SX50, Q58E35, P43274, Q9D104, P62267, P12023, P59999, Q9JJV2, Q58DZ3, Q9Z331, Q4VAG4, B2RTK3, P26039, Q8R3C6, A2A513, Q543P7, B2RRX1, P14115, Q64727, Q3THE2, P99027, Q5YLW3, P99024, Q9CXW4, P26041, P68134, Q5XJF6, Q9CXY6, Q6ZWZ6, Q3URD3, P48678, P13020, Q5I0U7, Q8R1M2, P14206, P84244, A2A547, Q5M9M4, Q5M9L7, Q5FWJ3, Q5M9M5, Q52L87, Q60605,…	295	1919	15855	1.93249	2.24632e-05	2.49594e-06	0.000102975
GOTERM_CC_ALL	GO:0043228~non-membrane-bounded organelle	69	21.6301	7.74603e-08	Q61781, Q5BLJ7, Q545B6, Q9CQR2, A2AB79, P68372, P18760, Q5SX50, Q58E35, P43274, Q9D104, P62267, P12023, P59999, Q9JJV2, Q58DZ3, Q9Z331, Q4VAG4, B2RTK3, P26039, Q8R3C6, A2A513, Q543P7, B2RRX1, P14115, Q64727, Q3THE2, P99027, Q5YLW3, P99024, Q9CXW4, P26041, P68134, Q5XJF6, Q9CXY6, Q6ZWZ6, Q3URD3, P48678, P13020, Q5I0U7, Q8R1M2, P14206, P84244, A2A547, Q5M9M4, Q5M9L7, Q5FWJ3, Q5M9M5, Q52L87, Q60605,…	295	1919	15855	1.93249	2.24632e-05	2.49594e-06	0.000102975
GOTERM_CC_ALL	GO:0031012~extracellular matrix	22	6.89655	3.27993e-07	Q6PI17, Q8VCU2, P39061, Q544G5, P11087, Q08879, P08228, Q9D1H9, Q546G4, P11276, P43025, P16045, P33434, Q3UEK9, P51885, Q60841, Q921I1, Q8CD91, O88271, P50404, Q07797, P29788	295	309	15855	3.82656	9.51134e-05	9.51175e-06	0.00043603
GOTERM_CC_ALL	GO:0032994~protein-lipid complex	8	2.50784	4.53474e-07	P31532, Q8VCU2, P09813, P06728, Q91V80, Q5I0U6, P52430, Q00623	295	27	15855	15.9247	0.000131499	1.19552e-05	0.000602843
GOTERM_CC_ALL	GO:0034358~plasma lipoprotein particle	8	2.50784	4.53474e-07	P31532, Q8VCU2, P09813, P06728, Q91V80, Q5I0U6, P52430, Q00623	295	27	15855	15.9247	0.000131499	1.19552e-05	0.000602843
GOTERM_CC_ALL	GO:0005579~membrane attack complex	5	1.5674	5.70896e-07	Q8K182, Q8VCG4, Q8BH35, P06684, P06683	295	5	15855	53.7458	0.000165546	1.37966e-05	0.000758941
GOTERM_CC_ALL	GO:0005578~proteinaceous extracellular matrix	20	6.26959	2.94049e-06	Q6PI17, Q8VCU2, P39061, Q544G5, P11087, Q08879, Q9D1H9, Q546G4, P11276, P43025, P16045, P33434, P51885, Q60841, Q921I1, Q8CD91, O88271, P50404, Q07797, P29788	295	297	15855	3.61924	0.000852379	6.55935e-05	0.00390899
GOTERM_CC_ALL	GO:0005829~cytosol	28	8.77743	4.09217e-06	Q3URD3, Q3TS44, Q01853, Q5SVY2, P63017, P13020, P18760, P14152, O88844, Q3UER1, Q5SX50, A2A547, P21180, Q56A15, Q58EV4, Q5M9L7, Q9R0P9, Q3UPK6, P10639, B8JJM5, P08228, B2RRX1, O70591, Q9CZX8, Q3U9K9, P02088, P99024, Q14AQ1, Q91VB8	295	549	15855	2.74113	0.00118603	8.4763e-05	0.00543996
GOTERM_CC_ALL	GO:0005737~cytoplasm	157	49.2163	1.22054e-05	P54071, P70349, Q3TJC2, Q9CQV8, P61979, Q11011, Q8BGY2, Q545B6, Q5EBQ2, Q4KL76, Q3UAD6, P18760, Q61171, Q5SX50, P21180, Q56A15, Q58EV4, Q9D104, Q9QUM9, P62267, Q9JJV2, Q3UPK6, P59999, Q5SS40, Q9EPL2, Q543P7, P11087, Q58EU7, P08228, P22935, B2RRX1, A1L347, P14115, Q64727, P09411, P16125, Q542X9, P49312, Q3U9K9, P68254, Q5YLW3, Q9JMG1, Q3TND1, Q91VB8, P19096, Q9CXW4, Q9CXW3, Q5XJF6, Q6ZWZ6, Q9DCD0,…	295	6468	15855	1.30459	0.00353333	0.000235945	0.0162245
GOTERM_CC_ALL	GO:0005839~proteasome core complex	6	1.88088	2.61402e-05	P99026, Q58EV4, Q3TS44, Q9QUM9, O55234, Q3UPK6	295	20	15855	16.1237	0.00755209	0.000473685	0.034745
GOTERM_CC_ALL	GO:0044420~extracellular matrix part	10	3.1348	5.18225e-05	Q6PI17, P39061, Q921I1, Q8CD91, Q544G5, Q08879, P11087, O88271, Q546G4, P11276	295	92	15855	5.84193	0.0149165	0.000883663	0.0688705
GOTERM_CC_ALL	GO:0044444~cytoplasmic part	109	34.1693	5.40294e-05	P54071, Q9CQV8, Q8BGY2, Q3UAD6, Q4KL76, P18760, Q61171, Q5SX50, P21180, Q58EV4, Q56A15, Q9D104, P62267, Q3UPK6, Q5SS40, Q9EPL2, Q543P7, P08228, B2RRX1, A1L347, P14115, Q64727, P16125, Q542X9, Q3U9K9, Q5YLW3, Q3TND1, Q91VB8, P19096, Q9CXW4, Q5XJF6, Q6ZWZ6, Q9CYL5, Q6P069, Q3URD3, Q3TS44, Q5SVY2, Q14BR4, P35700, Q91V92, P63101, P33434, P97298, Q9DC23, P20029, Q3UCD9, P10639, A2ALU4, P05063, Q5BLK2,…	295	4184	15855	1.40016	0.0155468	0.000870118	0.0718024
GOTERM_CC_ALL	GO:0005604~basement membrane	9	2.82132	6.00884e-05	Q6PI17, P39061, Q921I1, Q8CD91, Q544G5, Q08879, O88271, Q546G4, P11276	295	73	15855	6.62619	0.0172752	0.000916746	0.0798515
GOTERM_CC_ALL	GO:0000786~nucleosome	8	2.50784	0.000144234	B2RTK3, P84244, A2AB79, B2RTM0, P43274, B2RVF0, Q8R1M2, Q64525	295	62	15855	6.93494	0.0409681	0.00208936	0.191574
GOTERM_CC_ALL	GO:0015935~small ribosomal subunit	6	1.88088	0.000174635	Q5BLK2, Q5YLW3, Q5M9L7, P62267, P14206, Q9CZX8	295	29	15855	11.1198	0.0493872	0.00240892	0.231909
GOTERM_CC_ALL	GO:0043234~protein complex	59	18.4953	0.00040534	Q61781, Q7JJ15, Q8BGY2, P01897, Q8K182, Q545B6, P68372, P70389, P21180, Q58EV4, Q9QUM9, P06684, P59999, Q3UPK6, P06683, Q9Z331, P01887, P56480, A2A513, P08228, Q64726, Q3THE2, P99026, Q3U9K9, Q6ZWX6, Q8VCG4, P99024, Q91VB8, P68134, Q3TGR2, P19788, Q3URD3, Q3TS44, P48678, P01878, Q5I0U7, Q3UQV0, Q8BH35, Q5FWJ3, Q52L87, Q60605, P04104, Q544G5, Q80T06, A2RTT4, B8JJM5, P21107, O55234, Q8VHE6, Q543N5,…	295	2018	15855	1.57136	0.110924	0.00532994	0.537515
GOTERM_CC_ALL	GO:0032993~protein-DNA complex	8	2.50784	0.000474321	B2RTK3, P84244, A2AB79, B2RTM0, P43274, B2RVF0, Q8R1M2, Q64525	295	75	15855	5.73288	0.12854	0.00596413	0.628723
GOTERM_CC_ALL	GO:0000502~proteasome complex	7	2.19436	0.000695893	P99026, Q58EV4, Q3TS44, Q9QUM9, O55234, Q14AQ1, Q3UPK6	295	58	15855	6.48656	0.182806	0.00837635	0.921168
GOTERM_CC_ALL	GO:0044445~cytosolic part	7	2.19436	0.00108141	P02088, A2A547, Q3URD3, Q5M9L7, Q91VB8, O70591, Q9CZX8	295	63	15855	5.97175	0.269318	0.0124727	1.42809
GOTERM_CC_ALL	GO:0033279~ribosomal subunit	7	2.19436	0.00138073	Q5BLK2, A2A547, Q5YLW3, Q5M9L7, P62267, P14206, Q9CZX8	295	66	15855	5.70031	0.330141	0.0152929	1.82003
GOTERM_CC_ALL	GO:0031982~vesicle	20	6.26959	0.00385434	Q5SS40, P20029, Q9CQV8, Q6P069, Q3UCD9, P63017, Q543N5, P35700, Q3UAD6, P08228, Q9DCY1, P63101, P10605, Q921I1, Q71LX8, P12023, P19096, A6ZI44, P97298, Q3UJ76	295	519	15855	2.07113	0.673693	0.04063	5.00427
GOTERM_CC_ALL	GO:0022626~cytosolic ribosome	4	1.25392	0.00418916	A2A547, Q5M9L7, P14115, Q9CZX8	295	18	15855	11.9435	0.704004	0.0425472	5.42787
GOTERM_CC_ALL	GO:0015629~actin cytoskeleton	11	3.44828	0.00501196	Q5SX50, P26039, P21107, P59999, Q9JJV2, P18760, Q64727, Q60605, A2ALU4, P68134, Q3THE2	295	205	15855	2.88392	0.767094	0.0490041	6.46141
GOTERM_CC_ALL	GO:0044449~contractile fiber part	7	2.19436	0.00525562	P33434, Q3URD3, Q6P069, P14602, Q64727, P70170, P68134	295	86	15855	4.37466	0.783063	0.0496627	6.76547
GOTERM_CC_ALL	GO:0005856~cytoskeleton	34	10.6583	0.00574089	Q61781, Q545B6, Q3URD3, P48678, P68372, Q5I0U7, P13020, P18760, Q5SX50, Q52L87, Q5FWJ3, P12023, P59999, Q9JJV2, Q60605, Q9Z331, P04104, P26039, Q9D1B1, A2A513, Q544G5, Q543P7, P21107, Q8VHE6, Q3UJ36, B2RRX1, Q64727, A2ALU4, Q3THE2, Q9DCV7, Q9R0H5, P99024, P26041, P68134	295	1122	15855	1.62866	0.811688	0.0524351	7.36831
GOTERM_CC_ALL	GO:0045095~keratin filament	6	1.88088	0.006622	Q9DCV7, Q9R0H5, Q61781, Q9Z331, P04104, A2A513	295	64	15855	5.03867	0.854382	0.0584346	8.45368
GOTERM_CC_ALL	GO:0031410~cytoplasmic vesicle	19	5.95611	0.00675765	Q5SS40, P20029, Q9CQV8, Q3UCD9, P63017, Q543N5, P35700, Q3UAD6, P08228, Q9DCY1, P63101, P10605, Q921I1, Q71LX8, P12023, P19096, A6ZI44, P97298, Q3UJ76	295	508	15855	2.01018	0.860036	0.0578464	8.61973
GOTERM_CC_ALL	GO:0030016~myofibril	7	2.19436	0.00690304	P33434, Q3URD3, Q6P069, P14602, Q64727, P70170, P68134	295	91	15855	4.13429	0.865854	0.0573715	8.79739
GOTERM_CC_ALL	GO:0043292~contractile fiber	7	2.19436	0.00846781	P33434, Q3URD3, Q6P069, P14602, Q64727, P70170, P68134	295	95	15855	3.96021	0.915086	0.0680355	10.6894
GOTERM_CC_ALL	GO:0005625~soluble fraction	7	2.19436	0.0102721	Q9ET01, P10605, Q56A15, Q543N5, P14602, B2RRX1, P14152	295	99	15855	3.80021	0.94993	0.0798106	12.8259
GOTERM_CC_ALL	GO:0016023~cytoplasmic membrane-bounded vesicle	16	5.01567	0.0106426	Q5SS40, P20029, Q9CQV8, Q3UCD9, P63017, P35700, Q3UAD6, Q9DCY1, P63101, P10605, Q921I1, Q71LX8, P19096, A6ZI44, P97298, Q3UJ76	295	414	15855	2.07713	0.955082	0.0804422	13.2588
GOTERM_CC_ALL	GO:0005788~endoplasmic reticulum lumen	6	1.88088	0.0107871	P20029, Q9CQU0, P19324, Q3UAD6, Q9DCY1, Q9DC23	295	72	15855	4.47881	0.956944	0.0794368	13.4269
GOTERM_CC_ALL	GO:0046930~pore complex	6	1.88088	0.0114094	Q8BGY2, Q8K182, Q8VCG4, Q8BH35, P06684, P06683	295	73	15855	4.41746	0.964127	0.0817882	14.1482
GOTERM_CC_ALL	GO:0000785~chromatin	9	2.82132	0.0119405	B2RTK3, P84244, P18608, A2AB79, B2RTM0, P43274, B2RVF0, Q8R1M2, Q64525	295	165	15855	2.93159	0.969303	0.0834052	14.7593
GOTERM_CC_ALL	GO:0031988~membrane-bounded vesicle	16	5.01567	0.0120027	Q5SS40, P20029, Q9CQV8, Q3UCD9, P63017, P35700, Q3UAD6, Q9DCY1, P63101, P10605, Q921I1, Q71LX8, P19096, A6ZI44, P97298, Q3UJ76	295	420	15855	2.04746	0.969858	0.0818651	14.8307
GOTERM_CC_ALL	GO:0045177~apical part of cell	8	2.50784	0.0134752	P10605, P09803, P12023, A2ALU4, P11276, P60766, P26041, Q3THE2	295	136	15855	3.16152	0.980442	0.089422	16.5027
GOTERM_CC_ALL	GO:0005882~intermediate filament	8	2.50784	0.0139832	Q9DCV7, Q9R0H5, Q61781, Q9Z331, P04104, A2A513, P48678, Q5FWJ3	295	137	15855	3.13844	0.983156	0.0906006	17.0725
GOTERM_CC_ALL	GO:0045111~intermediate filament cytoskeleton	8	2.50784	0.0155894	Q9DCV7, Q9R0H5, Q61781, Q9Z331, P04104, A2A513, P48678, Q5FWJ3	295	140	15855	3.07119	0.989501	0.0983757	18.8504
GOTERM_CC_ALL	GO:0030017~sarcomere	6	1.88088	0.0164605	P33434, Q3URD3, Q6P069, P14602, P70170, P68134	295	80	15855	4.03093	0.991879	0.10144	19.8
GOTERM_CC_ALL	GO:0044430~cytoskeletal part	24	7.52351	0.0174493	Q9Z331, Q61781, P04104, Q545B6, Q3URD3, A2A513, Q543P7, P21107, P48678, P68372, Q8VHE6, Q5I0U7, P18760, A2ALU4, Q3THE2, Q9DCV7, Q9R0H5, P99024, Q52L87, P12023, Q5FWJ3, P59999, Q60605, P68134	295	774	15855	1.66654	0.993933	0.105041	20.8652
GOTERM_CC_ALL	GO:0044424~intracellular part	196	61.442	0.0225207	P54071, Q11011, Q5EBQ2, A2AB79, Q4KL76, Q5SX50, P21180, Q56A15, Q58EV4, Q9D104, P62267, P59999, Q5SS40, A2A513, Q58EU7, P22935, P14115, A1L347, Q9Z2F6, P16125, Q3THE2, Q542X9, P68254, Q9JMG1, P19096, Q5XJF6, Q9DCD0, Q14BR4, P35700, Q91V92, P63101, P97298, Q60605, Q9DC23, Q9JI46, P20029, P04104, Q9D1B1, P10639, A2RTT4, Q9DCV7, Q5BLK2, Q9EQW8, Q3UEM7, Q99LX0, P18608, Q14AQ1, Q8BND5, Q4FJL0, Q58E35,…	295	9598	15855	1.09754	0.998647	0.131117	26.1262
GOTERM_CC_ALL	GO:0005681~spliceosome	7	2.19436	0.0280361	P49312, Q9Z204, P61979, Q8K4Z5, Q497K3, P62305, O88569	295	124	15855	3.03403	0.999738	0.157856	31.4793
GOTERM_CC_ALL	GO:0016942~insulin-like growth factor binding protein complex	2	0.626959	0.0367434	Q3UQV0, P70389	295	2	15855	53.7458	0.999981	0.198729	39.2051
GOTERM_CC_ALL	GO:0042612~MHC class I protein complex	4	1.25392	0.0426025	Q7JJ15, P01887, P01897, Q64726	295	42	15855	5.11864	0.999997	0.223153	43.9414
GOTERM_CC_ALL	GO:0030863~cortical cytoskeleton	4	1.25392	0.0451902	P21107, B2RRX1, P18760, A2ALU4	295	43	15855	4.99961	0.999999	0.231221	45.9225
GOTERM_CC_ALL	GO:0044446~intracellular organelle part	72	22.5705	0.0512636	Q61781, P54071, P61979, Q8BGY2, Q545B6, Q497K3, A2AB79, P68372, Q3UAD6, Q4KL76, P18760, Q56A15, P43274, Q9D104, P62267, P12023, P59999, Q9Z331, P56480, B2RTK3, Q9EPL2, Q8R3C6, A2A513, Q543P7, O35381, Q9DCY1, A1L347, Q3THE2, Q3U9K9, Q542X9, P49312, Q5YLW3, P99024, P68134, Q9CXW3, Q9CXY6, Q3URD3, P48678, P62305, Q5I0U7, Q0PD45, Q8R1M2, P14206, P84244, Q8K4Z5, A2A547, Q5M9L7, Q5FWJ3, Q52L87, A6ZI44,…	295	3194	15855	1.21155	1	0.254337	50.3208
GOTERM_CC_ALL	GO:0045298~tubulin complex	2	0.626959	0.0546074	P99024, P68372	295	3	15855	35.8305	1	0.264543	52.5986
GOTERM_CC_ALL	GO:0005577~fibrinogen complex	2	0.626959	0.0546074	Q3TGR2, Q3UEM7	295	3	15855	35.8305	1	0.264543	52.5986
GOTERM_CC_ALL	GO:0044422~organelle part	72	22.5705	0.0580336	Q61781, P54071, P61979, Q8BGY2, Q545B6, Q497K3, A2AB79, P68372, Q3UAD6, Q4KL76, P18760, Q56A15, P43274, Q9D104, P62267, P12023, P59999, Q9Z331, P56480, B2RTK3, Q9EPL2, Q8R3C6, A2A513, Q543P7, O35381, Q9DCY1, A1L347, Q3THE2, Q3U9K9, Q542X9, P49312, Q5YLW3, P99024, P68134, Q9CXW3, Q9CXY6, Q3URD3, P48678, P62305, Q5I0U7, Q0PD45, Q8R1M2, P14206, P84244, Q8K4Z5, A2A547, Q5M9L7, Q5FWJ3, Q52L87, A6ZI44,…	295	3216	15855	1.20326	1	0.274628	54.8322
GOTERM_CC_ALL	GO:0034399~nuclear periphery	4	1.25392	0.0622893	O35381, P48678, P18760, Q542J9	295	49	15855	4.38741	1	0.287595	57.4709
GOTERM_CC_ALL	GO:0042611~MHC protein complex	4	1.25392	0.0718079	Q7JJ15, P01887, P01897, Q64726	295	52	15855	4.13429	1	0.320154	62.8653
GOTERM_CC_ALL	GO:0005622~intracellular	199	62.3824	0.0800424	P54071, Q11011, Q5EBQ2, A2AB79, Q4KL76, Q5SX50, P21180, Q56A15, Q58EV4, Q9D104, P62267, P59999, Q5SS40, A2A513, Q58EU7, P22935, P14115, A1L347, Q9Z2F6, P16125, Q3THE2, Q542X9, P68254, Q9JMG1, P19096, Q5XJF6, Q9DCD0, Q9CZU4, Q14BR4, P35700, Q91V92, P63101, P97298, Q60605, P60766, Q9DC23, Q9JI46, P20029, P04104, Q9D1B1, P10639, A2RTT4, Q9DCV7, Q5BLK2, Q9EQW8, Q3UEM7, Q99LX0, P18608, Q14AQ1, Q8BND5,…	295	10033	15855	1.06602	1	0.345875	67.0138
GOTERM_CC_ALL	GO:0005938~cell cortex	6	1.88088	0.0853912	Q3TGR2, Q3UEM7, P21107, B2RRX1, P18760, A2ALU4	295	126	15855	2.55932	1	0.360005	69.4743

## Sheet: pathway enrichment
#Term	Database	ID	Input number	Background number	P-Value	Corrected P-Value	Input	Hyperlink
Complement and coagulation cascades	KEGG PATHWAY	mmu04610	33	123	8.63478e-27	4.80251e-24	Q80YC5|P16294|P03953|G5E899|Q3UEM7|Q3UEK1|Q6GQT1|Q3TGR2|P20918|P01027|Q3TJ94|P49182|O08677|E9PV24|P97290|Q543J5|E9Q8I0|Q5ND36|P21180|P33587|Q8BH35|Q61129|Q8K182|P08607|P70458|Q02105|Q6S9I0|B8JJM5|Q8VCG4|Q00896|P06683|D3YXF5|P06684	http://www.genome.jp/kegg-bin/show_pathway?mmu04610/mmu:14071%09red/mmu:12279%09red/mmu:58992%09red/mmu:12258%09red/mmu:18816%09red/mmu:11537%09red/mmu:268591%09red/mmu:18815%09red/mmu:12630%09red/mmu:109828%09red/mmu:69379%09red/mmu:232345%09red/mmu:19123%09red/mmu:18787%09red/mmu:11905%09red/mmu:20702%09red/mmu:110382%09red/mmu:15139%09red/mmu:16644%09red/mmu:99571%09red/mmu:14161%09red/mmu:140…
Ribosome	KEGG PATHWAY	mmu03010	21	220	8.31104e-10	1.37424e-07	P99027|Q5M8R8|Q9CZX8|Q58EW0|Q5YLW3|A2A547|P62267|Q58DZ3|Q5M9M5|Q5BLJ7|Q4VAG4|Q5M9L7|Q5M9M4|P14115|Q58E35|Q6ZWZ6|Q5BLK2|Q9CQR2|P14206|Q9CXW4|Q5XJF6	http://www.genome.jp/kegg-bin/show_pathway?mmu03010/mmu:267019%09red/mmu:102642602%09red/mmu:20068%09red/mmu:268449%09red/mmu:20085%09red/mmu:67186%09red/mmu:16785%09red/mmu:68052%09red/mmu:67025%09red/mmu:67427%09red/mmu:19899%09red/mmu:11837%09red/mmu:26451%09red/mmu:56040%09red/mmu:20042%09red/mmu:66481%09red/mmu:27050%09red/mmu:19946%09red/mmu:19921%09red/mmu:66475%09red/mmu:19896%09red
Staphylococcus aureus infection	KEGG PATHWAY	mmu05150	12	81	4.72728e-08	4.66476e-06	P01027|Q02105|Q61129|E9Q8I0|P03953|B8JJM5|Q3UEM7|P06684|Q3UEK1|P21180|A2A513|P20918	http://www.genome.jp/kegg-bin/show_pathway?mmu05150/mmu:12630%09red/mmu:16661%09red/mmu:99571%09red/mmu:12628%09red/mmu:14962%09red/mmu:12266%09red/mmu:17195%09red/mmu:12263%09red/mmu:12262%09red/mmu:15139%09red/mmu:11537%09red/mmu:18815%09red
Prion diseases	KEGG PATHWAY	mmu05020	9	55	1.08253e-06	7.19882e-05	Q02105|P08228|Q8K182|Q8VCG4|Q8BH35|P20029|P06683|D3YXF5|P06684	http://www.genome.jp/kegg-bin/show_pathway?mmu05020/mmu:12279%09red/mmu:109828%09red/mmu:69379%09red/mmu:14828%09red/mmu:12262%09red/mmu:110382%09red/mmu:230558%09red/mmu:15139%09red/mmu:20655%09red
Systemic lupus erythematosus	KEGG PATHWAY	mmu05322	16	211	1.47501e-06	9.30318e-05	P01027|B2RVF0|Q02105|B2RTK3|Q64525|B2RTM0|Q8K182|Q8VCG4|P84244|Q8R1M2|Q8BH35|A2AB79|P06683|P21180|D3YXF5|P06684	http://www.genome.jp/kegg-bin/show_pathway?mmu05322/mmu:12279%09red/mmu:109828%09red/mmu:232440%09red/mmu:69379%09red/mmu:15081%09red/mmu:97122%09red/mmu:12266%09red/mmu:319162%09red/mmu:12263%09red/mmu:12262%09red/mmu:319189%09red/mmu:319191%09red/mmu:319186%09red/mmu:110382%09red/mmu:15139%09red/mmu:230558%09red
Carbon metabolism	KEGG PATHWAY	mmu01200	13	167	1.07645e-05	0.000531107	A6ZI44|Q9QXD6|P17751|P05063|P09411|P54071|P14152|O88844|Q3UER1|Q5NCI4|Q9CQ60|D2KHZ9|Q9DCD0	http://www.genome.jp/kegg-bin/show_pathway?mmu01200/mmu:269951%09red/mmu:66171%09red/mmu:21991%09red/mmu:14121%09red/mmu:18655%09red/mmu:15926%09red/mmu:110208%09red/mmu:11674%09red/mmu:11676%09red/mmu:56012%09red/mmu:14433%09red/mmu:230163%09red/mmu:17449%09red
Glycolysis / Gluconeogenesis	KEGG PATHWAY	mmu00010	10	113	4.05309e-05	0.00154813	A6ZI44|Q9QXD6|Q3UER1|P05063|P17751|G5E8N5|P09411|Q5NCI4|P16125|D2KHZ9	http://www.genome.jp/kegg-bin/show_pathway?mmu00010/mmu:16828%09red/mmu:21991%09red/mmu:14121%09red/mmu:16832%09red/mmu:18655%09red/mmu:11674%09red/mmu:11676%09red/mmu:56012%09red/mmu:14433%09red/mmu:230163%09red
Pentose phosphate pathway	KEGG PATHWAY	mmu00030	6	43	0.000153418	0.00487421	A6ZI44|Q9QXD6|Q3UER1|P05063|Q9CQ60|Q9DCD0	http://www.genome.jp/kegg-bin/show_pathway?mmu00030/mmu:66171%09red/mmu:14121%09red/mmu:110208%09red/mmu:11674%09red/mmu:11676%09red/mmu:230163%09red
Biosynthesis of amino acids	KEGG PATHWAY	mmu01230	9	118	0.000277056	0.00814917	A6ZI44|Q3UER1|P05063|P17751|P54071|O88844|P09411|Q5NCI4|D2KHZ9	http://www.genome.jp/kegg-bin/show_pathway?mmu01230/mmu:269951%09red/mmu:21991%09red/mmu:18655%09red/mmu:11674%09red/mmu:11676%09red/mmu:56012%09red/mmu:14433%09red/mmu:230163%09red/mmu:15926%09red
Proteasome	KEGG PATHWAY	mmu03050	7	74	0.000397423	0.0111534	P99026|Q3UPK6|O55234|Q58EV4|Q14AQ1|Q9QUM9|Q3TS44	http://www.genome.jp/kegg-bin/show_pathway?mmu03050/mmu:26442%09red/mmu:19172%09red/mmu:19173%09red/mmu:26440%09red/mmu:19167%09red/mmu:26443%09red/mmu:67089%09red
@@Apoptosis	KEGG PATHWAY	mmu04210	2	169	0.776896	0.966786	Q56A15|Q60680	http://www.genome.jp/kegg-bin/show_pathway?mmu04210/mmu:12675%09red/mmu:13063%09red
Fructose and mannose metabolism	KEGG PATHWAY	mmu00051	6	71	0.00176128	0.0386363	A6ZI44|Q9QXD6|Q3UER1|P05063|P17751|Q3UDY1	http://www.genome.jp/kegg-bin/show_pathway?mmu00051/mmu:21991%09red/mmu:14121%09red/mmu:11674%09red/mmu:11677%09red/mmu:11676%09red/mmu:230163%09red
Spliceosome	KEGG PATHWAY	mmu03040	10	204	0.00319586	0.0620707	Q497K3|P62305|P63017|P61979|P49312|Q9Z204|Q8VEK3|A1L347|Q8K4Z5|P84104	http://www.genome.jp/kegg-bin/show_pathway?mmu03040/mmu:20383%09red/mmu:15381%09red/mmu:51810%09red/mmu:15382%09red/mmu:15482%09red/mmu:20643%09red/mmu:15481%09red/mmu:69878%09red/mmu:67465%09red/mmu:15387%09red
Glutathione metabolism	KEGG PATHWAY	mmu00480	6	81	0.00326663	0.0628467	Q9CQU0|P54071|P13745|O88844|P15626|Q9DCD0	http://www.genome.jp/kegg-bin/show_pathway?mmu00480/mmu:269951%09red/mmu:66073%09red/mmu:110208%09red/mmu:14863%09red/mmu:14857%09red/mmu:15926%09red
Citrate cycle (TCA cycle)	KEGG PATHWAY	mmu00020	4	42	0.0069953	0.1052	O88844|P54071|Q91V92|P14152	http://www.genome.jp/kegg-bin/show_pathway?mmu00020/mmu:104112%09red/mmu:15926%09red/mmu:269951%09red/mmu:17449%09red
Pertussis	KEGG PATHWAY	mmu05133	7	131	0.00829781	0.118061	P01027|Q02105|P97290|P08607|P18760|P21180|P06684	http://www.genome.jp/kegg-bin/show_pathway?mmu05133/mmu:12631%09red/mmu:12266%09red/mmu:12263%09red/mmu:12262%09red/mmu:12258%09red/mmu:15139%09red/mmu:12269%09red
Bacterial invasion of epithelial cells	KEGG PATHWAY	mmu05100	7	146	0.0140794	0.161913	P11276|K7Q7T7|B2RRX1|P59999|P09803|Q64727|P60766	http://www.genome.jp/kegg-bin/show_pathway?mmu05100/mmu:14268%09red/mmu:22330%09red/mmu:68089%09red/mmu:12550%09red/mmu:12540%09red/mmu:19353%09red/mmu:11461%09red
Viral carcinogenesis	KEGG PATHWAY	mmu05203	14	427	0.0162371	0.178667	P01027|P13020|A8IP69|B2RTM0|P68254|Q64525|P61979|K7Q7T7|Q9CQV8|P63101|Q7JJ15|B2RTK3|Q5SS40|P60766	http://www.genome.jp/kegg-bin/show_pathway?mmu05203/mmu:22630%09red/mmu:22628%09red/mmu:97122%09red/mmu:15387%09red/mmu:22627%09red/mmu:19353%09red/mmu:12540%09red/mmu:12266%09red/mmu:14972%09red/mmu:54401%09red/mmu:319189%09red/mmu:227753%09red/mmu:319186%09red/mmu:22631%09red
Antigen processing and presentation	KEGG PATHWAY	mmu04612	7	154	0.0181283	0.189912	P10605|Q71LX8|P63017|A1L347|P20029|Q7JJ15|P01887	http://www.genome.jp/kegg-bin/show_pathway?mmu04612/mmu:13030%09red/mmu:14828%09red/mmu:12010%09red/mmu:15516%09red/mmu:14972%09red/mmu:15481%09red/mmu:15482%09red
Salmonella infection	KEGG PATHWAY	mmu05132	7	158	0.0204322	0.205938	K7Q7T7|B2RRX1|Q9JJV2|P59999|Q61805|Q5SX50|P60766	http://www.genome.jp/kegg-bin/show_pathway?mmu05132/mmu:16803%09red/mmu:68089%09red/mmu:19353%09red/mmu:12540%09red/mmu:18643%09red/mmu:11461%09red/mmu:18645%09red
ECM-receptor interaction	KEGG PATHWAY	mmu04512	7	164	0.0242586	0.230099	P11276|Q60841|Q544G5|P29788|P11087|B2RTL6|E9PZ16	http://www.genome.jp/kegg-bin/show_pathway?mmu04512/mmu:12842%09red/mmu:14268%09red/mmu:22370%09red/mmu:13138%09red/mmu:21828%09red/mmu:19699%09red/mmu:15530%09red
Regulation of actin cytoskeleton	KEGG PATHWAY	mmu04810	13	416	0.0278692	0.252524	P13020|P11276|Q3TJ94|B2RRX1|Q9JJV2|P26041|Q64727|P59999|K7Q7T7|P18760|Q3THE2|Q5SX50|P60766	http://www.genome.jp/kegg-bin/show_pathway?mmu04810/mmu:12631%09red/mmu:14268%09red/mmu:22330%09red/mmu:11461%09red/mmu:68089%09red/mmu:19353%09red/mmu:14061%09red/mmu:18643%09red/mmu:17698%09red/mmu:12540%09red/mmu:18645%09red/mmu:227753%09red/mmu:67938%09red
Phagosome	KEGG PATHWAY	mmu04145	10	292	0.0300184	0.263014	P01027|P99024|P68372|Q52L87|B2RRX1|K7Q7T7|Q3UEK1|B2RTL6|P50404|Q7JJ15	http://www.genome.jp/kegg-bin/show_pathway?mmu04145/mmu:22154%09red/mmu:22146%09red/mmu:11461%09red/mmu:20390%09red/mmu:19353%09red/mmu:227613%09red/mmu:12266%09red/mmu:14972%09red/mmu:17195%09red/mmu:21828%09red
Legionellosis	KEGG PATHWAY	mmu05134	5	104	0.0351248	0.289224	P01027|P63017|Q01853|Q56A15|A1L347	http://www.genome.jp/kegg-bin/show_pathway?mmu05134/mmu:15482%09red/mmu:12266%09red/mmu:269523%09red/mmu:15481%09red/mmu:13063%09red
Amoebiasis	KEGG PATHWAY	mmu05146	8	218	0.035391	0.290244	P11276|Q8BH35|Q8K182|Q8VCG4|P14602|Q64727|P06683|P11087	http://www.genome.jp/kegg-bin/show_pathway?mmu05146/mmu:12842%09red/mmu:69379%09red/mmu:22330%09red/mmu:12279%09red/mmu:15507%09red/mmu:110382%09red/mmu:230558%09red/mmu:14268%09red
Epstein-Barr virus infection	KEGG PATHWAY	mmu05169	12	399	0.0426513	0.325768	P68254|P63101|P63017|Q14AQ1|P14602|A1L347|Q9CQV8|Q5FWJ3|Q7JJ15|Q5SS40|Q60680|A8IP69	http://www.genome.jp/kegg-bin/show_pathway?mmu05169/mmu:22352%09red/mmu:22630%09red/mmu:22628%09red/mmu:22631%09red/mmu:22627%09red/mmu:15482%09red/mmu:14972%09red/mmu:15507%09red/mmu:15481%09red/mmu:12675%09red/mmu:54401%09red/mmu:67089%09red
HIF-1 signaling pathway	KEGG PATHWAY	mmu04066	8	232	0.0474634	0.349016	A6ZI44|P83940|G5E899|G5E8N5|P09411|Q921I1|Q60876|D2KHZ9	http://www.genome.jp/kegg-bin/show_pathway?mmu04066/mmu:13685%09red/mmu:16828%09red/mmu:18655%09red/mmu:18787%09red/mmu:11674%09red/mmu:102642819%09red/mmu:14433%09red/mmu:22041%09red
Blood coagulation	PANTHER	P00011	14	65	1.61098e-10	3.48024e-08	Q61838|P49182|O08677|P12023|Q543J5|Q8R121|P33587|G5E899|P16294|Q3TJ94|Q5ND36|Q6GQT1|Q3TGR2|P20918	http://www.pantherdb.org/pathway/pathwayDiagram.jsp?catAccession=P00011
Parkinson disease	PANTHER	P00049	13	146	8.12012e-06	0.000428266	P68254|Q3UPK6|A8IP69|Q58EV4|P63017|Q9QUM9|Q9CQV8|P20029|A1L347|Q3TS44|Q5SS40|Q9R0P9|P63101	http://www.pantherdb.org/pathway/pathwayDiagram.jsp?catAccession=P00049
Cytoskeletal regulation by Rho GTPase	PANTHER	P00016	11	111	1.64523e-05	0.000756805	P99024|K7Q7T7|P68372|B2RRX1|P68134|P59999|Q9JJV2|Q3UJ36|Q545B6|Q5SX50|P60766	http://www.pantherdb.org/pathway/pathwayDiagram.jsp?catAccession=P00016
Plasminogen activating cascade	PANTHER	P00050	5	23	0.000149342	0.00478364	Q3UEM7|Q5ND36|G5E899|Q3TGR2|P20918	http://www.pantherdb.org/pathway/pathwayDiagram.jsp?catAccession=P00050
@@Pentose phosphate pathway	PANTHER	P02762	1	11	0.20278	0.595015	Q9DCD0	http://www.pantherdb.org/pathway/pathwayDiagram.jsp?catAccession=P02762
Glycolysis	PANTHER	P00024	5	39	0.00129666	0.0303945	A6ZI44|P09411|P17751|Q5NCI4|D2KHZ9	http://www.pantherdb.org/pathway/pathwayDiagram.jsp?catAccession=P00024
Fructose galactose metabolism	PANTHER	P02744	3	21	0.00973808	0.12889	A6ZI44|Q3UER1|P05063	http://www.pantherdb.org/pathway/pathwayDiagram.jsp?catAccession=P02744
Phenylethylamine degradation	PANTHER	P02766	2	8	0.0141701	0.162346	Q812C9|O70423	http://www.pantherdb.org/pathway/pathwayDiagram.jsp?catAccession=P02766
ATP synthesis	PANTHER	P02721	2	9	0.0171082	0.183517	P56480|Q56A15	http://www.pantherdb.org/pathway/pathwayDiagram.jsp?catAccession=P02721
Huntington disease	PANTHER	P00029	9	219	0.0271761	0.249271	P99024|P68372|B2RRX1|P68134|K7Q7T7|Q3UJ36|Q8VHE6|Q14BR4|D2KHZ9	http://www.pantherdb.org/pathway/pathwayDiagram.jsp?catAccession=P00029
Complement cascade	Reactome	REACT_324876	15	43	1.63988e-11	4.77753e-09	P01027|Q02105|Q61129|E9Q8I0|P03953|Q8K182|P29788|Q8VCG4|P01029|Q8BH35|P14847|P06683|P21180|D3YXF5|P06684	http://www.reactome.org/cgi-bin/eventbrowser_st_id?ST_ID=REACT_324876
Platelet degranulation	Reactome	REACT_307071	26	175	2.32438e-11	6.18286e-09	P08228|G5E899|Q549A5|Q00623|Q3UEM7|Q5SX50|P18760|P20918|O08677|E9PV24|P97290|Q3TGR2|Q5ND36|P03953|A6ZI44|P26039|Q64727|Q6GQT1|Q546G4|Q6S9I0|P11276|P12023|Q00896|P20029|Q921I1|Q9ESB3	http://www.reactome.org/cgi-bin/eventbrowser_st_id?ST_ID=REACT_307071
Response to elevated platelet cytosolic Ca2+	Reactome	REACT_318580	26	183	5.61855e-11	1.43226e-08	P08228|G5E899|Q549A5|Q00623|Q3UEM7|Q5SX50|P18760|P20918|O08677|E9PV24|P97290|Q3TGR2|Q5ND36|P03953|A6ZI44|P26039|Q64727|Q6GQT1|Q546G4|Q6S9I0|P11276|P12023|Q00896|P20029|Q921I1|Q9ESB3	http://www.reactome.org/cgi-bin/eventbrowser_st_id?ST_ID=REACT_318580
Eukaryotic Translation Elongation	Reactome	REACT_347026	23	160	5.72398e-10	1.02998e-07	A2A547|Q5BLK2|Q5M9L7|P14115|Q9CXW4|P99027|P14206|P62267|Q80T06|Q9CZX8|Q58EW0|Q5YLW3|Q5M8R8|Q5BLJ7|Q5M9M5|Q5M9M4|Q6ZWZ6|Q5XJF6|P58252|Q58DZ3|Q4VAG4|Q9CQR2|Q58E35	http://www.reactome.org/cgi-bin/eventbrowser_st_id?ST_ID=REACT_347026
Regulation of Complement cascade	Reactome	REACT_294181	12	31	6.63808e-10	1.16034e-07	P01027|Q8BH35|Q61129|E9Q8I0|Q8K182|P29788|Q8VCG4|P01029|P06683|P21180|D3YXF5|P06684	http://www.reactome.org/cgi-bin/eventbrowser_st_id?ST_ID=REACT_294181
Peptide chain elongation	Reactome	REACT_311765	22	154	1.48888e-09	2.33563e-07	A2A547|Q5BLK2|Q5M9L7|P14115|Q9CXW4|P99027|P14206|P62267|Q9CZX8|Q58EW0|Q5YLW3|Q5M8R8|Q5BLJ7|Q5M9M5|Q5M9M4|Q6ZWZ6|Q5XJF6|P58252|Q58DZ3|Q4VAG4|Q9CQR2|Q58E35	http://www.reactome.org/cgi-bin/eventbrowser_st_id?ST_ID=REACT_311765
Formation of Fibrin Clot (Clotting Cascade)	Reactome	REACT_306629	15	70	5.13159e-09	6.97669e-07	Q543R5|P49182|O08677|E9PV24|P97290|Q543J5|P33587|P16294|P70458|Q3TJ94|Q3UEM7|Q80YC5|Q6GQT1|Q6S9I0|Q3TGR2	http://www.reactome.org/cgi-bin/eventbrowser_st_id?ST_ID=REACT_306629
Intrinsic Pathway	Reactome	REACT_340184	12	40	7.19416e-09	9.27434e-07	Q543R5|P49182|O08677|Q80YC5|P97290|Q543J5|P33587|P16294|P70458|Q3TJ94|Q6GQT1|Q6S9I0	http://www.reactome.org/cgi-bin/eventbrowser_st_id?ST_ID=REACT_340184
Eukaryotic Translation Termination	Reactome	REACT_319670	21	154	7.27637e-09	9.27434e-07	P99027|Q5M8R8|Q9CZX8|Q58EW0|Q5YLW3|A2A547|P62267|Q58DZ3|Q5M9M5|Q5BLJ7|Q4VAG4|Q5M9L7|Q5M9M4|P14115|Q58E35|Q6ZWZ6|Q5BLK2|Q9CQR2|P14206|Q9CXW4|Q5XJF6	http://www.reactome.org/cgi-bin/eventbrowser_st_id?ST_ID=REACT_319670
Cap-dependent Translation Initiation	Reactome	REACT_350437	24	210	1.46902e-08	1.72836e-06	A2A547|Q5BLK2|Q5M9L7|P14115|Q9CXW4|P99027|P14206|P62267|Q9CZX8|Q58EW0|Q5YLW3|Q5M8R8|Q5BLJ7|Q5M9M5|Q5M9M4|Q6ZWZ6|Q60876|Q5XJF6|Q6ZWX6|Q58DZ3|Q4VAG4|Q5F2A7|Q9CQR2|Q58E35	http://www.reactome.org/cgi-bin/eventbrowser_st_id?ST_ID=REACT_350437
Eukaryotic Translation Initiation	Reactome	REACT_312300	24	210	1.46902e-08	1.72836e-06	A2A547|Q5BLK2|Q5M9L7|P14115|Q9CXW4|P99027|P14206|P62267|Q9CZX8|Q58EW0|Q5YLW3|Q5M8R8|Q5BLJ7|Q5M9M5|Q5M9M4|Q6ZWZ6|Q60876|Q5XJF6|Q6ZWX6|Q58DZ3|Q4VAG4|Q5F2A7|Q9CQR2|Q58E35	http://www.reactome.org/cgi-bin/eventbrowser_st_id?ST_ID=REACT_312300
Nonsense Mediated Decay (NMD) independent of the Exon Junction Complex (EJC)	Reactome	REACT_302277	21	162	1.61592e-08	1.83077e-06	P99027|Q5M8R8|Q9CZX8|Q58EW0|Q5YLW3|A2A547|P62267|Q58DZ3|Q5M9M5|Q5BLJ7|Q4VAG4|Q5M9L7|Q5M9M4|P14115|Q58E35|Q6ZWZ6|Q5BLK2|Q9CQR2|P14206|Q9CXW4|Q5XJF6	http://www.reactome.org/cgi-bin/eventbrowser_st_id?ST_ID=REACT_302277
L13a-mediated translational silencing of Ceruloplasmin expression	Reactome	REACT_340387	23	195	1.71012e-08	1.90227e-06	A2A547|Q5BLK2|Q5M9L7|P14115|Q9CXW4|P99027|P14206|P62267|Q9CZX8|Q58EW0|Q5YLW3|Q5M8R8|Q5BLJ7|Q5M9M5|Q5M9M4|Q6ZWZ6|Q5XJF6|Q6ZWX6|Q58DZ3|Q4VAG4|Q5F2A7|Q9CQR2|Q58E35	http://www.reactome.org/cgi-bin/eventbrowser_st_id?ST_ID=REACT_340387
Translation	Reactome	REACT_279949	27	266	1.88949e-08	2.06426e-06	A2A547|Q5BLK2|Q5M9L7|P14115|Q9D104|Q9CXW4|P99027|P14206|P62267|Q80T06|Q9CZX8|Q58EW0|Q5YLW3|Q5M8R8|Q5BLJ7|Q6ZWX6|Q5M9M4|Q6ZWZ6|Q60876|Q5XJF6|Q5M9M5|P58252|Q58DZ3|Q4VAG4|Q5F2A7|Q9CQR2|Q58E35	http://www.reactome.org/cgi-bin/eventbrowser_st_id?ST_ID=REACT_279949
GTP hydrolysis and joining of the 60S ribosomal subunit	Reactome	REACT_292264	23	200	2.61732e-08	2.80926e-06	A2A547|Q5BLK2|Q5M9L7|P14115|Q9CXW4|P99027|P14206|P62267|Q9CZX8|Q58EW0|Q5YLW3|Q5M8R8|Q5BLJ7|Q5M9M5|Q5M9M4|Q6ZWZ6|Q5XJF6|Q6ZWX6|Q58DZ3|Q4VAG4|Q5F2A7|Q9CQR2|Q58E35	http://www.reactome.org/cgi-bin/eventbrowser_st_id?ST_ID=REACT_292264
Formation of a pool of free 40S subunits	Reactome	REACT_308559	21	172	4.11398e-08	4.26599e-06	P99027|Q5M8R8|Q9CZX8|Q58EW0|Q5YLW3|A2A547|P62267|Q58DZ3|Q5M9M5|Q5BLJ7|Q4VAG4|Q5M9L7|Q5M9M4|P14115|Q58E35|Q6ZWZ6|Q5BLK2|Q9CQR2|P14206|Q9CXW4|Q5XJF6	http://www.reactome.org/cgi-bin/eventbrowser_st_id?ST_ID=REACT_308559
SRP-dependent cotranslational protein targeting to membrane	Reactome	REACT_331340	22	195	7.06811e-08	6.60344e-06	A2A547|Q5BLK2|Q5M9L7|P14115|Q9D104|Q9CXW4|P99027|P14206|P62267|Q9CZX8|Q58EW0|Q5YLW3|Q5M8R8|Q5BLJ7|Q5M9M5|Q5M9M4|Q6ZWZ6|Q5XJF6|Q58DZ3|Q4VAG4|Q9CQR2|Q58E35	http://www.reactome.org/cgi-bin/eventbrowser_st_id?ST_ID=REACT_331340
Nonsense-Mediated Decay (NMD)	Reactome	REACT_351354	21	183	1.06975e-07	9.34962e-06	P99027|Q5M8R8|Q9CZX8|Q58EW0|Q5YLW3|A2A547|P62267|Q58DZ3|Q5M9M5|Q5BLJ7|Q4VAG4|Q5M9L7|Q5M9M4|P14115|Q58E35|Q6ZWZ6|Q5BLK2|Q9CQR2|P14206|Q9CXW4|Q5XJF6	http://www.reactome.org/cgi-bin/eventbrowser_st_id?ST_ID=REACT_351354
Nonsense Mediated Decay (NMD) enhanced by the Exon Junction Complex (EJC)	Reactome	REACT_279505	21	183	1.06975e-07	9.34962e-06	P99027|Q5M8R8|Q9CZX8|Q58EW0|Q5YLW3|A2A547|P62267|Q58DZ3|Q5M9M5|Q5BLJ7|Q4VAG4|Q5M9L7|Q5M9M4|P14115|Q58E35|Q6ZWZ6|Q5BLK2|Q9CQR2|P14206|Q9CXW4|Q5XJF6	http://www.reactome.org/cgi-bin/eventbrowser_st_id?ST_ID=REACT_279505
Platelet activation, signaling and aggregation	Reactome	REACT_301119	31	414	9.66848e-07	6.50019e-05	P03953|G5E899|Q549A5|Q00623|Q3UEM7|P18760|Q3TGR2|P20918|Q3TJ94|G5E852|P97290|P20029|Q5ND36|P08228|A6ZI44|K7Q7T7|P26039|Q64727|Q6GQT1|O08677|E9PV24|Q6S9I0|P11276|P12023|P63101|P11087|Q00896|Q546G4|Q921I1|Q9ESB3|Q5SX50	http://www.reactome.org/cgi-bin/eventbrowser_st_id?ST_ID=REACT_301119
Terminal pathway of complement	Reactome	REACT_276481	6	9	1.24278e-06	8.00349e-05	Q8BH35|Q8K182|Q8VCG4|P06683|D3YXF5|P06684	http://www.reactome.org/cgi-bin/eventbrowser_st_id?ST_ID=REACT_276481
Common Pathway	Reactome	REACT_286713	9	44	8.33399e-06	0.000435789	Q543R5|P49182|Q3TJ94|E9PV24|Q543J5|P33587|P70458|Q3UEM7|Q3TGR2	http://www.reactome.org/cgi-bin/eventbrowser_st_id?ST_ID=REACT_286713
Activation of the mRNA upon binding of the cap-binding complex and eIFs, and subsequent binding to 43S	Reactome	REACT_298277	13	109	1.87206e-05	0.00084839	Q6ZWX6|Q9CZX8|Q5YLW3|P62267|Q5BLK2|Q5BLJ7|P14206|Q5M9L7|Q5M9M4|Q9CQR2|Q6ZWZ6|Q60876|Q5F2A7	http://www.reactome.org/cgi-bin/eventbrowser_st_id?ST_ID=REACT_298277
Amyloids	Reactome	REACT_342573	14	131	2.78511e-05	0.00116707	P13020|P12023|A0A077S2U6|E9PV24|Q5M9K1|E9PZ16|P84244|Q5I0U6|B2RTM0|Q4JFI8|P21460|P06728|Q00623|P01887	http://www.reactome.org/cgi-bin/eventbrowser_st_id?ST_ID=REACT_342573
Gluconeogenesis	Reactome	REACT_308431	9	53	3.09403e-05	0.001279	A6ZI44|Q9QXD6|Q3UER1|P05063|P17751|P14152|P09411|Q5NCI4|D2KHZ9	http://www.reactome.org/cgi-bin/eventbrowser_st_id?ST_ID=REACT_308431
Initial triggering of complement	Reactome	REACT_273763	6	19	3.51834e-05	0.0014062	P01027|Q02105|P03953|P01029|P14847|P21180	http://www.reactome.org/cgi-bin/eventbrowser_st_id?ST_ID=REACT_273763
Formation of the ternary complex, and subsequently, the 43S complex	Reactome	REACT_283953	11	90	6.59152e-05	0.00234459	Q6ZWX6|Q9CZX8|Q5YLW3|P62267|Q5BLK2|Q5BLJ7|P14206|Q5M9L7|Q5M9M4|Q9CQR2|Q6ZWZ6	http://www.reactome.org/cgi-bin/eventbrowser_st_id?ST_ID=REACT_283953
Translation initiation complex formation	Reactome	REACT_292503	12	108	7.24703e-05	0.0025468	Q6ZWX6|Q9CZX8|Q5YLW3|P62267|Q5BLK2|Q5BLJ7|P14206|Q5M9L7|Q5M9M4|Q9CQR2|Q6ZWZ6|Q5F2A7	http://www.reactome.org/cgi-bin/eventbrowser_st_id?ST_ID=REACT_292503
Ribosomal scanning and start codon recognition	Reactome	REACT_305839	12	111	9.20805e-05	0.00312971	Q6ZWX6|Q9CZX8|Q5YLW3|P62267|Q5BLK2|Q5BLJ7|P14206|Q5M9L7|Q5M9M4|Q9CQR2|Q6ZWZ6|Q5F2A7	http://www.reactome.org/cgi-bin/eventbrowser_st_id?ST_ID=REACT_305839
Binding and Uptake of Ligands by Scavenger Receptors	Reactome	REACT_318522	10	80	0.000118227	0.00395254	P02088|P09528|Q91VB8|Q3UAD6|Q91X72|P11087|Q5I0U6|Q546G4|Q3UBS3|Q00623	http://www.reactome.org/cgi-bin/eventbrowser_st_id?ST_ID=REACT_318522
Hemostasis	Reactome	REACT_344959	45	914	0.000137131	0.00446258	Q543R5|Q80YC5|Q52L87|Q5SVY2|P16294|P03953|G5E899|Q549A5|Q6GQT1|Q00623|Q3UEM7|P18760|Q3TGR2|P33587|P02088|P49182|Q3TJ94|E9PV24|P97290|Q543J5|P84244|P20029|P20918|Q5ND36|P08228|P60766|A6ZI44|K7Q7T7|P68372|P26039|Q64727|P70458|O08677|G5E852|Q6S9I0|P11276|P12023|P63101|B2RRX1|P11087|Q00896|Q546G4|Q921I1|Q9ESB3|Q5SX50	http://www.reactome.org/cgi-bin/eventbrowser_st_id?ST_ID=REACT_344959
@@Disease	Reactome	REACT_280412	60	2684	0.925019	1	Q00724|A6ZI44|Q3UER1|P05063|Q58EV4|P51885|Q9ET01|Q14AQ1|Q9QUM9|Q5I0U6|Q5NCI4|P06728|Q3TS44|P15626|Q00623|D2KHZ9|P01027|A0A077S2U6|Q3TJ94|G5E852|O88844|P14152|P84244|P09411|Q8C1A3|Q01853|P60766|P13020|P01887|Q5M9K1|O55234|P99026|Q3UJ76|P19096|P57774|E9PZ16|E9QMK3|O08677|P21460|E9PV24|Q9CQ60|P16125|Q6S9I0|Q58EU7|Q9DCD0|Q9QXD6|Q3UPK6|P12023|P63101|P17751|B5THE2|P09813|E9QP56|P13745|Q9CQV8|B2RTM0|Q4J…	http://www.reactome.org/cgi-bin/eventbrowser_st_id?ST_ID=REACT_280412
Metabolism of proteins	Reactome	REACT_298038	45	919	0.000153763	0.00487421	Q52L87|A2A547|P16294|Q5BLK2|P33587|O70591|Q5M9L7|Q5I0U7|P14115|Q9D104|P68372|Q9CXW4|P20918|P33434|P99027|Q3TJ94|B2RRX1|P14206|P62267|Q58E35|Q80T06|Q9CZX8|Q58EW0|Q5YLW3|Q04997|Q5M8R8|Q5BLJ7|Q8BGY2|Q6ZWX6|Q5M9M4|Q6ZWZ6|Q60876|P56480|Q5XJF6|P47880|Q5M9M5|Q3UQV0|P58252|Q58DZ3|Q4VAG4|Q5F2A7|Q9CQR2|P47877|P70389|Q3UY39	http://www.reactome.org/cgi-bin/eventbrowser_st_id?ST_ID=REACT_298038
Regulation of mRNA stability by proteins that bind AU-rich elements	Reactome	REACT_331241	13	139	0.000182477	0.00566696	P99026|Q9QUM9|Q3UPK6|P63101|O55234|Q58EV4|P63017|Q14AQ1|P14602|G5E8G0|O35381|Q9CQV8|Q3TS44	http://www.reactome.org/cgi-bin/eventbrowser_st_id?ST_ID=REACT_331241
Activation of C3 and C5	Reactome	REACT_285840	4	8	0.000189486	0.00582549	P01027|P21180|P06684|P01029	http://www.reactome.org/cgi-bin/eventbrowser_st_id?ST_ID=REACT_285840
Lipoprotein metabolism	Reactome	REACT_326589	7	40	0.000199232	0.00609451	P09813|E9PZ16|Q546G4|E9QP56|P06728|Q00623|Q6GQT1	http://www.reactome.org/cgi-bin/eventbrowser_st_id?ST_ID=REACT_326589
AUF1 (hnRNP D0) destabilizes mRNA	Reactome	REACT_278878	10	92	0.000332696	0.00969254	P99026|Q9QUM9|Q3UPK6|O55234|Q58EV4|P63017|Q14AQ1|P14602|G5E8G0|Q3TS44	http://www.reactome.org/cgi-bin/eventbrowser_st_id?ST_ID=REACT_278878
Scavenging of heme from plasma	Reactome	REACT_303694	6	33	0.000475234	0.013038	P02088|Q91VB8|Q91X72|Q546G4|Q3UBS3|Q00623	http://www.reactome.org/cgi-bin/eventbrowser_st_id?ST_ID=REACT_303694
Translocation of GLUT4 to the plasma membrane	Reactome	REACT_302653	11	118	0.000571263	0.0153289	P68254|P68372|Q52L87|B2RRX1|Q4FJL0|K7Q7T7|A8IP69|Q9CQV8|Q0PD45|Q5SS40|P63101	http://www.reactome.org/cgi-bin/eventbrowser_st_id?ST_ID=REACT_302653
Activation of BAD and translocation to mitochondria	Reactome	REACT_318722	5	22	0.000587521	0.0156963	Q9CQV8|Q5SS40|A8IP69|P68254|P63101	http://www.reactome.org/cgi-bin/eventbrowser_st_id?ST_ID=REACT_318722
Regulation of Insulin-like Growth Factor (IGF) transport and uptake by Insulin-like Growth Factor Binding Proteins (IGFBPs)	Reactome	REACT_331346	7	49	0.00059992	0.0159579	Q3UQV0|Q3TJ94|P33434|P47877|P70389|P20918|P47880	http://www.reactome.org/cgi-bin/eventbrowser_st_id?ST_ID=REACT_331346
Chylomicron-mediated lipid transport	Reactome	REACT_314625	5	23	0.000700022	0.0180218	E9QP56|P06728|Q00623|P09813|E9PZ16	http://www.reactome.org/cgi-bin/eventbrowser_st_id?ST_ID=REACT_314625
Apoptosis	Reactome	REACT_312940	17	252	0.000761504	0.0191834	P13020|P99026|Q3UPK6|P48678|O55234|Q58EV4|Q14AQ1|P09803|Q9QUM9|Q56A15|Q9CQV8|P63101|Q5FWJ3|Q3TS44|Q5SS40|P68254|A8IP69	http://www.reactome.org/cgi-bin/eventbrowser_st_id?ST_ID=REACT_312940
Detoxification of Reactive Oxygen Species	Reactome	REACT_308972	6	37	0.000813011	0.0202195	P10639|P08228|Q56A15|Q61171|Q542X9|P35700	http://www.reactome.org/cgi-bin/eventbrowser_st_id?ST_ID=REACT_308972
Extracellular matrix organization	Reactome	REACT_300420	25	457	0.000995356	0.0240409	P33434|P51885|G5E899|Q6PI17|Q3UEM7|Q6GQT1|Q3TGR2|P20918|E9PV24|P09803|Q3UCD9|P19324|P39061|Q5M9K1|P10605|Q544G5|P29788|Q9DCY1|E9PZ16|E9QMK3|Q08879|Q9D1H9|P11276|P12023|P11087	http://www.reactome.org/cgi-bin/eventbrowser_st_id?ST_ID=REACT_300420
@@Glycolysis	Reactome	REACT_314687	7	65	0.00266336	0.0543149	A6ZI44|Q3UER1|P05063|P17751|P09411|Q5NCI4|D2KHZ9	http://www.reactome.org/cgi-bin/eventbrowser_st_id?ST_ID=REACT_314687
Programmed Cell Death	Reactome	REACT_294891	17	269	0.00148023	0.0336656	P13020|P99026|Q3UPK6|P48678|O55234|Q58EV4|Q14AQ1|P09803|Q9QUM9|Q56A15|Q9CQV8|P63101|Q5FWJ3|Q3TS44|Q5SS40|P68254|A8IP69	http://www.reactome.org/cgi-bin/eventbrowser_st_id?ST_ID=REACT_294891
Gene Expression	Reactome	REACT_322976	58	1430	0.00176194	0.0386363	A2A547|Q58EV4|Q64525|Q14AQ1|Q9QUM9|Q5M9L7|Q9CZX8|P14115|Q9D104|Q3TS44|P14602|Q9CXW4|P99026|P99027|Q61990|P62267|P62305|P63017|P61979|Q8R1M2|P14206|P84244|O35381|Q5BLK2|Q9CQR2|O88569|A2AB79|Q8K4Z5|B2RVF0|Q497K3|Q58EW0|Q5YLW3|O55234|Q5M8R8|Q5F2A7|Q5BLJ7|Q3UPK6|Q6ZWX6|Q5M9M4|B2RTM0|Q6ZWZ6|Q60876|Q5XJF6|Q5M9M5|P83940|P58252|P63101|B2RTK3|Q58DZ3|P49312|Q9Z204|Q4VAG4|G5E8G0|Q9CQV8|Q8VEK3|Q58E35|Q80T06|…	http://www.reactome.org/cgi-bin/eventbrowser_st_id?ST_ID=REACT_322976
Retinoid metabolism and transport	Reactome	REACT_295031	8	78	0.00179911	0.0393106	Q00724|Q5M9K1|P09813|Q58EU7|P06728|E9QP56|E9PZ16|Q00623	http://www.reactome.org/cgi-bin/eventbrowser_st_id?ST_ID=REACT_295031
Dissolution of Fibrin Clot	Reactome	REACT_289519	4	17	0.00190124	0.0413942	Q9ESB3|G5E899|P20918|Q5ND36	http://www.reactome.org/cgi-bin/eventbrowser_st_id?ST_ID=REACT_289519
Glucose metabolism	Reactome	REACT_302106	10	122	0.00243015	0.0514453	A6ZI44|Q9QXD6|Q3UER1|P05063|Q9ET01|P17751|P14152|P09411|Q5NCI4|D2KHZ9	http://www.reactome.org/cgi-bin/eventbrowser_st_id?ST_ID=REACT_302106
Integrin cell surface interactions	Reactome	REACT_319261	11	148	0.00307925	0.0602138	P11276|E9PV24|P51885|P29788|P09803|P11087|Q544G5|P39061|Q3UEM7|E9PZ16|Q3TGR2	http://www.reactome.org/cgi-bin/eventbrowser_st_id?ST_ID=REACT_319261
Lipid digestion, mobilization, and transport	Reactome	REACT_330094	7	68	0.00335647	0.0639715	P09813|E9PZ16|Q546G4|E9QP56|P06728|Q00623|Q6GQT1	http://www.reactome.org/cgi-bin/eventbrowser_st_id?ST_ID=REACT_330094
Hh ligand biogenesis disease	Reactome	REACT_331452	8	89	0.00382089	0.0691603	P99026|Q3UPK6|O55234|Q58EV4|Q14AQ1|Q9QUM9|Q3TS44|Q01853	http://www.reactome.org/cgi-bin/eventbrowser_st_id?ST_ID=REACT_331452
Activation of BH3-only proteins	Reactome	REACT_272152	5	39	0.00549448	0.0892951	Q9CQV8|Q5SS40|A8IP69|P68254|P63101	http://www.reactome.org/cgi-bin/eventbrowser_st_id?ST_ID=REACT_272152
Cross-presentation of soluble exogenous antigens (endosomes)	Reactome	REACT_345193	7	75	0.00550249	0.0892951	P99026|Q3UPK6|O55234|Q58EV4|Q14AQ1|Q9QUM9|Q3TS44	http://www.reactome.org/cgi-bin/eventbrowser_st_id?ST_ID=REACT_345193
HDL-mediated lipid transport	Reactome	REACT_326379	4	24	0.00563223	0.0909182	Q00623|Q546G4|Q6GQT1|E9QP56	http://www.reactome.org/cgi-bin/eventbrowser_st_id?ST_ID=REACT_326379
Processing-defective Hh variants abrogate ligand secretion	Reactome	REACT_325553	8	96	0.00581619	0.0929072	P99026|Q3UPK6|O55234|Q58EV4|Q14AQ1|Q9QUM9|Q3TS44|Q01853	http://www.reactome.org/cgi-bin/eventbrowser_st_id?ST_ID=REACT_325553
Hedgehog ligand biogenesis	Reactome	REACT_347264	8	96	0.00581619	0.0929072	P99026|Q3UPK6|O55234|Q58EV4|Q14AQ1|Q9QUM9|Q3TS44|Q01853	http://www.reactome.org/cgi-bin/eventbrowser_st_id?ST_ID=REACT_347264
GRB2:SOS provides linkage to MAPK signaling for Integrins	Reactome	REACT_332492	5	40	0.00605136	0.0956647	Q3UEM7|P11276|E9PV24|Q3TGR2|P26039	http://www.reactome.org/cgi-bin/eventbrowser_st_id?ST_ID=REACT_332492
Scavenging by Class A Receptors	Reactome	REACT_346699	4	25	0.00640093	0.0999002	Q00623|Q3UAD6|P09528|P11087	http://www.reactome.org/cgi-bin/eventbrowser_st_id?ST_ID=REACT_346699
Regulation of activated PAK-2p34 by proteasome mediated degradation	Reactome	REACT_289441	7	80	0.00757025	0.110536	P99026|Q3UPK6|O55234|Q58EV4|Q14AQ1|Q9QUM9|Q3TS44	http://www.reactome.org/cgi-bin/eventbrowser_st_id?ST_ID=REACT_289441
Regulation of ornithine decarboxylase (ODC)	Reactome	REACT_334737	7	80	0.00757025	0.110536	P99026|Q3UPK6|O55234|Q58EV4|Q14AQ1|Q9QUM9|Q3TS44	http://www.reactome.org/cgi-bin/eventbrowser_st_id?ST_ID=REACT_334737
p130Cas linkage to MAPK signaling for integrins	Reactome	REACT_316753	5	43	0.00795818	0.114291	Q3UEM7|P11276|E9PV24|Q3TGR2|P26039	http://www.reactome.org/cgi-bin/eventbrowser_st_id?ST_ID=REACT_316753
PCP/CE pathway	Reactome	REACT_333985	10	147	0.00820009	0.116942	P99026|Q3UPK6|K7Q7T7|O55234|Q58EV4|Q3UJ76|Q14AQ1|Q9QUM9|Q3TS44|Q5SX50	http://www.reactome.org/cgi-bin/eventbrowser_st_id?ST_ID=REACT_333985
Regulation of Apoptosis	Reactome	REACT_275037	7	82	0.0085402	0.120389	P99026|Q3UPK6|O55234|Q58EV4|Q14AQ1|Q9QUM9|Q3TS44	http://www.reactome.org/cgi-bin/eventbrowser_st_id?ST_ID=REACT_275037
CDK-mediated phosphorylation and removal of Cdc6	Reactome	REACT_336463	7	82	0.0085402	0.120389	P99026|Q3UPK6|O55234|Q58EV4|Q14AQ1|Q9QUM9|Q3TS44	http://www.reactome.org/cgi-bin/eventbrowser_st_id?ST_ID=REACT_336463
Gamma carboxylation, hypusine formation and arylsulfatase activation	Reactome	REACT_330062	5	44	0.0086768	0.122034	P16294|P33587|Q3TJ94|P58252|Q8BGY2	http://www.reactome.org/cgi-bin/eventbrowser_st_id?ST_ID=REACT_330062
Retinoid cycle disease events	Reactome	REACT_306607	3	14	0.00903673	0.12256	Q00724|Q5M9K1|Q58EU7	http://www.reactome.org/cgi-bin/eventbrowser_st_id?ST_ID=REACT_306607
Ubiquitin Mediated Degradation of Phosphorylated Cdc25A	Reactome	REACT_326233	7	84	0.0095984	0.127659	P99026|Q3UPK6|O55234|Q58EV4|Q14AQ1|Q9QUM9|Q3TS44	http://www.reactome.org/cgi-bin/eventbrowser_st_id?ST_ID=REACT_326233
p53-Independent G1/S DNA damage checkpoint	Reactome	REACT_343734	7	84	0.0095984	0.127659	P99026|Q3UPK6|O55234|Q58EV4|Q14AQ1|Q9QUM9|Q3TS44	http://www.reactome.org/cgi-bin/eventbrowser_st_id?ST_ID=REACT_343734
p53-Independent DNA Damage Response	Reactome	REACT_298122	7	84	0.0095984	0.127659	P99026|Q3UPK6|O55234|Q58EV4|Q14AQ1|Q9QUM9|Q3TS44	http://www.reactome.org/cgi-bin/eventbrowser_st_id?ST_ID=REACT_298122
Autodegradation of the E3 ubiquitin ligase COP1	Reactome	REACT_299120	7	85	0.010162	0.13256	P99026|Q3UPK6|O55234|Q58EV4|Q14AQ1|Q9QUM9|Q3TS44	http://www.reactome.org/cgi-bin/eventbrowser_st_id?ST_ID=REACT_299120
Transport of gamma-carboxylated protein precursors from the endoplasmic reticulum to the Golgi apparatus	Reactome	REACT_351509	3	15	0.0106372	0.138465	P16294|P33587|Q3TJ94	http://www.reactome.org/cgi-bin/eventbrowser_st_id?ST_ID=REACT_351509
SCF-beta-TrCP mediated degradation of Emi1	Reactome	REACT_341044	7	86	0.0107492	0.138721	P99026|Q3UPK6|O55234|Q58EV4|Q14AQ1|Q9QUM9|Q3TS44	http://www.reactome.org/cgi-bin/eventbrowser_st_id?ST_ID=REACT_341044
Stabilization of p53	Reactome	REACT_271804	7	86	0.0107492	0.138721	P99026|Q3UPK6|O55234|Q58EV4|Q14AQ1|Q9QUM9|Q3TS44	http://www.reactome.org/cgi-bin/eventbrowser_st_id?ST_ID=REACT_271804
Ubiquitin-dependent degradation of Cyclin D	Reactome	REACT_316172	7	86	0.0107492	0.138721	P99026|Q3UPK6|O55234|Q58EV4|Q14AQ1|Q9QUM9|Q3TS44	http://www.reactome.org/cgi-bin/eventbrowser_st_id?ST_ID=REACT_316172
Ubiquitin-dependent degradation of Cyclin D1	Reactome	REACT_294625	7	86	0.0107492	0.138721	P99026|Q3UPK6|O55234|Q58EV4|Q14AQ1|Q9QUM9|Q3TS44	http://www.reactome.org/cgi-bin/eventbrowser_st_id?ST_ID=REACT_294625
degradation of DVL	Reactome	REACT_297888	7	88	0.011997	0.14621	P99026|Q3UPK6|O55234|Q58EV4|Q14AQ1|Q9QUM9|Q3TS44	http://www.reactome.org/cgi-bin/eventbrowser_st_id?ST_ID=REACT_297888
Activation of NF-kappaB in B cells	Reactome	REACT_275686	8	110	0.0120667	0.146476	P99026|Q3UPK6|O55234|Q58EV4|Q14AQ1|Q9QUM9|Q3TS44|Q60680	http://www.reactome.org/cgi-bin/eventbrowser_st_id?ST_ID=REACT_275686
Removal of aminoterminal propeptides from gamma-carboxylated proteins	Reactome	REACT_352087	3	16	0.0123911	0.149524	P16294|P33587|Q3TJ94	http://www.reactome.org/cgi-bin/eventbrowser_st_id?ST_ID=REACT_352087
degradation of AXIN	Reactome	REACT_275732	7	89	0.0126585	0.15245	P99026|Q3UPK6|O55234|Q58EV4|Q14AQ1|Q9QUM9|Q3TS44	http://www.reactome.org/cgi-bin/eventbrowser_st_id?ST_ID=REACT_275732
Degradation of GLI1 by the proteasome	Reactome	REACT_324511	7	90	0.0133459	0.158067	P99026|Q3UPK6|O55234|Q58EV4|Q14AQ1|Q9QUM9|Q3TS44	http://www.reactome.org/cgi-bin/eventbrowser_st_id?ST_ID=REACT_324511
Gamma-carboxylation of protein precursors	Reactome	REACT_281620	3	17	0.0143005	0.163212	P16294|P33587|Q3TJ94	http://www.reactome.org/cgi-bin/eventbrowser_st_id?ST_ID=REACT_281620
mRNA Splicing - Major Pathway	Reactome	REACT_307866	12	211	0.0143524	0.163212	Q497K3|Q61990|P62305|P63017|P61979|P49312|Q9Z204|G5E8G0|Q8VEK3|P84104|O88569|Q8K4Z5	http://www.reactome.org/cgi-bin/eventbrowser_st_id?ST_ID=REACT_307866
mRNA Splicing	Reactome	REACT_312769	12	211	0.0143524	0.163212	Q497K3|Q61990|P62305|P63017|P61979|P49312|Q9Z204|G5E8G0|Q8VEK3|P84104|O88569|Q8K4Z5	http://www.reactome.org/cgi-bin/eventbrowser_st_id?ST_ID=REACT_312769
SCF(Skp2)-mediated degradation of p27/p21	Reactome	REACT_342086	7	92	0.0148001	0.167286	P99026|Q3UPK6|O55234|Q58EV4|Q14AQ1|Q9QUM9|Q3TS44	http://www.reactome.org/cgi-bin/eventbrowser_st_id?ST_ID=REACT_342086
HSF1 activation	Reactome	REACT_329507	3	18	0.016367	0.179689	Q5SS40|Q71LX8|Q01853	http://www.reactome.org/cgi-bin/eventbrowser_st_id?ST_ID=REACT_329507
Alternative complement activation	Reactome	REACT_304300	2	6	0.0169816	0.182911	P01027|P03953	http://www.reactome.org/cgi-bin/eventbrowser_st_id?ST_ID=REACT_304300
Degradation of GLI2 by the proteasome	Reactome	REACT_310780	7	95	0.0171879	0.183517	P99026|Q3UPK6|O55234|Q58EV4|Q14AQ1|Q9QUM9|Q3TS44	http://www.reactome.org/cgi-bin/eventbrowser_st_id?ST_ID=REACT_310780
Asymmetric localization of PCP proteins	Reactome	REACT_342636	7	95	0.0171879	0.183517	P99026|Q3UPK6|O55234|Q58EV4|Q14AQ1|Q9QUM9|Q3TS44	http://www.reactome.org/cgi-bin/eventbrowser_st_id?ST_ID=REACT_342636
Intrinsic Pathway for Apoptosis	Reactome	REACT_346182	6	74	0.0178917	0.188726	P68254|A8IP69|Q56A15|Q9CQV8|Q5SS40|P63101	http://www.reactome.org/cgi-bin/eventbrowser_st_id?ST_ID=REACT_346182
p53-Dependent G1 DNA Damage Response	Reactome	REACT_305840	7	96	0.0180408	0.18932	P99026|Q3UPK6|O55234|Q58EV4|Q14AQ1|Q9QUM9|Q3TS44	http://www.reactome.org/cgi-bin/eventbrowser_st_id?ST_ID=REACT_305840
p53-Dependent G1/S DNA damage checkpoint	Reactome	REACT_307592	7	96	0.0180408	0.18932	P99026|Q3UPK6|O55234|Q58EV4|Q14AQ1|Q9QUM9|Q3TS44	http://www.reactome.org/cgi-bin/eventbrowser_st_id?ST_ID=REACT_307592
Gamma-carboxylation, transport, and amino-terminal cleavage of proteins	Reactome	REACT_280243	3	19	0.0185919	0.193116	P16294|P33587|Q3TJ94	http://www.reactome.org/cgi-bin/eventbrowser_st_id?ST_ID=REACT_280243
GLI3 is processed to GLI3R by the proteasome	Reactome	REACT_353777	7	97	0.018923	0.193596	P99026|Q3UPK6|O55234|Q58EV4|Q14AQ1|Q9QUM9|Q3TS44	http://www.reactome.org/cgi-bin/eventbrowser_st_id?ST_ID=REACT_353777
CDT1 association with the CDC6:ORC:origin complex	Reactome	REACT_343561	7	97	0.018923	0.193596	P99026|Q3UPK6|O55234|Q58EV4|Q14AQ1|Q9QUM9|Q3TS44	http://www.reactome.org/cgi-bin/eventbrowser_st_id?ST_ID=REACT_343561
Smooth Muscle Contraction	Reactome	REACT_324232	5	55	0.0197088	0.199965	Q60605|Q64727|Q3UJ36|P26039|Q3THE2	http://www.reactome.org/cgi-bin/eventbrowser_st_id?ST_ID=REACT_324232
Processing of Capped Intron-Containing Pre-mRNA	Reactome	REACT_340895	12	222	0.0201269	0.203195	Q497K3|Q61990|P62305|P63017|P61979|P49312|Q9Z204|G5E8G0|Q8VEK3|P84104|O88569|Q8K4Z5	http://www.reactome.org/cgi-bin/eventbrowser_st_id?ST_ID=REACT_340895
Autodegradation of Cdh1 by Cdh1:APC/C	Reactome	REACT_337766	7	100	0.0217498	0.212565	P99026|Q3UPK6|O55234|Q58EV4|Q14AQ1|Q9QUM9|Q3TS44	http://www.reactome.org/cgi-bin/eventbrowser_st_id?ST_ID=REACT_337766
G1/S DNA Damage Checkpoints	Reactome	REACT_313195	7	100	0.0217498	0.212565	P99026|Q3UPK6|O55234|Q58EV4|Q14AQ1|Q9QUM9|Q3TS44	http://www.reactome.org/cgi-bin/eventbrowser_st_id?ST_ID=REACT_313195
ER-Phagosome pathway	Reactome	REACT_341075	9	149	0.0227424	0.220854	P99026|Q3UPK6|O55234|Q58EV4|Q14AQ1|Q9QUM9|Q7JJ15|Q3TS44|P01887	http://www.reactome.org/cgi-bin/eventbrowser_st_id?ST_ID=REACT_341075
Hedgehog 'on' state	Reactome	REACT_351311	10	178	0.0257645	0.238829	P99026|Q3UPK6|P68372|Q52L87|O55234|Q58EV4|Q14AQ1|Q9QUM9|Q3TS44|P0CG49	http://www.reactome.org/cgi-bin/eventbrowser_st_id?ST_ID=REACT_351311
APC/C:Cdc20 mediated degradation of Securin	Reactome	REACT_329431	7	105	0.0270883	0.248838	P99026|Q3UPK6|O55234|Q58EV4|Q14AQ1|Q9QUM9|Q3TS44	http://www.reactome.org/cgi-bin/eventbrowser_st_id?ST_ID=REACT_329431
Cyclin E associated events during G1/S transition	Reactome	REACT_321519	7	106	0.0282537	0.253455	P99026|Q3UPK6|O55234|Q58EV4|Q14AQ1|Q9QUM9|Q3TS44	http://www.reactome.org/cgi-bin/eventbrowser_st_id?ST_ID=REACT_321519
The NLRP3 inflammasome	Reactome	REACT_317454	3	23	0.0290828	0.259371	P12023|Q71LX8|P10639	http://www.reactome.org/cgi-bin/eventbrowser_st_id?ST_ID=REACT_317454
Cyclin A:Cdk2-associated events at S phase entry	Reactome	REACT_321479	7	107	0.0294526	0.261906	P99026|Q3UPK6|O55234|Q58EV4|Q14AQ1|Q9QUM9|Q3TS44	http://www.reactome.org/cgi-bin/eventbrowser_st_id?ST_ID=REACT_321479
Creation of C4 and C2 activators	Reactome	REACT_319168	2	9	0.0316824	0.270339	P14847|Q02105	http://www.reactome.org/cgi-bin/eventbrowser_st_id?ST_ID=REACT_319168
Classical antibody-mediated complement activation	Reactome	REACT_316742	2	9	0.0316824	0.270339	P14847|Q02105	http://www.reactome.org/cgi-bin/eventbrowser_st_id?ST_ID=REACT_316742
The canonical retinoid cycle in rods (twilight vision)	Reactome	REACT_280597	3	24	0.0321022	0.272024	Q00724|Q5M9K1|Q58EU7	http://www.reactome.org/cgi-bin/eventbrowser_st_id?ST_ID=REACT_280597
Platelet Aggregation (Plug Formation)	Reactome	REACT_296516	6	86	0.0328194	0.276934	P11276|Q3TJ94|E9PV24|P26039|Q3UEM7|Q3TGR2	http://www.reactome.org/cgi-bin/eventbrowser_st_id?ST_ID=REACT_296516
Degradation of the extracellular matrix	Reactome	REACT_275864	11	213	0.033231	0.279652	P11276|P10605|P33434|P09803|P11087|P39061|Q6PI17|E9PZ16|Q3UCD9|Q6GQT1|P20918	http://www.reactome.org/cgi-bin/eventbrowser_st_id?ST_ID=REACT_275864
Prefoldin mediated transfer of substrate to CCT/TriC	Reactome	REACT_298063	4	43	0.0333673	0.280414	O70591|P68372|Q52L87|B2RRX1	http://www.reactome.org/cgi-bin/eventbrowser_st_id?ST_ID=REACT_298063
Post-chaperonin tubulin folding pathway	Reactome	REACT_319119	3	25	0.0352786	0.289711	Q5I0U7|P68372|Q52L87	http://www.reactome.org/cgi-bin/eventbrowser_st_id?ST_ID=REACT_319119
Cooperation of Prefoldin and TriC/CCT in actin and tubulin folding	Reactome	REACT_276153	4	44	0.0356773	0.2922	O70591|P68372|Q52L87|B2RRX1	http://www.reactome.org/cgi-bin/eventbrowser_st_id?ST_ID=REACT_276153
Cdc20:Phospho-APC/C mediated degradation of Cyclin A	Reactome	REACT_336745	7	112	0.0359607	0.292739	P99026|Q3UPK6|O55234|Q58EV4|Q14AQ1|Q9QUM9|Q3TS44	http://www.reactome.org/cgi-bin/eventbrowser_st_id?ST_ID=REACT_336745
APC:Cdc20 mediated degradation of cell cycle proteins prior to satisfation of the cell cycle checkpoint	Reactome	REACT_347159	7	114	0.0388095	0.305774	P99026|Q3UPK6|O55234|Q58EV4|Q14AQ1|Q9QUM9|Q3TS44	http://www.reactome.org/cgi-bin/eventbrowser_st_id?ST_ID=REACT_347159
Synthesis of DNA	Reactome	REACT_319126	9	166	0.0399005	0.312163	P99026|Q542J9|Q3UPK6|O55234|Q58EV4|Q544Z7|Q14AQ1|Q9QUM9|Q3TS44	http://www.reactome.org/cgi-bin/eventbrowser_st_id?ST_ID=REACT_319126
APC/C:Cdh1 mediated degradation of Cdc20 and other APC/C:Cdh1 targeted proteins in late mitosis/early G1	Reactome	REACT_301078	7	115	0.0402877	0.314626	P99026|Q3UPK6|O55234|Q58EV4|Q14AQ1|Q9QUM9|Q3TS44	http://www.reactome.org/cgi-bin/eventbrowser_st_id?ST_ID=REACT_301078
Sema3A PAK dependent Axon repulsion	Reactome	REACT_307441	3	27	0.0420967	0.325768	P18760|K7Q7T7|Q71LX8	http://www.reactome.org/cgi-bin/eventbrowser_st_id?ST_ID=REACT_307441
Diseases associated with visual transduction	Reactome	REACT_353710	8	142	0.0426371	0.325768	Q00724|Q5M9K1|P09813|Q58EU7|P06728|E9QP56|E9PZ16|Q00623	http://www.reactome.org/cgi-bin/eventbrowser_st_id?ST_ID=REACT_353710
Visual phototransduction	Reactome	REACT_291175	8	142	0.0426371	0.325768	Q00724|Q5M9K1|P09813|Q58EU7|P06728|E9QP56|E9PZ16|Q00623	http://www.reactome.org/cgi-bin/eventbrowser_st_id?ST_ID=REACT_291175
APC/C:Cdc20 mediated degradation of mitotic proteins	Reactome	REACT_333554	7	117	0.0433527	0.330713	P99026|Q3UPK6|O55234|Q58EV4|Q14AQ1|Q9QUM9|Q3TS44	http://www.reactome.org/cgi-bin/eventbrowser_st_id?ST_ID=REACT_333554
Glycoprotein hormones	Reactome	REACT_287438	2	11	0.0434237	0.33072	Q04997|Q3UY39	http://www.reactome.org/cgi-bin/eventbrowser_st_id?ST_ID=REACT_287438
Switching of origins to a post-replicative state	Reactome	REACT_319069	7	118	0.0449401	0.337354	P99026|Q3UPK6|O55234|Q58EV4|Q14AQ1|Q9QUM9|Q3TS44	http://www.reactome.org/cgi-bin/eventbrowser_st_id?ST_ID=REACT_319069
Orc1 removal from chromatin	Reactome	REACT_315933	7	118	0.0449401	0.337354	P99026|Q3UPK6|O55234|Q58EV4|Q14AQ1|Q9QUM9|Q3TS44	http://www.reactome.org/cgi-bin/eventbrowser_st_id?ST_ID=REACT_315933
Activation of APC/C and APC/C:Cdc20 mediated degradation of mitotic proteins	Reactome	REACT_283935	7	119	0.0465642	0.344474	P99026|Q3UPK6|O55234|Q58EV4|Q14AQ1|Q9QUM9|Q3TS44	http://www.reactome.org/cgi-bin/eventbrowser_st_id?ST_ID=REACT_283935
Assembly of the pre-replicative complex	Reactome	REACT_336670	7	119	0.0465642	0.344474	P99026|Q3UPK6|O55234|Q58EV4|Q14AQ1|Q9QUM9|Q3TS44	http://www.reactome.org/cgi-bin/eventbrowser_st_id?ST_ID=REACT_336670
Pentose phosphate pathway (hexose monophosphate shunt)	Reactome	REACT_328939	2	12	0.0498066	0.358566	Q9CQ60|Q9DCD0	http://www.reactome.org/cgi-bin/eventbrowser_st_id?ST_ID=REACT_328939
Removal of licensing factors from origins	Reactome	REACT_293164	7	121	0.0499237	0.358566	P99026|Q3UPK6|O55234|Q58EV4|Q14AQ1|Q9QUM9|Q3TS44	http://www.reactome.org/cgi-bin/eventbrowser_st_id?ST_ID=REACT_293164
