# Supplementary material for: Proteome Profile and Quantitative Proteomic Analysis of Buffalo (Bubalusbubalis) Follicular Fluid during Follicle Development
Source: Int J Mol Sci. 2016 Apr 29;17(5):618. doi: 10.3390/ijms17050618 (PMC4881444; doi:10.3390/ijms17050618)
Supplement: Supplementary file 1 [file ijms-17-00618-s001.zip › ijms-111180-Supplementary Materials/Supplementary Table S4 quantitative data.xls]

## Sheet: replication 1
Accession	Description	Score	Coverage	# Proteins	# Unique Peptides	# Peptides	# PSMs	126/129	126/129 Count	126/129 Variability [%]	# AAs	MW [kDa]	calc. pI
99028969	complement C3 preproprotein [Bos taurus]	108.476	39.92	1	69	69	142	0.659011	137	46.0153	1661	187.112	6.84424
	A2	Sequence	# PSMs	# Proteins	# Protein Groups	Protein Group Accessions	Modifications	ΔCn	126/129	126/129 Count	126/129 Variability [%]	q-Value	PEP	Charge	MH+ [Da]	ΔM [ppm]	RT [min]	# Missed Cleavages
	High	hGGPkDEER	1	1	1	27807109	N-Term(TMT6plex); K5(TMT6plex)	0	5.44573	1		0	0.00686513	4	1482.8	-7.01514	8.53899	1
	High	HGGPkDEER	1	1	1	27807109	K5(TMT6plex)	0	9.7429	1		0	0.087522	3	1253.63	-7.72795	6.26223	1
95147674	complement factor B precursor [Bos taurus]	24.7875	25.23	1	17	17	22	0.924034	22	62.0892	761	85.3119	7.6792
	A2	Sequence	# PSMs	# Proteins	# Protein Groups	Protein Group Accessions	Modifications	ΔCn	126/129	126/129 Count	126/129 Variability [%]	q-Value	PEP	Charge	MH+ [Da]	ΔM [ppm]	RT [min]	# Missed Cleavages
	High	iLGLLDAHLk	1	1	1	94966781	N-Term(TMT6plex); K10(TMT6plex)	0	6.89804	1		0	0.000265869	3	1550.99	-9.45952	28.24	0
94966811	alpha-1-acid glycoprotein precursor [Bos taurus]	18.2595	46.04	1	11	11	22	2.32441	22	102.421	202	23.1676	5.87158
	A2	Sequence	# PSMs	# Proteins	# Protein Groups	Protein Group Accessions	Modifications	ΔCn	126/129	126/129 Count	126/129 Variability [%]	q-Value	PEP	Charge	MH+ [Da]	ΔM [ppm]	RT [min]	# Missed Cleavages
	High	vRGEVAADAk	1	1	1	28461189	N-Term(TMT6plex); K10(TMT6plex)	0	6.47915	1		0	0.00597885	3	1473.86	-9.84467	13.0303	1
94966809	serum amyloid A-4 protein precursor [Bos taurus]	4.03478	27.13	1	3	3	4	1.64822	4	88.824	129	14.6782	8.104
	A2	Sequence	# PSMs	# Proteins	# Protein Groups	Protein Group Accessions	Modifications	ΔCn	126/129	126/129 Count	126/129 Variability [%]	q-Value	PEP	Charge	MH+ [Da]	ΔM [ppm]	RT [min]	# Missed Cleavages
	High	gSYScEVTHEGSTVTk	5	2	2	139948632;358416465	N-Term(TMT6plex); C5(Carbamidomethyl); K16(TMT6plex)	0				0	5.96345e-05	3	2200.07	-10.0673	16.3041	0
	High	skGSYScEVTHEGSTVTk	6	2	2	139948632;358416465	N-Term(TMT6plex); K2(TMT6plex); C7(Carbamidomethyl); K18(TMT6plex)	0				0	0.00186461	3	2644.36	-8.47386	15.0775	1
	High	aDGSTITR	3	2	2	139948632;358416465	N-Term(TMT6plex)	0				0	0.0614629	2	1049.57	-7.31604	10.8465	0
	High	yAASSYLSLTSSDWk	2	1	1	139948632	N-Term(TMT6plex); K15(TMT6plex)	0	10.7274	2	106.866	0	3.46179e-05	2	2137.11	-6.93185	28.2703	0
	High	sKGSYScEVTHEGSTVTk	2	2	2	139948632;358416465	N-Term(TMT6plex); C7(Carbamidomethyl); K18(TMT6plex)	0				0.002296	0.135389	3	2415.2	-8.88674	13.9313	1
	High	nVETTRASk	1	1	1	139948632	N-Term(TMT6plex); K9(TMT6plex)	0	0.958398	1		0.002478	0.140012	3	1463.84	-9.573	11.3155	1
	High	YAASSYLSLTSSDWk	1	1	1	139948632	K15(TMT6plex)	0	6.64876	1		0.005965	0.23366	2	1907.95	-6.75745	26.3163	0
94966781	elongation factor 1-gamma [Bos taurus]	2.182	2.27	1	1	1	1	6.89804	1		440	50.3463	6.56592
	A2	Sequence	# PSMs	# Proteins	# Protein Groups	Protein Group Accessions	Modifications	ΔCn	126/129	126/129 Count	126/129 Variability [%]	q-Value	PEP	Charge	MH+ [Da]	ΔM [ppm]	RT [min]	# Missed Cleavages
	High	qASEGPLk	1	2	1	77404273	N-Term(TMT6plex); K8(TMT6plex)	0	6.18897	1		0	0.0113998	2	1287.76	-9.14346	14.6499	0
	High	aITIFQERDPANIk	1	1	1	77404273	N-Term(TMT6plex); K14(TMT6plex)	0	5.69284	1		0	0.00331654	3	2074.18	-10.9882	23.1743	1
	High	tVDGPSGk	2	1	1	77404273	N-Term(TMT6plex); K8(TMT6plex)	0	8.39717	2	16.6261	0	0.0778246	2	1218.7	-11.4739	13.1673	0
	High	vVDLMVHMASkE	1	2	1	77404273	N-Term(TMT6plex); K11(TMT6plex)	0	2.83816	1		0.001079	0.102066	3	1816.99	-8.76148	27.4713	1
94966763	haptoglobin precursor [Bos taurus]	61.4017	44.39	1	22	22	44	2.11043	43	43.8783	401	44.8306	7.7085
	A2	Sequence	# PSMs	# Proteins	# Protein Groups	Protein Group Accessions	Modifications	ΔCn	126/129	126/129 Count	126/129 Variability [%]	q-Value	PEP	Charge	MH+ [Da]	ΔM [ppm]	RT [min]	# Missed Cleavages
	High	lSITkDNSk	3	4	1	359062084	N-Term(TMT6plex); K5(TMT6plex); K9(TMT6plex)	0	5.94121	3	74.8517	0	0.0875075	3	1693.03	-9.35991	16.8334	1
87196501	alpha-enolase [Bos taurus]	4.40123	9.91	1	4	4	4	3.49096	4	40.6183	434	47.2964	6.80029
	A2	Sequence	# PSMs	# Proteins	# Protein Groups	Protein Group Accessions	Modifications	ΔCn	126/129	126/129 Count	126/129 Variability [%]	q-Value	PEP	Charge	MH+ [Da]	ΔM [ppm]	RT [min]	# Missed Cleavages
	High	sNVSDAVAQSAR	1	1	1	61888856	N-Term(TMT6plex)	0	5.47766	1		0	0.000260299	2	1433.74	-12.4858	14.2875	0
84000571	inhibin alpha chain precursor [Bos taurus]	3.21821	6.94	1	2	2	3	0.532171	3	23.2876	360	38.8247	7.1958
	A2	Sequence	# PSMs	# Proteins	# Protein Groups	Protein Group Accessions	Modifications	ΔCn	126/129	126/129 Count	126/129 Variability [%]	q-Value	PEP	Charge	MH+ [Da]	ΔM [ppm]	RT [min]	# Missed Cleavages
	High	aIGVSNFNHLQVEk	1	3	1	60302887	N-Term(TMT6plex); K14(TMT6plex)	0	4.30595	1		0	0.00920696	3	2014.13	-7.8439	22.1844	0
	High	ykPAVNQIEcHPYLTQEk	1	2	1	60302887	N-Term(TMT6plex); K2(TMT6plex); C10(Carbamidomethyl); K18(TMT6plex)	0	8.68144	1		0	0.0266548	4	2905.56	-9.11319	20.6604	0
	High	mPILGLGTWk	1	2	1	60302887	N-Term(TMT6plex); K10(TMT6plex)	0	6.02791	1		0	0.0752237	2	1573.94	-8.65218	30.51	0
	High	nLIVIPk	1	2	1	60302887	N-Term(TMT6plex); K7(TMT6plex)	0	1.42996	1		0.001366	0.106502	2	1254.84	-8.73699	23.3649	0
84000377	serpin A3-3 [Bos taurus]	20.4645	18.49	2	1	9	26	3.71209	1		411	46.2973	6.48096
	A2	Sequence	# PSMs	# Proteins	# Protein Groups	Protein Group Accessions	Modifications	ΔCn	126/129	126/129 Count	126/129 Variability [%]	q-Value	PEP	Charge	MH+ [Da]	ΔM [ppm]	RT [min]	# Missed Cleavages
	High	aVTEQGAELSNEER	1	1	1	118151330	N-Term(TMT6plex)	0	4.90487	1		0	9.5148e-05	2	1761.86	-10.7811	15.996	0
	High	vISSIEQk	1	5	2	118151330;73853758	N-Term(TMT6plex); K8(TMT6plex)	0				0	0.00356277	2	1361.83	-9.93034	20.2053	0
	High	lAEQAER	1	6	3	118151330;73853758;27806197	N-Term(TMT6plex)	0				0.008069	0.243684	2	1045.57	-9.17666	11.9841	0
84000165	complement factor I precursor [Bos taurus]	8.86733	13.92	1	7	7	7	0.767423	7	2.43208	618	68.8872	7.73779
	A2	Sequence	# PSMs	# Proteins	# Protein Groups	Protein Group Accessions	Modifications	ΔCn	126/129	126/129 Count	126/129 Variability [%]	q-Value	PEP	Charge	MH+ [Da]	ΔM [ppm]	RT [min]	# Missed Cleavages
	High	aVELAANTk	1	1	1	51491841	N-Term(TMT6plex); K9(TMT6plex)	0	5.20149	1		0	0.000391483	2	1374.82	-11.4498	17.699	0
	High	nPHNDRFVLSk	1	1	1	51491841	N-Term(TMT6plex); K11(TMT6plex)	0	4.45148	1		0	0.000528452	4	1785	-8.95455	16.4915	1
84000143	T-complex protein 1 subunit alpha [Bos taurus]	2.84543	2.34	1	1	1	1	2.96751	1		556	60.1686	6.11279
	A2	Sequence	# PSMs	# Proteins	# Protein Groups	Protein Group Accessions	Modifications	ΔCn	126/129	126/129 Count	126/129 Variability [%]	q-Value	PEP	Charge	MH+ [Da]	ΔM [ppm]	RT [min]	# Missed Cleavages
	High	fHVEEEGkGk	2	1	1	77735551	N-Term(TMT6plex); K8(TMT6plex); K10(TMT6plex)	0	4.22181	2	63.7336	0	0.0478322	4	1847.05	-8.55711	16.3307	1
	High	aLESPERPFLAILGGAk	1	1	1	77735551	N-Term(TMT6plex); K17(TMT6plex)	0	3.52741	1		0	0.000381642	3	2227.3	-9.34357	28.8092	0
	High	lTLDkLDVk	1	1	1	77735551	N-Term(TMT6plex); K5(TMT6plex); K9(TMT6plex)	0	8.34312	1		0.005965	0.236895	3	1732.1	-10.9114	23.3711	1
82697389	apolipoprotein A-IV precursor [Bos taurus]	12.7958	18.68	1	7	7	8	0.360394	7	20.0633	380	42.9914	5.40186
	A2	Sequence	# PSMs	# Proteins	# Protein Groups	Protein Group Accessions	Modifications	ΔCn	126/129	126/129 Count	126/129 Variability [%]	q-Value	PEP	Charge	MH+ [Da]	ΔM [ppm]	RT [min]	# Missed Cleavages
	High	iQLVEEELDRAQER	2	6	2	61888866;58652133	N-Term(TMT6plex)	0				0	0.000456858	3	1957.04	-9.29508	26.4082	1
	High	lATALQkLEEAEk	2	6	2	61888866;58652133	N-Term(TMT6plex); K7(TMT6plex); K13(TMT6plex)	0				0	0.000745547	3	2131.28	-8.956	28.0302	1
	High	rIQLVEEELDRAQER	2	6	2	61888866;58652133	N-Term(TMT6plex)	0				0	0.0022534	4	2113.14	-7.8566	21.626	2
	High	lATALQkLEEAEkAADESER	1	6	2	61888866;58652133	N-Term(TMT6plex); K7(TMT6plex); K13(TMT6plex)	0				0	0.0331043	3	2889.59	-8.9364	29.0243	2
	High	hIAEEADR	1	2	1	58652133	N-Term(TMT6plex)	0	2.42499	1		0.001366	0.117111	3	1169.6	-7.9257	10.1322	0
	High	sVAkLEk	1	2	1	58652133	N-Term(TMT6plex); K4(TMT6plex); K7(TMT6plex)	0	7.16887	1		0.005965	0.235096	3	1461.95	-10.1439	15.7296	1
78369364	vitamin D-binding protein precursor [Bos taurus]	28.4859	39.87	1	19	19	30	0.852196	29	34.2979	474	53.3071	5.51611
	A2	Sequence	# PSMs	# Proteins	# Protein Groups	Protein Group Accessions	Modifications	ΔCn	126/129	126/129 Count	126/129 Variability [%]	q-Value	PEP	Charge	MH+ [Da]	ΔM [ppm]	RT [min]	# Missed Cleavages
	High	gTGASGSFk	1	6	1	154707860	N-Term(TMT6plex); K9(TMT6plex)	0	4.04574	1		0	0.0067028	2	1269.71	-9.88734	14.5496	0
78369352	complement component C9 precursor [Bos taurus]	6.98264	9.49	1	5	5	5	1.10252	5	64.4269	548	61.9585	5.89697
	A2	Sequence	# PSMs	# Proteins	# Protein Groups	Protein Group Accessions	Modifications	ΔCn	126/129	126/129 Count	126/129 Variability [%]	q-Value	PEP	Charge	MH+ [Da]	ΔM [ppm]	RT [min]	# Missed Cleavages
	High	gLFIIDDkGILR	1	2	1	27806081	N-Term(TMT6plex); K8(TMT6plex)	0	5.72053	1		0	0.0698417	3	1818.11	-8.66395	27.6986	1
	High	sVDETLR	1	2	1	27806081	N-Term(TMT6plex)	0	2.69936	1		0	0.0785572	2	1048.57	-9.17541	14.1489	0
78045497	vitronectin precursor [Bos taurus]	9.70181	10.08	1	5	5	5	0.611856	5	37.9472	476	53.541	6.27783
	A2	Sequence	# PSMs	# Proteins	# Protein Groups	Protein Group Accessions	Modifications	ΔCn	126/129	126/129 Count	126/129 Variability [%]	q-Value	PEP	Charge	MH+ [Da]	ΔM [ppm]	RT [min]	# Missed Cleavages
	High	sVDEALR	1	1	1	27807469	N-Term(TMT6plex)	0	2.9052	1		0	0.020734	2	1018.56	-8.78569	14.68	0
	High	gLFVIDGk	1	1	1	27807469	N-Term(TMT6plex); K8(TMT6plex)	0	5.30977	1		0	0.0234982	2	1306.8	-10.198	25.3275	0
77736560	stathmin [Bos taurus]	4.55916	11.41	1	2	2	2	2.33477	2	107.078	149	17.292	5.97314
	A2	Sequence	# PSMs	# Proteins	# Protein Groups	Protein Group Accessions	Modifications	ΔCn	126/129	126/129 Count	126/129 Variability [%]	q-Value	PEP	Charge	MH+ [Da]	ΔM [ppm]	RT [min]	# Missed Cleavages
	High	iLLAELEQLkGQGk	4	1	1	110347570	N-Term(TMT6plex); K10(TMT6plex); K14(TMT6plex)	0	5.56746	4	24.9683	0	0.000140061	3	2227.38	-9.24405	31.0512	1
	High	iLLAELEQLk	2	1	1	110347570	N-Term(TMT6plex); K10(TMT6plex)	0	1.27692	2	25.3906	0	0.0452265	2	1628.03	-8.74859	33.3438	0
	High	lLEGEESR	1	8	1	110347570	N-Term(TMT6plex)	0	3.04105	1		0	0.0548677	2	1161.62	-7.30269	16.7265	0
	High	qVDQLTNDkAR	1	1	1	110347570	N-Term(TMT6plex); K9(TMT6plex)	0	7.31223	1		0.005965	0.230172	3	1745.98	-8.95678	14.8568	1
77736341	antithrombin-III precursor [Bos taurus]	32.0928	26.88	1	13	13	25	0.684711	24	48.5451	465	52.3149	7.04932
	A2	Sequence	# PSMs	# Proteins	# Protein Groups	Protein Group Accessions	Modifications	ΔCn	126/129	126/129 Count	126/129 Variability [%]	q-Value	PEP	Charge	MH+ [Da]	ΔM [ppm]	RT [min]	# Missed Cleavages
	High	gPTLTEILEGLk	2	6	3	84000377;119914036;126165236	N-Term(TMT6plex); K12(TMT6plex)	0				0	0.000390053	2	1729.04	-8.84252	32.1562	0
	High	mQDLEAk	1	8	6	84000377;119914036;297488252;75832097;126165236;126165264	N-Term(TMT6plex); K7(TMT6plex)	0				0	0.0627287	2	1292.72	-9.76811	18.8208	0
	High	RIHELYLPk	1	3	3	84000377;31340900;126165236	K9(TMT6plex)	0				0	0.0291736	3	1397.84	-8.22351	16.5824	1
	High	TQGkIEELFk	3	6	4	84000377;119914036;31340900;126165236	K4(TMT6plex); K10(TMT6plex)	0				0	0.00962834	3	1650.97	-8.58165	22.0981	1
	High	rIHELYLPk	9	3	3	84000377;31340900;126165236	N-Term(TMT6plex); K9(TMT6plex)	0				0	0.00403308	3	1627	-8.88384	18.5247	1
	High	iHELYLPk	1	3	3	84000377;31340900;126165236	N-Term(TMT6plex); K8(TMT6plex)	0				0	0.00138785	3	1470.89	-9.35982	21.5784	0
	High	tQGkIEELFk	2	6	4	84000377;119914036;31340900;126165236	N-Term(TMT6plex); K4(TMT6plex); K10(TMT6plex)	0				0	0.0130481	3	1880.12	-12.4207	23.3299	1
	High	lLDkFIEDAR	1	6	3	84000377;119914036;126165236	N-Term(TMT6plex); K4(TMT6plex)	0				0	0.0340644	3	1677.98	-9.05276	27.1326	1
	High	qLALkNPNk	3	7	4	84000377;119914036;126165236;126165264	N-Term(TMT6plex); K5(TMT6plex); K9(TMT6plex)	0				0	0.0109272	3	1713.08	-11.0176	17.1231	1
	High	vLYSSEAFPTNFRDPEAAk	1	1	1	84000377	N-Term(TMT6plex); K19(TMT6plex)	0	3.71209	1		0.001366	0.111811	3	2600.34	-12.5465	24.9391	1
	High	iEELFk	2	7	4	84000377;119914036;31340900;126165236	N-Term(TMT6plex); K6(TMT6plex)	0				0.003505	0.18967	2	1236.75	-9.58363	26.2002	0
77736171	hemopexin precursor [Bos taurus]	15.3031	18.95	1	11	11	25	0.578467	24	37.5317	459	52.1758	7.79639
	A2	Sequence	# PSMs	# Proteins	# Protein Groups	Protein Group Accessions	Modifications	ΔCn	126/129	126/129 Count	126/129 Variability [%]	q-Value	PEP	Charge	MH+ [Da]	ΔM [ppm]	RT [min]	# Missed Cleavages
	High	iEEELGSk	1	1	1	87196501	N-Term(TMT6plex); K8(TMT6plex)	0	4.10976	1		0	0.00459761	2	1362.78	-9.12324	20.0642	0
	High	iGAEVYHNLk	1	1	1	87196501	N-Term(TMT6plex); K10(TMT6plex)	0	5.02359	1		0	0.0216886	3	1601.92	-10.6445	20.6048	0
	High	gNPTVEVDLFTAk	1	1	1	87196501	N-Term(TMT6plex); K13(TMT6plex)	0	2.96534	1		0	0.0490363	2	1849.03	-8.47122	25.9654	0
	High	yITPDELANLYk	1	1	1	87196501	N-Term(TMT6plex); K12(TMT6plex)	0	0.628195	1		0.001079	0.104803	3	1898.05	-7.51162	29.5449	0
77735935	complement C2 precursor [Bos taurus]	0	1.6	1	1	1	1	0.845492	1		750	82.8529	8.33838
	A2	Sequence	# PSMs	# Proteins	# Protein Groups	Protein Group Accessions	Modifications	ΔCn	126/129	126/129 Count	126/129 Variability [%]	q-Value	PEP	Charge	MH+ [Da]	ΔM [ppm]	RT [min]	# Missed Cleavages
	High	yIDQEELNk	1	2	2	60592792;118601868	N-Term(TMT6plex); K9(TMT6plex)	0				0	0.000595212	2	1609.87	-9.14928	20.1832	0
	High	eQVANSAFVER	1	1	1	118601868	N-Term(TMT6plex)	0	3.30327	1		0	7.0421e-05	2	1478.76	-10.7695	17.2745	0
	High	vILHLkEDQTEYLEERR	1	2	2	60592792;118601868	N-Term(TMT6plex); K6(TMT6plex)	0				0	0.0406633	5	2629.45	-8.54682	22.3849	2
	High	gVVDSEDLPLNISR	1	3	2	60592792;118601868	N-Term(TMT6plex)	0				0	0.0164013	2	1742.93	-9.04474	23.9478	0
77735551	phosphoglycerate kinase 1 [Bos taurus]	0	8.63	1	3	3	4	4.69885	4	63.7336	417	44.5091	8.26514
	A2	Sequence	# PSMs	# Proteins	# Protein Groups	Protein Group Accessions	Modifications	ΔCn	126/129	126/129 Count	126/129 Variability [%]	q-Value	PEP	Charge	MH+ [Da]	ΔM [ppm]	RT [min]	# Missed Cleavages
	High	vEIIANDQGNR	2	6	1	76253709	N-Term(TMT6plex)	0	2.53067	2	46.1512	0	0.0128635	2	1457.77	-12.2052	17.8434	0
	High	lIGDAAk	1	4	1	76253709	N-Term(TMT6plex); K7(TMT6plex)	0	7.33281	1		0	0.0249496	2	1145.72	-6.65602	18.5101	0
	High	mkEIAEAYLGk	1	1	1	76253709	N-Term(TMT6plex); K2(TMT6plex); K11(TMT6plex)	0	2.37196	1		0	0.0329236	3	1940.13	-9.43732	26.8786	1
	High	sTAGDTHLGGEDFDNR	1	2	1	76253709	N-Term(TMT6plex)	0	1.40161	1		0	0.00977689	3	1920.87	-7.63079	15.275	0
	High	vQVEYkGETk	2	1	1	76253709	N-Term(TMT6plex); K6(TMT6plex); K10(TMT6plex)	0	3.4762	2	10.8756	0	0.0182901	3	1868.09	-9.48251	17.062	1
77735387	fetuin-B precursor [Bos taurus]	9.46673	12.14	1	5	5	5	0.683079	5	10.5379	387	42.6361	5.77002
	A2	Sequence	# PSMs	# Proteins	# Protein Groups	Protein Group Accessions	Modifications	ΔCn	126/129	126/129 Count	126/129 Variability [%]	q-Value	PEP	Charge	MH+ [Da]	ΔM [ppm]	RT [min]	# Missed Cleavages
	High	aSGVPDRFSGSR	2	1	1	359074934	N-Term(TMT6plex)	0	3.21133	2	64.4506	0	0.0388388	3	1464.76	-11.1419	13.5027	1
77404273	glyceraldehyde-3-phosphate dehydrogenase [Bos taurus]	2.34606	12.61	2	4	4	5	6.18897	5	29.328	333	35.8453	8.35303
	A2	Sequence	# PSMs	# Proteins	# Protein Groups	Protein Group Accessions	Modifications	ΔCn	126/129	126/129 Count	126/129 Variability [%]	q-Value	PEP	Charge	MH+ [Da]	ΔM [ppm]	RT [min]	# Missed Cleavages
	High	gSGTAEVELk	1	1	1	329664500	N-Term(TMT6plex); K10(TMT6plex)	0	3.16484	1		0	0.00366367	2	1448.82	-8.52915	17.4756	0
76677897	complement factor H precursor [Bos taurus]	15.3361	9.55	5	2	11	16	0.481031	2	25.2864	1236	140.282	6.81494
	A2	Sequence	# PSMs	# Proteins	# Protein Groups	Protein Group Accessions	Modifications	ΔCn	126/129	126/129 Count	126/129 Variability [%]	q-Value	PEP	Charge	MH+ [Da]	ΔM [ppm]	RT [min]	# Missed Cleavages
	High	eAAEMGk	1	3	1	297489377	N-Term(TMT6plex); K7(TMT6plex)	0	4.01626	1		0	0.0340488	2	1193.65	-12.275	14.2823	0
	High	sTTTGHLIYk	1	3	1	297489377	N-Term(TMT6plex); K10(TMT6plex)	0	2.42229	1		0.002478	0.159894	3	1578.91	-8.01077	15.8397	0
76253709	heat shock cognate 71 kDa protein [Bos taurus]	7.39004	8.46	6	5	5	7	3.23103	7	48.3393	650	71.2264	5.51611
	A2	Sequence	# PSMs	# Proteins	# Protein Groups	Protein Group Accessions	Modifications	ΔCn	126/129	126/129 Count	126/129 Variability [%]	q-Value	PEP	Charge	MH+ [Da]	ΔM [ppm]	RT [min]	# Missed Cleavages
	High	lHFFMPGFAPLTSR	1	6	1	114052731	N-Term(TMT6plex)	0	1.02235	1		0	0.00552142	3	1849.98	-10.0816	29.6415	0
	High	aLTVPELTQQVFDAk	5	1	1	114052731	N-Term(TMT6plex); K15(TMT6plex)	0	4.85362	5	3.38815	0	0.00464458	2	2118.2	-9.75746	30.6117	0
	High	aILVDLEPGTMDSVR	1	4	1	114052731	N-Term(TMT6plex)	0	2.93344	1		0	0.00546896	2	1844.98	-7.97447	27.2755	0
	High	iREEYPDR	1	7	1	114052731	N-Term(TMT6plex)	0	2.28945	1		0.002296	0.132562	3	1306.68	-9.23071	12.8832	1
75832116	inter-alpha-trypsin inhibitor heavy chain H4 precursor [Bos taurus]	24.4465	7.86	1	7	7	15	0.827402	15	22.8497	916	101.449	6.68311
	A2	Sequence	# PSMs	# Proteins	# Protein Groups	Protein Group Accessions	Modifications	ΔCn	126/129	126/129 Count	126/129 Variability [%]	q-Value	PEP	Charge	MH+ [Da]	ΔM [ppm]	RT [min]	# Missed Cleavages
	High	aLQASALk	1	1	1	156120479	N-Term(TMT6plex); K8(TMT6plex)	0	3.05824	1		0	0.016775	2	1259.8	-8.15669	18.518	0
	High	aAQEEYVkR	1	1	1	156120479	N-Term(TMT6plex); K8(TMT6plex)	0	3.1738	1		0	0.0412068	3	1551.87	-9.82913	13.2867	1
	High	rLQSIGTENTEENRR	1	1	1	156120479	N-Term(TMT6plex)	0	1.43375	1		0.000376	0.0897234	4	2032.06	-8.64467	12.6063	2
75832097	serpin A3-7 [Bos taurus]	25.8972	18.71	1	2	8	21	0.601177	7	73.0746	417	47.0043	6.20166
	A2	Sequence	# PSMs	# Proteins	# Protein Groups	Protein Group Accessions	Modifications	ΔCn	126/129	126/129 Count	126/129 Variability [%]	q-Value	PEP	Charge	MH+ [Da]	ΔM [ppm]	RT [min]	# Missed Cleavages
	High	aFHNEAQVNPERk	1	1	1	84000143	N-Term(TMT6plex); K13(TMT6plex)	0	2.96751	1		0	0.00526815	4	1998.08	-6.5428	14.25	1
75832090	isocitrate dehydrogenase [NADP] cytoplasmic [Bos taurus]	0	2.66	1	1	1	2	1.39915	2	11.2628	414	46.7294	6.55127
	A2	Sequence	# PSMs	# Proteins	# Protein Groups	Protein Group Accessions	Modifications	ΔCn	126/129	126/129 Count	126/129 Variability [%]	q-Value	PEP	Charge	MH+ [Da]	ΔM [ppm]	RT [min]	# Missed Cleavages
	High	iQLVEEELDRAQER	2	6	2	61888866;58652133	N-Term(TMT6plex)	0				0	0.000456858	3	1957.04	-9.29508	26.4082	1
	High	lATALQkLEEAEk	2	6	2	61888866;58652133	N-Term(TMT6plex); K7(TMT6plex); K13(TMT6plex)	0				0	0.000745547	3	2131.28	-8.956	28.0302	1
	High	hIAEDADR	1	1	1	61888866	N-Term(TMT6plex)	0	2.79925	1		0	0.0607977	3	1155.59	-7.44561	9.76043	0
	High	rIQLVEEELDRAQER	2	6	2	61888866;58652133	N-Term(TMT6plex)	0				0	0.0022534	4	2113.14	-7.8566	21.626	2
	High	lATALQkLEEAEkAADESER	1	6	2	61888866;58652133	N-Term(TMT6plex); K7(TMT6plex); K13(TMT6plex)	0				0	0.0331043	3	2889.59	-8.9364	29.0243	2
75832056	apolipoprotein A-I preproprotein [Bos taurus]	52.0412	75.09	2	32	32	73	0.629584	73	65.7742	265	30.2579	5.97314
	A2	Sequence	# PSMs	# Proteins	# Protein Groups	Protein Group Accessions	Modifications	ΔCn	126/129	126/129 Count	126/129 Variability [%]	q-Value	PEP	Charge	MH+ [Da]	ΔM [ppm]	RT [min]	# Missed Cleavages
	High	fQGQcYk	1	1	1	30794358	N-Term(TMT6plex); C5(Carbamidomethyl); K7(TMT6plex)	0	3.2111	1		0	0.0323019	2	1388.73	-10.3043	17.5643	0
	High	yTLNFEMAQk	1	1	1	30794358	N-Term(TMT6plex); K10(TMT6plex)	0	2.77217	1		0	5.84899e-05	2	1702.91	-8.75687	25.137	0
	High	iTcLNPSAYQR	2	2	1	30794358	N-Term(TMT6plex); C3(Carbamidomethyl)	0	2.03397	2	19.5636	0	0.0371032	2	1551.8	-7.55571	20.5471	0
	High	eGcYGDMMGk	1	1	1	30794358	N-Term(TMT6plex); C3(Carbamidomethyl); K10(TMT6plex)	0	3.59271	1		0	0.0866633	2	1605.73	-9.42861	19.9636	0
	High	vGHDYQWIGLNDk	1	1	1	30794358	N-Term(TMT6plex); K13(TMT6plex)	0	1.21831	1		0	0.0839885	3	2003.05	-12.5376	23.1764	0
	High	vSVPTHPEDVGDASLTMVk	1	1	1	30794358	N-Term(TMT6plex); K19(TMT6plex)	0	1.18972	1		0	0.0386189	3	2440.29	-9.65203	23.2861	0
	High	dNSINTSk	1	2	1	30794358	N-Term(TMT6plex); K8(TMT6plex)	0	3.20802	1		0.002296	0.132618	2	1336.73	-9.26468	13.4884	0
	High	sLEkHPk	2	1	1	30794358	N-Term(TMT6plex); K4(TMT6plex); K7(TMT6plex)	0	3.23548	2	7.08991	0.003505	0.179836	3	1525.96	-6.28243	12.8525	1
	High	lLASDAGR	1	1	1	30794358	N-Term(TMT6plex)	0	2.20363	1		0.006764	0.239683	2	1031.6	-6.92278	15.5615	0
75812954	fibrinogen alpha chain precursor [Bos taurus]	29.1726	27.15	1	18	18	38	0.89726	38	99.2063	615	66.971	7.1665
	A2	Sequence	# PSMs	# Proteins	# Protein Groups	Protein Group Accessions	Modifications	ΔCn	126/129	126/129 Count	126/129 Variability [%]	q-Value	PEP	Charge	MH+ [Da]	ΔM [ppm]	RT [min]	# Missed Cleavages
	High	yIDQEELNk	1	2	2	60592792;118601868	N-Term(TMT6plex); K9(TMT6plex)	0				0	0.000595212	2	1609.87	-9.14928	20.1832	0
	High	vILHLkEDQTEYLEERR	1	2	2	60592792;118601868	N-Term(TMT6plex); K6(TMT6plex)	0				0	0.0406633	5	2629.45	-8.54682	22.3849	2
	High	gVVDSEDLPLNISR	1	3	2	60592792;118601868	N-Term(TMT6plex)	0				0	0.0164013	2	1742.93	-9.04474	23.9478	0
	High	rAPFDLFENR	1	1	1	60592792	N-Term(TMT6plex)	0	3.1202	1		0	0.0581652	3	1493.79	-9.28525	22.9981	1
	High	aDLINNLGTIAk	1	1	1	60592792	N-Term(TMT6plex); K12(TMT6plex)	0	2.04934	1		0	0.0846587	2	1701.02	-8.95851	26.2646	0
	High	iMkDILEk	1	1	1	60592792	N-Term(TMT6plex); K3(TMT6plex); K8(TMT6plex)	0	8.51867	1		0.000376	0.0916145	3	1677.04	-8.67756	24.848	1
	High	aLLFVPR	1	1	1	60592792	N-Term(TMT6plex)	0	2.55	1		0.001079	0.100256	2	1044.67	-6.85388	24.2059	0
	High	tLVSVTk	1	1	1	60592792	N-Term(TMT6plex); K7(TMT6plex)	0	2.54324	1		0.00429	0.19527	2	1205.77	-10.2769	18.8926	0
75812940	phosphatidylethanolamine-binding protein 1 [Bos taurus]	0	4.28	1	1	1	1	2.25238	1		187	20.9917	7.95752
	A2	Sequence	# PSMs	# Proteins	# Protein Groups	Protein Group Accessions	Modifications	ΔCn	126/129	126/129 Count	126/129 Variability [%]	q-Value	PEP	Charge	MH+ [Da]	ΔM [ppm]	RT [min]	# Missed Cleavages
	High	vIGSGcNLDSAR	1	6	1	27806561	N-Term(TMT6plex); C6(Carbamidomethyl)	0	3.61276	1		0	0.00250242	2	1477.75	-8.42453	17.3934	0
	High	gLTSVINQk	2	1	1	27806561	N-Term(TMT6plex); K9(TMT6plex)	0	2.36414	2	13.5364	0	0.0161951	2	1417.86	-10.553	20.4048	0
	High	iVADkDYSVTANSk	1	1	1	27806561	N-Term(TMT6plex); K5(TMT6plex); K14(TMT6plex)	0	2.40056	1		0	0.000334089	3	2198.25	-8.20596	19.3519	1
75812932	actin, cytoplasmic 2 [Bos taurus]	13.8702	26.13	6	1	11	23	1.52259	4	69.9713	375	41.7658	5.47803
	A2	Sequence	# PSMs	# Proteins	# Protein Groups	Protein Group Accessions	Modifications	ΔCn	126/129	126/129 Count	126/129 Variability [%]	q-Value	PEP	Charge	MH+ [Da]	ΔM [ppm]	RT [min]	# Missed Cleavages
	High	nLDIERPTYTNLNR	1	10	1	168804008	N-Term(TMT6plex)	0	2.71169	1		0	0.0730762	3	1948.03	-7.36102	19.4426	0
	High	sIQFVDWcPTGFk	1	2	1	168804008	N-Term(TMT6plex); C8(Carbamidomethyl); K13(TMT6plex)	0	2.4352	1		0	0.0239445	3	2043.06	-9.69525	29.9447	0
	High	aVFVDLEPTVIDEVR	1	4	1	168804008	N-Term(TMT6plex)	0	1.15611	1		0.000738	0.0963156	3	1931.05	-10.3897	29.947	0
73853758	14-3-3 protein eta [Bos taurus]	1.80004	10.16	4	1	3	3	1.87253	1		246	28.193	4.93213
	A2	Sequence	# PSMs	# Proteins	# Protein Groups	Protein Group Accessions	Modifications	ΔCn	126/129	126/129 Count	126/129 Variability [%]	q-Value	PEP	Charge	MH+ [Da]	ΔM [ppm]	RT [min]	# Missed Cleavages
	High	eHEkEVLQk	1	1	1	77736560	N-Term(TMT6plex); K4(TMT6plex); K9(TMT6plex)	0	4.20979	1		0	0.024676	4	1827.08	-6.66816	15.1885	1
	High	sHEAEVLk	1	1	1	77736560	N-Term(TMT6plex); K8(TMT6plex)	0	1.29487	1		0	0.0543535	3	1370.79	-8.22138	13.4569	0
61888868	actin, gamma-enteric smooth muscle [Bos taurus]	13.8702	25.53	9	1	11	21	1.48699	2	66.1307	376	41.8498	5.47803
	A2	Sequence	# PSMs	# Proteins	# Protein Groups	Protein Group Accessions	Modifications	ΔCn	126/129	126/129 Count	126/129 Variability [%]	q-Value	PEP	Charge	MH+ [Da]	ΔM [ppm]	RT [min]	# Missed Cleavages
	High	hAEDkLITR	2	1	1	94966811	N-Term(TMT6plex); K5(TMT6plex)	0	10.7082	2	55.2615	0	0.000533568	4	1540.91	-9.05183	13.8605	1
	High	dAcGPLEkQHEEER	2	1	1	94966811	N-Term(TMT6plex); C3(Carbamidomethyl); K8(TMT6plex)	0	1.79522	2	45.7574	0	0.00413963	4	2156.06	-9.28993	13.1136	1
	High	nVGVSFYADkPEVTQEQkk	1	1	1	94966811	N-Term(TMT6plex); K10(TMT6plex); K18(TMT6plex); K19(TMT6plex)	0	3.24844	1		0	0.0468144	4	3083.72	-10.3739	21.2507	1
	High	hAEDk	1	1	1	94966811	N-Term(TMT6plex); K5(TMT6plex)	0	0.929642	1		0	0.0719731	3	1057.6	-8.66011	8.47022	0
	High	vESDREHFVDLLLSk	4	1	1	94966811	N-Term(TMT6plex); K15(TMT6plex)	0	3.32455	4	65.9194	0	0.00237907	3	2245.24	-7.32315	27.6409	1
	High	eFLDVIk	1	1	1	94966811	N-Term(TMT6plex); K7(TMT6plex)	0	2.24278	1		0	0.0265311	2	1321.8	-8.2551	26.1267	0
	High	eYQTIEDk	1	1	1	94966811	N-Term(TMT6plex); K8(TMT6plex)	0	7.16745	1		0	0.0181523	2	1483.79	-8.29863	17.9553	0
	High	wFYIGSAFR	1	1	1	94966811	N-Term(TMT6plex)	0	1.33339	1		0	0.00938641	2	1375.73	-7.84748	30.7651	0
	High	aIQAAFFYLEPR	2	1	1	94966811	N-Term(TMT6plex)	0	2.69025	2	72.9599	0	0.000932625	3	1654.9	-8.55821	31.1544	0
	High	VESDREHFVDLLLSk	1	1	1	94966811	K15(TMT6plex)	0	1.74031	1		0	0.042686	3	2016.08	-10.4117	25.7093	1
	High	nVGVSFYADkPEVTQEQk	2	1	1	94966811	N-Term(TMT6plex); K10(TMT6plex); K18(TMT6plex)	0	0.940568	2	20.8331	0	0.00805144	3	2726.48	-7.82264	22.2329	0
	High	eHFVDLLLSk	1	1	1	94966811	N-Term(TMT6plex); K10(TMT6plex)	0	2.54086	1		0	0.0106453	3	1658.97	-10.4619	27.4691	0
	High	NVGVSFYADkPEVTQEQkk	1	1	1	94966811	K10(TMT6plex); K18(TMT6plex); K19(TMT6plex)	0	4.78707	1		0	0.0275658	3	2854.57	-8.96809	19.7656	1
	High	NVGVSFYADkPEVTQEQk	2	1	1	94966811	K10(TMT6plex); K18(TMT6plex)	0	1.30703	2	19.2933	0	0.0321405	3	2497.32	-7.57562	21.1805	0
61888866	tropomyosin alpha-1 chain [Bos taurus]	9.52628	15.14	3	1	5	8	2.79925	1		284	32.6747	4.7417
	A2	Sequence	# PSMs	# Proteins	# Protein Groups	Protein Group Accessions	Modifications	ΔCn	126/129	126/129 Count	126/129 Variability [%]	q-Value	PEP	Charge	MH+ [Da]	ΔM [ppm]	RT [min]	# Missed Cleavages
	High	vLTPTQVk	1	1	1	75812940	N-Term(TMT6plex); K8(TMT6plex)	0	2.25238	1		0.000376	0.089138	2	1343.86	-7.93008	18.8685	0
61888856	triosephosphate isomerase [Bos taurus]	3.10903	4.82	1	1	1	1	5.47766	1		249	26.6728	6.91748
	A2	Sequence	# PSMs	# Proteins	# Protein Groups	Protein Group Accessions	Modifications	ΔCn	126/129	126/129 Count	126/129 Variability [%]	q-Value	PEP	Charge	MH+ [Da]	ΔM [ppm]	RT [min]	# Missed Cleavages
	High	aNHEEVLEAGk	1	1	1	56119114	N-Term(TMT6plex); K11(TMT6plex)	0	2.12684	1		0	0.00226004	3	1654.9	-11.0507	14.5939	0
60592792	heat shock protein HSP 90-alpha [Bos taurus]	7.0446	11.46	2	5	8	8	2.55	5	30.6015	733	84.6777	5.0083
	A2	Sequence	# PSMs	# Proteins	# Protein Groups	Protein Group Accessions	Modifications	ΔCn	126/129	126/129 Count	126/129 Variability [%]	q-Value	PEP	Charge	MH+ [Da]	ΔM [ppm]	RT [min]	# Missed Cleavages
	High	scAVAEYGVYVk	1	1	1	94966763	N-Term(TMT6plex); C2(Carbamidomethyl); K12(TMT6plex)	0	1.90064	1		0	3.26343e-07	2	1803.95	-10.0627	22.426	0
	High	aPEIANSHVEYSVR	3	1	1	94966763	N-Term(TMT6plex)	0	1.32841	3	23.2777	0	9.57891e-05	3	1800.93	-9.34573	16.9956	0
	High	vVLHPDHSkVDIGLIk	3	1	1	94966763	N-Term(TMT6plex); K9(TMT6plex); K16(TMT6plex)	0	6.25685	3	0.261312	0	0.000352024	4	2457.49	-9.97336	21.68	1
	High	lYVGkNQLVEVEkVVLHPDHSk	1	1	1	94966763	N-Term(TMT6plex); K5(TMT6plex); K13(TMT6plex); K22(TMT6plex)	0	1.88215	1		0	0.000151619	6	3448.02	-8.9746	26.6681	2
	High	vVLHPDHSk	6	1	1	94966763	N-Term(TMT6plex); K9(TMT6plex)	0	1.91531	6	17.5243	0	0.0140072	3	1489.87	-10.5023	13.3232	0
	High	yVMLPVADQDk	2	1	1	94966763	N-Term(TMT6plex); K11(TMT6plex)	0	1.79859	2	27.1671	0	0.00832788	2	1736.95	-10.629	24.0521	0
	High	vDIGLIk	1	1	1	94966763	N-Term(TMT6plex); K7(TMT6plex)	0	2.41212	1		0	0.0371986	2	1215.8	-9.48771	24.0503	0
	High	vTSILDWVR	1	1	1	94966763	N-Term(TMT6plex)	0	2.53989	1		0	0.0204636	2	1317.76	-9.98828	30.5675	0
	High	YVMLPVADQDk	1	1	1	94966763	K11(TMT6plex)	0	1.31584	1		0	0.0608172	2	1507.78	-12.4276	21.0971	0
	High	hYEGVDAPk	4	1	1	94966763	N-Term(TMT6plex); K9(TMT6plex)	0	1.5182	4	4.06884	0	0.00990897	3	1473.8	-9.14559	14.0108	0
	High	NQLVEVEk	1	1	1	94966763	K8(TMT6plex)	0	1.35992	1		0	0.0579668	2	1187.67	-7.57724	16.4125	0
	High	nQLVEVEk	1	1	1	94966763	N-Term(TMT6plex); K8(TMT6plex)	0	1.50912	1		0	0.00804094	2	1416.83	-11.4987	18.7427	0
	High	ScAVAEYGVYVk	2	1	1	94966763	C2(Carbamidomethyl); K12(TMT6plex)	0	1.48153	2	4.0412	0	0.0161455	2	1574.79	-9.76434	20.5088	0
	High	HYEGVDAPk	1	1	1	94966763	K9(TMT6plex)	0	2.12355	1		0	0.00193458	2	1244.64	-7.77934	11.6415	0
	High	vTSILDWVRk	2	1	1	94966763	N-Term(TMT6plex); K10(TMT6plex)	0	9.17196	2	104.489	0	0.0781856	2	1675.02	-9.22315	28.6414	1
	High	yVMLPVADQDkcVk	1	1	1	94966763	N-Term(TMT6plex); K11(TMT6plex); C12(Carbamidomethyl); K14(TMT6plex)	0	8.17736	1		0	0.0148998	3	2353.3	-11.2925	23.0316	1
	High	VTSILDWVR	1	1	1	94966763		0				0	0.0441981	2	1088.6	-8.4197	26.9647	0
	High	gSFPWQAk	1	1	1	94966763	N-Term(TMT6plex); K8(TMT6plex)	0	2.69039	1		0	0.0283116	2	1378.78	-7.44248	23.1965	0
	High	wLLTTAk	1	1	1	94966763	N-Term(TMT6plex); K7(TMT6plex)	0	2.15323	1		0	0.06557	2	1290.81	-7.53776	25.1231	0
	High	NQLVEVEkVVLHPDHSk	1	1	1	94966763	K8(TMT6plex); K17(TMT6plex)	0	1.58966	1		0	0.0304511	4	2429.37	-9.14548	20.6874	1
	High	hPVDQVQR	1	1	1	94966763	N-Term(TMT6plex)	0	2.56849	1		0	0.0807179	3	1207.67	-7.01645	9.42147	0
	High	vGYVSGWGR	1	1	1	94966763	N-Term(TMT6plex)	0	2.4843	1		0	0.0685087	2	1209.65	-8.01424	21.0631	0
	High	yVmLPVADQDk	1	1	1	94966763	N-Term(TMT6plex); M3(Oxidation); K11(TMT6plex)	0	1.53894	1		0	0.0706143	3	1752.94	-9.69318	22.8577	0
	High	vMPIcLPSkDYVk	1	1	1	94966763	N-Term(TMT6plex); C5(Carbamidomethyl); K9(TMT6plex); K13(TMT6plex)	0	2.18839	1		0	0.0854234	3	2237.28	-9.92136	25.107	1
	High	sPVGVQPILNENTFcVGLSk	2	1	1	94966763	N-Term(TMT6plex); C15(Carbamidomethyl); K20(TMT6plex)	0	2.58868	2	1.78182	0	0.0375139	3	2617.42	-9.37467	28.7446	0
	High	yQcDkYYk	1	1	1	94966763	N-Term(TMT6plex); C3(Carbamidomethyl); K5(TMT6plex); K8(TMT6plex)	0	3.02964	1		0.001079	0.100657	3	1854.99	-7.93055	17.1889	1
	High	qkVPVNDk	1	1	1	94966763	N-Term(TMT6plex); K2(TMT6plex); K8(TMT6plex)	0	2.13325	1		0.005256	0.217107	3	1615	-10.7113	13.4633	1
	High	akDITPTLR	1	1	1	94966763	N-Term(TMT6plex); K2(TMT6plex)	0	2.11043	1		0.005256	0.215638	3	1472.91	-9.1346	15.8863	1
60302887	aldose reductase [Bos taurus]	5.40707	15.51	4	4	4	4	5.09469	4	55.6961	316	36.0275	6.30322
	A2	Sequence	# PSMs	# Proteins	# Protein Groups	Protein Group Accessions	Modifications	ΔCn	126/129	126/129 Count	126/129 Variability [%]	q-Value	PEP	Charge	MH+ [Da]	ΔM [ppm]	RT [min]	# Missed Cleavages
	High	gYHLNEEGTR	1	1	1	148232266	N-Term(TMT6plex)	0	2.65911	1		0	0.0154274	3	1404.69	-10.2978	12.5887	0
	High	eFTRPEEIIFLR	1	1	1	148232266	N-Term(TMT6plex)	0	0.868635	1		0	0.0571037	3	1778.98	-9.76344	26.2161	0
	High	gQETADFAPGDGGDLQETAk	2	1	1	148232266	N-Term(TMT6plex); K20(TMT6plex)	0	2.09553	2	17.8281	0	0.0221244	3	2465.19	-13.8835	21.0032	0
58652133	tropomyosin alpha-3 chain [Bos taurus]	9.61405	17.61	5	2	6	9	4.16946	2	95.2464	284	32.7987	4.71631
	A2	Sequence	# PSMs	# Proteins	# Protein Groups	Protein Group Accessions	Modifications	ΔCn	126/129	126/129 Count	126/129 Variability [%]	q-Value	PEP	Charge	MH+ [Da]	ΔM [ppm]	RT [min]	# Missed Cleavages
	High	aILNYIATk	1	2	1	118151372	N-Term(TMT6plex); K9(TMT6plex)	0	1.93345	1		0.001366	0.113998	2	1464.91	-7.04228	26.5613	0
	High	vSNIPAVkk	1	2	1	118151372	N-Term(TMT6plex); K8(TMT6plex); K9(TMT6plex)	0				0.002296	0.129109	3	1643.07	-8.96934	18.0453	1
	High	yLPAFENVLk	2	2	1	118151372	N-Term(TMT6plex); K10(TMT6plex)	0	1.81963	2	10.4589	0.005965	0.231396	3	1651.97	-10.2715	29.0786	0
56119114	purine nucleoside phosphorylase [Bos taurus]	2.22341	3.81	1	1	1	1	2.12684	1		289	32.0459	6.16357
	A2	Sequence	# PSMs	# Proteins	# Protein Groups	Protein Group Accessions	Modifications	ΔCn	126/129	126/129 Count	126/129 Variability [%]	q-Value	PEP	Charge	MH+ [Da]	ΔM [ppm]	RT [min]	# Missed Cleavages
	High	tHPkDYPR	1	1	1	27807443	N-Term(TMT6plex); K4(TMT6plex)	0	1.89784	1		0.00429	0.195977	4	1471.83	-7.63809	11.0063	1
51491841	transketolase [Bos taurus]	5.37499	3.21	1	2	2	2	4.8119	2	11.5813	623	67.8627	7.6499
	A2	Sequence	# PSMs	# Proteins	# Protein Groups	Protein Group Accessions	Modifications	ΔCn	126/129	126/129 Count	126/129 Variability [%]	q-Value	PEP	Charge	MH+ [Da]	ΔM [ppm]	RT [min]	# Missed Cleavages
	High	lLVVYPWTQR	1	4	1	27819608	N-Term(TMT6plex)	0	4.46173	1		0	0.0153035	2	1503.87	-11.1656	28.9274	0
	High	vVAGVANALAHR	3	2	1	27819608	N-Term(TMT6plex)	0	1.65973	3	19.7436	0	0.000302646	3	1406.83	-8.49781	21.1325	0
	High	hLDDLk	1	1	1	27819608	N-Term(TMT6plex); K6(TMT6plex)	0	4.42548	1		0	0.0432005	3	1198.71	-9.7141	16.2326	0
	High	vkVDEVGGEALGR	2	3	1	27819608	N-Term(TMT6plex); K2(TMT6plex)	0	7.84819	2	33.0808	0	0.0147867	3	1787.03	-8.97454	18.5185	1
	High	vVAGVANALAHRYH	2	2	1	27819608	N-Term(TMT6plex)	0	1.5808	2	3.45807	0	0.01929	4	1706.95	-9.01813	21.6901	1
	High	fFESFGDLSTADAVMNNPk	1	1	1	27819608	N-Term(TMT6plex); K19(TMT6plex)	0	5.98896	1		0	0.0142098	3	2548.26	-8.33173	31.8459	0
	High	eFTPVLQADFQk	1	1	1	27819608	N-Term(TMT6plex); K12(TMT6plex)	0	3.64245	1		0	0.0736799	2	1881.03	-10.0543	26.2438	0
	High	fFESFGDLSTADAVmNNPk	2	1	1	27819608	N-Term(TMT6plex); M15(Oxidation); K19(TMT6plex)	0	1.46786	2	16.0557	0	0.0294485	4	2564.25	-8.6108	29.8898	0
47564119	apolipoprotein C-III precursor [Bos taurus]	5.3001	28.13	1	2	2	3	0.258642	2	0.668968	96	10.6854	5.10986
	A2	Sequence	# PSMs	# Proteins	# Protein Groups	Protein Group Accessions	Modifications	ΔCn	126/129	126/129 Count	126/129 Variability [%]	q-Value	PEP	Charge	MH+ [Da]	ΔM [ppm]	RT [min]	# Missed Cleavages
	High	vISSIEQk	1	5	2	118151330;73853758	N-Term(TMT6plex); K8(TMT6plex)	0				0	0.00356277	2	1361.83	-9.93034	20.2053	0
	High	eHmQPTHPIR	1	2	1	73853758	N-Term(TMT6plex); M3(Oxidation)	0	1.87253	1		0.002478	0.157317	3	1490.76	-8.37577	8.19387	0
	High	lAEQAER	1	6	3	118151330;73853758;27806197	N-Term(TMT6plex)	0				0.008069	0.243684	2	1045.57	-9.17666	11.9841	0
41386685	thrombospondin-1 precursor [Bos taurus]	1.95254	1.62	1	2	2	2	1.68708	2	7.82507	1170	129.451	4.97021
	A2	Sequence	# PSMs	# Proteins	# Protein Groups	Protein Group Accessions	Modifications	ΔCn	126/129	126/129 Count	126/129 Variability [%]	q-Value	PEP	Charge	MH+ [Da]	ΔM [ppm]	RT [min]	# Missed Cleavages
	High	gADkYFHAR	3	3	1	115497340	N-Term(TMT6plex); K4(TMT6plex)	0	1.70214	3	0.396984	0	0.0153575	4	1522.84	-8.3742	14.6763	1
	High	sGkDPNHFRPAGLPDkY	1	3	1	115497340	N-Term(TMT6plex); K3(TMT6plex); K16(TMT6plex)	0	2.76767	1		0	0.0830023	5	2586.41	-10.5028	18.8409	2
359078745	PREDICTED: BOLA class I histocompatibility antigen, alpha chain BL3-6 [Bos taurus]	2.08121	9.25	12	2	2	2	0.55156	2	80.7621	281	31.2632	5.03369
	A2	Sequence	# PSMs	# Proteins	# Protein Groups	Protein Group Accessions	Modifications	ΔCn	126/129	126/129 Count	126/129 Variability [%]	q-Value	PEP	Charge	MH+ [Da]	ΔM [ppm]	RT [min]	# Missed Cleavages
	High	vGGHAAEYGAEALER	2	1	1	116812902	N-Term(TMT6plex)	0	1.51344	2	20.5037	0	8.75694e-05	3	1758.88	-12.0364	17.543	0
	High	aVEHLDDLPGALSELSDLHAHk	1	1	1	116812902	N-Term(TMT6plex); K22(TMT6plex)	0	3.12458	1		0	0.00044058	5	2825.5	-6.27917	26.602	0
	High	mFLSFPTTk	1	1	1	116812902	N-Term(TMT6plex); K9(TMT6plex)	0	27.7366	1		0	0.00564197	2	1529.86	-10.1	27.8697	0
	High	TYFPHFDLSHGSAQVk	2	1	1	116812902	K16(TMT6plex)	0	1.45396	2	44.2594	0.002478	0.139101	4	2063.04	-8.29014	21.715	0
359074934	PREDICTED: uncharacterized protein LOC100297594 [Bos taurus]	0	3.83	1	1	1	2	3.21133	2	64.4506	313	32.6779	5.59229
	A2	Sequence	# PSMs	# Proteins	# Protein Groups	Protein Group Accessions	Modifications	ΔCn	126/129	126/129 Count	126/129 Variability [%]	q-Value	PEP	Charge	MH+ [Da]	ΔM [ppm]	RT [min]	# Missed Cleavages
	High	lIccDILDVLDkHLIPAANTGESk	2	1	1	27806197	N-Term(TMT6plex); C3(Carbamidomethyl); C4(Carbamidomethyl); K12(TMT6plex); K24(TMT6plex)	0	1.32648	2	44.8967	0	0.000601323	4	3382.83	-11.1049	32.5841	1
	High	eALQDVEDENQ	1	1	1	27806197	N-Term(TMT6plex)	0	2.43127	1		0.002478	0.141436	2	1518.7	-8.90058	20.0975	0
	High	lAEQAER	1	6	3	118151330;73853758;27806197	N-Term(TMT6plex)	0				0.008069	0.243684	2	1045.57	-9.17666	11.9841	0
359073749	PREDICTED: LOW QUALITY PROTEIN: complement factor H [Bos taurus]	11.7105	10.63	5	0	9	13				931	106.109	7.26904
	A2	Sequence	# PSMs	# Proteins	# Protein Groups	Protein Group Accessions	Modifications	ΔCn	126/129	126/129 Count	126/129 Variability [%]	q-Value	PEP	Charge	MH+ [Da]	ΔM [ppm]	RT [min]	# Missed Cleavages
	High	fQDLVDAVR	1	1	1	41386685	N-Term(TMT6plex)	0	1.77837	1		0	0.0625886	2	1291.71	-9.03397	26.0383	0
	High	tcHIQEcDkR	1	1	1	41386685	N-Term(TMT6plex); C2(Carbamidomethyl); C7(Carbamidomethyl); K9(TMT6plex)	0	1.60047	1		0	0.0217672	4	1804.91	-7.6828	11.3505	1
359067073	PREDICTED: complement C3 [Bos taurus]	1.61093	1.86	1	3	3	3	0.561994	3	21.8247	1616	180.878	6.91748
	A2	Sequence	# PSMs	# Proteins	# Protein Groups	Protein Group Accessions	Modifications	ΔCn	126/129	126/129 Count	126/129 Variability [%]	q-Value	PEP	Charge	MH+ [Da]	ΔM [ppm]	RT [min]	# Missed Cleavages
	High	iSVNNVLPVFDNLMQQk	1	1	1	262073106	N-Term(TMT6plex); K17(TMT6plex)	0	1.67605	1		0	0.000487253	3	2417.34	-9.31652	33.8025	0
359062084	PREDICTED: Ig heavy chain V region MC101, partial [Bos taurus]	0	6.82	4	1	1	3	5.94121	3	74.8517	132	13.9473	9.45166
	A2	Sequence	# PSMs	# Proteins	# Protein Groups	Protein Group Accessions	Modifications	ΔCn	126/129	126/129 Count	126/129 Variability [%]	q-Value	PEP	Charge	MH+ [Da]	ΔM [ppm]	RT [min]	# Missed Cleavages
	High	sGQDPDHFRPAGLPk	1	1	1	94966809	N-Term(TMT6plex); K15(TMT6plex)	0	2.74407	1		0	0.0118248	4	2080.11	-9.34111	16.725	0
	High	gPGGVWAAk	1	1	1	94966809	N-Term(TMT6plex); K9(TMT6plex)	0	0.99	1		0	0.0550778	2	1300.77	-8.22427	19.7225	0
	High	eAVQGASDLWR	1	1	1	94966809	N-Term(TMT6plex)	0	0.980823	1		0	0.00569541	2	1460.75	-10.0242	21.2041	0
	High	SGQDPDHFRPAGLPk	1	1	1	94966809	K15(TMT6plex)	0	2.86019	1		0.003299	0.174567	4	1850.95	-9.06391	16.5009	0
358420619	PREDICTED: complement C4-A [Bos taurus]	34.1971	17.05	1	3	27	34	0.659102	4	16.7305	1742	192.758	7.32764
	A2	Sequence	# PSMs	# Proteins	# Protein Groups	Protein Group Accessions	Modifications	ΔCn	126/129	126/129 Count	126/129 Variability [%]	q-Value	PEP	Charge	MH+ [Da]	ΔM [ppm]	RT [min]	# Missed Cleavages
	High	dLTDYLMk	1	7	2	61888868;75812932	N-Term(TMT6plex); K8(TMT6plex)	0				0	0.000904856	2	1456.8	-7.64848	26.72	0
	High	aVFPSIVGRPR	3	7	2	61888868;75812932	N-Term(TMT6plex)	0				0	0.0060158	3	1427.86	-9.16896	19.7827	0
	High	sYELPDGQVITIGNER	1	7	2	61888868;75812932	N-Term(TMT6plex)	0				0	0.000511696	2	2020.03	-11.6353	26.8012	0
	High	hQGVmVGMGQk	4	8	2	61888868;75812932	N-Term(TMT6plex); M5(Oxidation); K11(TMT6plex)	0				0	0.0275836	3	1645.88	-7.95439	13.8394	0
	High	hQGVmVGmGQk	2	8	2	61888868;75812932	N-Term(TMT6plex); M5(Oxidation); M8(Oxidation); K11(TMT6plex)	0				0	0.00284017	3	1661.87	-8.60089	11.4257	0
	High	vAPEEHPVLLTEAPLNPk	4	2	1	75812932	N-Term(TMT6plex); K18(TMT6plex)	0	1.52259	4	69.9713	0	0.00222555	3	2412.37	-9.72026	22.8897	0
	High	hQGVMVGMGQk	1	8	2	61888868;75812932	N-Term(TMT6plex); K11(TMT6plex)	0				0	0.00683417	3	1629.88	-9.42973	15.361	0
	High	HQGVmVGmGQk	1	8	2	61888868;75812932	M5(Oxidation); M8(Oxidation); K11(TMT6plex)	0				0	0.0399296	3	1432.71	-8.23089	9.8796	0
	High	lDLAGRDLTDYLMk	1	7	2	61888868;75812932	N-Term(TMT6plex); K14(TMT6plex)	0				0	0.0223005	3	2082.15	-9.0819	29.772	1
	High	dSYVGDEAQSkR	1	7	2	61888868;75812932	N-Term(TMT6plex); K11(TMT6plex)	0				0	0.0753595	3	1812.93	-8.62547	14.0933	1
	High	aGFAGDDAPR	1	7	2	61888868;75812932	N-Term(TMT6plex)	0				0.001366	0.113664	2	1205.6	-8.63107	14.5855	0
	High	lDLAGR	1	10	2	61888868;75812932	N-Term(TMT6plex)	0				0.005072	0.211687	2	873.528	-8.73771	17.5315	0
	High	rGILTLk	1	8	2	61888868;75812932	N-Term(TMT6plex); K7(TMT6plex)	0				0.005256	0.217957	3	1258.85	-9.3871	18.5413	1
	High	dSYVGDEAQSk	1	7	2	61888868;75812932	N-Term(TMT6plex); K11(TMT6plex)	0				0.00729	0.241498	2	1656.83	-8.00251	16.383	0
358416465	PREDICTED: immunoglobulin lambda-like polypeptide 5-like [Bos taurus]	18.6265	14.53	1	1	4	17	0.85279	1		234	24.7111	7.98682
	A2	Sequence	# PSMs	# Proteins	# Protein Groups	Protein Group Accessions	Modifications	ΔCn	126/129	126/129 Count	126/129 Variability [%]	q-Value	PEP	Charge	MH+ [Da]	ΔM [ppm]	RT [min]	# Missed Cleavages
	High	dLTDYLMk	1	7	2	61888868;75812932	N-Term(TMT6plex); K8(TMT6plex)	0				0	0.000904856	2	1456.8	-7.64848	26.72	0
	High	aVFPSIVGRPR	3	7	2	61888868;75812932	N-Term(TMT6plex)	0				0	0.0060158	3	1427.86	-9.16896	19.7827	0
	High	sYELPDGQVITIGNER	1	7	2	61888868;75812932	N-Term(TMT6plex)	0				0	0.000511696	2	2020.03	-11.6353	26.8012	0
	High	hQGVmVGMGQk	4	8	2	61888868;75812932	N-Term(TMT6plex); M5(Oxidation); K11(TMT6plex)	0				0	0.0275836	3	1645.88	-7.95439	13.8394	0
	High	hQGVmVGmGQk	2	8	2	61888868;75812932	N-Term(TMT6plex); M5(Oxidation); M8(Oxidation); K11(TMT6plex)	0				0	0.00284017	3	1661.87	-8.60089	11.4257	0
	High	hQGVMVGMGQk	1	8	2	61888868;75812932	N-Term(TMT6plex); K11(TMT6plex)	0				0	0.00683417	3	1629.88	-9.42973	15.361	0
	High	HQGVmVGmGQk	1	8	2	61888868;75812932	M5(Oxidation); M8(Oxidation); K11(TMT6plex)	0				0	0.0399296	3	1432.71	-8.23089	9.8796	0
	High	lDLAGRDLTDYLMk	1	7	2	61888868;75812932	N-Term(TMT6plex); K14(TMT6plex)	0				0	0.0223005	3	2082.15	-9.0819	29.772	1
	High	dSYVGDEAQSkR	1	7	2	61888868;75812932	N-Term(TMT6plex); K11(TMT6plex)	0				0	0.0753595	3	1812.93	-8.62547	14.0933	1
	High	yPIEHGIITNWDDMEk	2	5	1	61888868	N-Term(TMT6plex); K16(TMT6plex)	0	1.48699	2	66.1307	0	0.0259293	3	2419.22	-7.73452	25.6427	0
	High	aGFAGDDAPR	1	7	2	61888868;75812932	N-Term(TMT6plex)	0				0.001366	0.113664	2	1205.6	-8.63107	14.5855	0
	High	lDLAGR	1	10	2	61888868;75812932	N-Term(TMT6plex)	0				0.005072	0.211687	2	873.528	-8.73771	17.5315	0
	High	rGILTLk	1	8	2	61888868;75812932	N-Term(TMT6plex); K7(TMT6plex)	0				0.005256	0.217957	3	1258.85	-9.3871	18.5413	1
	High	dSYVGDEAQSk	1	7	2	61888868;75812932	N-Term(TMT6plex); K11(TMT6plex)	0				0.00729	0.241498	2	1656.83	-8.00251	16.383	0
358411775	PREDICTED: protein piccolo-like [Bos taurus]	0	0.18	2	1	1	1	0.656997	1		5106	556.243	6.20166
	A2	Sequence	# PSMs	# Proteins	# Protein Groups	Protein Group Accessions	Modifications	ΔCn	126/129	126/129 Count	126/129 Variability [%]	q-Value	PEP	Charge	MH+ [Da]	ΔM [ppm]	RT [min]	# Missed Cleavages
	High	lScFQEEAPRPHYQLR	2	1	1	153791660	N-Term(TMT6plex); C3(Carbamidomethyl)	0	2.45828	2	46.1907	0	0.0409205	4	2260.13	-10.024	20.1073	0
	High	lEAEFQR	1	1	1	153791660	N-Term(TMT6plex)	0	1.1195	1		0.002478	0.157298	2	1121.6	-10.1229	18.8863	0
	High	nLPATDSIQR	1	1	1	153791660	N-Term(TMT6plex)	0	1.03089	1		0.003505	0.183851	2	1343.74	-8.08423	16.4823	0
358410380	PREDICTED: ceruloplasmin isoform 1 [Bos taurus]	34.4094	21.13	2	22	22	38	0.698013	38	39.5519	1060	120.685	6.1001
	A2	Sequence	# PSMs	# Proteins	# Protein Groups	Protein Group Accessions	Modifications	ΔCn	126/129	126/129 Count	126/129 Variability [%]	q-Value	PEP	Charge	MH+ [Da]	ΔM [ppm]	RT [min]	# Missed Cleavages
	High	fkDIFQEIYDk	2	1	1	75832090	N-Term(TMT6plex); K2(TMT6plex); K11(TMT6plex)	0	1.39915	2	11.2628	0	0.0345931	3	2133.2	-8.18935	30.7811	1
346644812	serine protease HTRA1 precursor [Bos taurus]	2.2324	1.43	1	1	1	1	0.398283	1		489	51.812	8.06006
	A2	Sequence	# PSMs	# Proteins	# Protein Groups	Protein Group Accessions	Modifications	ΔCn	126/129	126/129 Count	126/129 Variability [%]	q-Value	PEP	Charge	MH+ [Da]	ΔM [ppm]	RT [min]	# Missed Cleavages
	High	yIHFLTQHYDAkPk	1	1	1	118151356	N-Term(TMT6plex); K12(TMT6plex); K14(TMT6plex)	0	1.39121	1		0.001079	0.103299	5	2448.38	-9.96918	21.6817	0
329664638	protein PRRC1 [Bos taurus]	0	1.8	1	1	1	1	0.415396	1		445	46.3738	5.98584
	A2	Sequence	# PSMs	# Proteins	# Protein Groups	Protein Group Accessions	Modifications	ΔCn	126/129	126/129 Count	126/129 Variability [%]	q-Value	PEP	Charge	MH+ [Da]	ΔM [ppm]	RT [min]	# Missed Cleavages
	High	sAAEVIAQAR	1	1	1	115496400	N-Term(TMT6plex)	0	1.30208	1		0	0.0302107	2	1244.7	-10.2664	17.7311	0
329664500	pyruvate kinase isozymes M1/M2 [Bos taurus]	1.94447	1.88	1	1	1	1	3.16484	1		531	57.912	7.85498
	A2	Sequence	# PSMs	# Proteins	# Protein Groups	Protein Group Accessions	Modifications	ΔCn	126/129	126/129 Count	126/129 Variability [%]	q-Value	PEP	Charge	MH+ [Da]	ΔM [ppm]	RT [min]	# Missed Cleavages
	High	nDLMLIk	1	1	1	297474099	N-Term(TMT6plex); K7(TMT6plex)	0	1.26721	1		0.00429	0.194053	2	1304.79	-10.8127	23.3388	0
326937675	uncharacterized protein LOC524810 precursor [Bos taurus]	4.03257	3.29	1	2	2	2	0.817078	2	105.186	487	51.6377	6.62451
	A2	Sequence	# PSMs	# Proteins	# Protein Groups	Protein Group Accessions	Modifications	ΔCn	126/129	126/129 Count	126/129 Variability [%]	q-Value	PEP	Charge	MH+ [Da]	ΔM [ppm]	RT [min]	# Missed Cleavages
	High	aLVHGEGTcEk	1	1	1	27807005	N-Term(TMT6plex); C9(Carbamidomethyl); K11(TMT6plex)	0	1.22756	1		0	0.00730456	3	1658.88	-10.8657	13.3948	0
31340900	serpin A3-1 precursor [Bos taurus]	15.9271	11.19	2	2	6	21	0.355079	3	2.57093	411	46.1752	5.84619
	A2	Sequence	# PSMs	# Proteins	# Protein Groups	Protein Group Accessions	Modifications	ΔCn	126/129	126/129 Count	126/129 Variability [%]	q-Value	PEP	Charge	MH+ [Da]	ΔM [ppm]	RT [min]	# Missed Cleavages
	High	aVVVHAGEDDMGR	1	1	1	129277510	N-Term(TMT6plex)	0	0.862445	1		0	0.0193559	3	1584.79	-8.72811	14.7576	0
	High	aVVVHAGEDDmGR	1	1	1	129277510	N-Term(TMT6plex); M11(Oxidation)	0	1.71454	1		0	0.000782279	3	1600.78	-9.16278	12.4719	0
30794358	versican core protein precursor [Bos taurus]	11.318	2.75	2	9	9	11	2.77217	11	30.6815	3381	369.761	4.55127
	A2	Sequence	# PSMs	# Proteins	# Protein Groups	Protein Group Accessions	Modifications	ΔCn	126/129	126/129 Count	126/129 Variability [%]	q-Value	PEP	Charge	MH+ [Da]	ΔM [ppm]	RT [min]	# Missed Cleavages
	High	tQLDSLAQEVALLk	2	1	1	114051137	N-Term(TMT6plex); K14(TMT6plex)	0	0.414348	2	27.2285	0	6.35759e-08	2	1987.16	-11.1327	32.0141	0
	High	tFHEASEDcISR	2	1	1	114051137	N-Term(TMT6plex); C9(Carbamidomethyl)	0	1.60734	2	37.8341	0	0.00450254	3	1680.77	-11.4454	14.3778	0
	High	gGTLGTPQTGSENDALYEYLR	1	1	1	114051137	N-Term(TMT6plex)	0	1.19016	1		0	0.0030087	2	2471.2	-10.5119	26.2062	0
30794300	primary amine oxidase, lung isozyme [Bos taurus]	12.154	5.11	3	1	4	6	0.925229	1		763	84.4472	6.52197
	A2	Sequence	# PSMs	# Proteins	# Protein Groups	Protein Group Accessions	Modifications	ΔCn	126/129	126/129 Count	126/129 Variability [%]	q-Value	PEP	Charge	MH+ [Da]	ΔM [ppm]	RT [min]	# Missed Cleavages
	High	gVVPLAGTDGETTTQGLDGLSER	3	1	1	148238309	N-Term(TMT6plex)	0	1.16238	3	37.9921	0	0.00422615	2	2502.27	-8.28985	25.007	0
30794280	serum albumin precursor [Bos taurus]	1197.62	83.69	2	75	75	1891	0.616154	1787	26.4642	607	69.2785	6.17627
	A2	Sequence	# PSMs	# Proteins	# Protein Groups	Protein Group Accessions	Modifications	ΔCn	126/129	126/129 Count	126/129 Variability [%]	q-Value	PEP	Charge	MH+ [Da]	ΔM [ppm]	RT [min]	# Missed Cleavages
	High	yTPVEAIEk	1	1	1	78369352	N-Term(TMT6plex); K9(TMT6plex)	0	0.95013	1		0	0.0147594	2	1507.86	-8.50728	21.2387	0
	High	vVEESELAR	1	1	1	78369352	N-Term(TMT6plex)	0	0.740944	1		0	0.00341779	2	1260.69	-10.6501	17.2511	0
	High	tENHEESIQILR	1	1	1	78369352	N-Term(TMT6plex)	0	4.02648	1		0	0.0876478	3	1697.88	-10.4735	15.6099	0
	High	aIEDYINEFSVR	1	1	1	78369352	N-Term(TMT6plex)	0	1.10252	1		0	0.0127885	2	1684.86	-10.787	30.0657	0
	High	qGTPLPIDcR	1	1	1	78369352	N-Term(TMT6plex); C9(Carbamidomethyl)	0	1.76393	1		0.002478	0.144934	2	1385.73	-7.58663	17.7693	0
300793939	afamin precursor [Bos taurus]	10.3668	19.21	1	9	9	10	0.755292	10	22.2361	604	69.5164	5.84619
	A2	Sequence	# PSMs	# Proteins	# Protein Groups	Protein Group Accessions	Modifications	ΔCn	126/129	126/129 Count	126/129 Variability [%]	q-Value	PEP	Charge	MH+ [Da]	ΔM [ppm]	RT [min]	# Missed Cleavages
	High	vLSPAGPEAQFELR	2	1	1	114053019	N-Term(TMT6plex)	0	1.32225	2	33.0557	0	0.00221932	2	1742.95	-9.81577	24.5465	0
	High	sLLSELSDPVELR	1	1	1	114053019	N-Term(TMT6plex)	0	0.931001	1		0	0.00289735	2	1686.93	-9.94087	29.2505	0
	High	lEGEDQFLEVAEAPEATQATFPVHR	2	1	1	114053019	N-Term(TMT6plex)	0	0.670387	1		0	0.000950087	3	3013.48	-9.05025	28.2422	0
	High	rGAEEQLVPR	1	1	1	114053019	N-Term(TMT6plex)	0	1.51063	1		0	0.0636373	3	1383.78	-8.88064	13.4222	1
	High	gAEEQLVPR	1	1	1	114053019	N-Term(TMT6plex)	0	1.01032	1		0	0.00327181	2	1227.68	-8.07236	16.5317	0
	High	aLWTGALTPGR	1	1	1	114053019	N-Term(TMT6plex)	0	0.601959	1		0	0.0220194	2	1371.78	-8.23053	24.1065	0
	High	vDGPLPRPQLR	4	1	1	114053019	N-Term(TMT6plex)	0	1.10053	4	4.1658	0.001079	0.0986522	3	1476.87	-9.45853	17.8394	0
297489377	PREDICTED: elongation factor 1-alpha, somatic form [Bos taurus]	4.29744	5.5	3	2	2	2	3.11906	2	38.8388	309	35.0998	9.1001
	A2	Sequence	# PSMs	# Proteins	# Protein Groups	Protein Group Accessions	Modifications	ΔCn	126/129	126/129 Count	126/129 Variability [%]	q-Value	PEP	Charge	MH+ [Da]	ΔM [ppm]	RT [min]	# Missed Cleavages
	High	iHLYTLNDNAR	1	1	1	255003702	N-Term(TMT6plex)	0	0.89355	1		0	0.0323174	3	1558.84	-10.9416	19.2382	0
	High	fLATTPNSLLVSWQPPR	1	1	1	255003702	N-Term(TMT6plex)	0	1.05816	1		0	0.0649117	3	2156.19	-9.36272	31.4817	0
	High	rPGAEPGNEGSTAHSYNQYSQR	2	1	1	255003702	N-Term(TMT6plex)	0	1.59199	2	3.83947	0.001366	0.12095	4	2635.22	-7.77142	12.7975	0
	High	vTWAPPSSIELTNLLVR	1	1	1	255003702	N-Term(TMT6plex)	0	0.743316	1		0.005256	0.218002	3	2125.2	-9.44187	32.8559	0
	High	tIRPDVR	1	1	1	255003702	N-Term(TMT6plex)	0	0.823384	1		0.005965	0.227036	3	1085.65	-9.21713	11.7987	0
	High	fTNVGPDTMR	1	1	1	255003702	N-Term(TMT6plex)	0	1.39887	1		0.005965	0.231908	2	1366.69	-8.52718	19.7051	0
297488252	PREDICTED: serpin A3-7 [Bos taurus]	22.8605	13.91	2	2	7	16	0.279763	3	2.67347	417	46.8534	6.01123
	A2	Sequence	# PSMs	# Proteins	# Protein Groups	Protein Group Accessions	Modifications	ΔCn	126/129	126/129 Count	126/129 Variability [%]	q-Value	PEP	Charge	MH+ [Da]	ΔM [ppm]	RT [min]	# Missed Cleavages
	High	gPTLTEILEGLk	2	6	3	84000377;119914036;126165236	N-Term(TMT6plex); K12(TMT6plex)	0				0	0.000390053	2	1729.04	-8.84252	32.1562	0
	High	mQDLEAk	1	8	6	84000377;119914036;297488252;75832097;126165236;126165264	N-Term(TMT6plex); K7(TMT6plex)	0				0	0.0627287	2	1292.72	-9.76811	18.8208	0
	High	TQGkIEELFk	3	6	4	84000377;119914036;31340900;126165236	K4(TMT6plex); K10(TMT6plex)	0				0	0.00962834	3	1650.97	-8.58165	22.0981	1
	High	tQGkIEELFk	2	6	4	84000377;119914036;31340900;126165236	N-Term(TMT6plex); K4(TMT6plex); K10(TMT6plex)	0				0	0.0130481	3	1880.12	-12.4207	23.3299	1
	High	lLDkFIEDAR	1	6	3	84000377;119914036;126165236	N-Term(TMT6plex); K4(TMT6plex)	0				0	0.0340644	3	1677.98	-9.05276	27.1326	1
	High	qLALkNPNk	3	7	4	84000377;119914036;126165236;126165264	N-Term(TMT6plex); K5(TMT6plex); K9(TMT6plex)	0				0	0.0109272	3	1713.08	-11.0176	17.1231	1
	High	vLYSSEAFPTNFGDPEAAk	1	4	1	119914036	N-Term(TMT6plex); K19(TMT6plex)	0	1.04713	1		0	0.0636779	3	2501.28	-6.8946	28.4238	0
	High	iEELFk	2	7	4	84000377;119914036;31340900;126165236	N-Term(TMT6plex); K6(TMT6plex)	0				0.003505	0.18967	2	1236.75	-9.58363	26.2002	0
297483917	PREDICTED: LOW QUALITY PROTEIN: complement factor H, partial [Bos taurus]	6.9221	4.77	6	1	5	6	0.666323	1		901	102.859	7.06396
	A2	Sequence	# PSMs	# Proteins	# Protein Groups	Protein Group Accessions	Modifications	ΔCn	126/129	126/129 Count	126/129 Variability [%]	q-Value	PEP	Charge	MH+ [Da]	ΔM [ppm]	RT [min]	# Missed Cleavages
	High	aMGVEDFISR	1	1	1	114053319	N-Term(TMT6plex)	0	1.01929	1		0	0.0112541	2	1353.69	-8.42814	23.9797	0
	High	yHFEAQADTk	2	1	1	114053319	N-Term(TMT6plex); K10(TMT6plex)	0	1.15797	2	17.3295	0	0.0304229	3	1667.86	-9.59243	16.1387	0
	High	eLQYDPAcER	1	1	1	114053319	N-Term(TMT6plex); C8(Carbamidomethyl)	0	0.849823	1		0	0.048922	2	1509.71	-8.76614	17.9353	0
	High	yHYGMYAk	1	1	1	114053319	N-Term(TMT6plex); K8(TMT6plex)	0	1.14963	1		0.00959	0.254611	3	1490.77	-10.3654	17.1239	0
297483902	PREDICTED: C4b-binding protein alpha chain [Bos taurus]	0	9.74	1	2	2	2	0.363624	2	7.10511	195	21.7661	6.72705
	A2	Sequence	# PSMs	# Proteins	# Protein Groups	Protein Group Accessions	Modifications	ΔCn	126/129	126/129 Count	126/129 Variability [%]	q-Value	PEP	Charge	MH+ [Da]	ΔM [ppm]	RT [min]	# Missed Cleavages
	High	vLGITDMFDPSk	3	1	1	27807207	N-Term(TMT6plex); K12(TMT6plex)	0	1.06855	3	65.1291	0	0.000149612	2	1780.97	-10.2893	30.2637	0
	High	rVQVILPk	1	1	1	27807207	N-Term(TMT6plex); K8(TMT6plex)	0	1.28991	1		0	0.0243018	3	1410.94	-8.09353	18.6647	1
	High	tFVAADGk	2	1	1	27807207	N-Term(TMT6plex); K8(TMT6plex)	0	0.996789	2	3.09282	0	0.00106652	2	1266.73	-9.02533	17.8145	0
	High	tIDSWVSTMVPk	2	1	1	27807207	N-Term(TMT6plex); K12(TMT6plex)	0	1.05281	2	1.71871	0	0.010663	2	1822	-8.14246	29.5844	0
	High	akIEVSEDGTk	3	1	1	27807207	N-Term(TMT6plex); K2(TMT6plex); K11(TMT6plex)	0	0.841675	3	13.7857	0	0.00439846	3	1864.08	-10.1153	16.0247	1
	High	nkDVFQcEVR	1	1	1	27807207	N-Term(TMT6plex); K2(TMT6plex); C7(Carbamidomethyl)	0	1.03233	1		0	0.0443608	3	1752.93	-9.69041	17.4399	1
297480508	PREDICTED: phospholipase B1, membrane-associated [Bos taurus]	1.60907	0.41	2	1	1	2	0.838109	2	2.22328	1460	162.532	5.73193
	A2	Sequence	# PSMs	# Proteins	# Protein Groups	Protein Group Accessions	Modifications	ΔCn	126/129	126/129 Count	126/129 Variability [%]	q-Value	PEP	Charge	MH+ [Da]	ΔM [ppm]	RT [min]	# Missed Cleavages
	High	yLQEQGHR	1	1	1	158519861	N-Term(TMT6plex)	0	1.30079	1		0	0.0870576	3	1259.66	-7.95958	11.467	0
	High	rPPRPPSPISTIQPk	2	1	1	158519861	N-Term(TMT6plex); K15(TMT6plex)	0	0.964153	2	8.0758	0	0.0163939	4	2129.27	-9.95377	17.5123	0
297477170	PREDICTED: complement factor D [Bos taurus]	0	6.11	3	1	1	1	0.664402	1		180	19.6869	7.54736
	A2	Sequence	# PSMs	# Proteins	# Protein Groups	Protein Group Accessions	Modifications	ΔCn	126/129	126/129 Count	126/129 Variability [%]	q-Value	PEP	Charge	MH+ [Da]	ΔM [ppm]	RT [min]	# Missed Cleavages
	High	eLTEFAk	1	1	1	139948625	N-Term(TMT6plex); K7(TMT6plex)	0	0.976127	1		0	0.021028	2	1295.75	-7.35541	21.3119	0
297476372	PREDICTED: N-acetylmuramoyl-L-alanine amidase [Bos taurus]	1.78113	6.6	1	3	3	4	0.69644	4	19.3607	591	63.4466	6.96143
	A2	Sequence	# PSMs	# Proteins	# Protein Groups	Protein Group Accessions	Modifications	ΔCn	126/129	126/129 Count	126/129 Variability [%]	q-Value	PEP	Charge	MH+ [Da]	ΔM [ppm]	RT [min]	# Missed Cleavages
	High	sDLEVAHYk	1	1	1	194097363	N-Term(TMT6plex); K9(TMT6plex)	0	1.43881	1		0	0.0594194	3	1519.83	-11.5124	17.5125	0
	High	cEGFVcAQTGR	1	1	1	194097363	N-Term(TMT6plex); C1(Carbamidomethyl); C6(Carbamidomethyl)	0	0.715665	1		0	0.00170889	2	1513.7	-7.21125	16.6323	0
	High	nLmLHHEFLQR	1	1	1	194097363	N-Term(TMT6plex); M3(Oxidation)	0	1.04252	1		0	0.046532	4	1682.88	-9.32466	17.61	0
	High	nIHDcAk	1	1	1	194097363	N-Term(TMT6plex); C5(Carbamidomethyl); K7(TMT6plex)	0	0.905692	1		0.001079	0.100694	3	1315.71	-8.19258	11.5092	0
	High	cEGFVcAQTGR	1	1	1	194097363	C1(Carbamidomethyl); C6(Carbamidomethyl)	0				0.003299	0.169085	2	1284.53	-11.1834	13.2375	0
297474980	PREDICTED: WASH complex subunit 7 [Bos taurus]	4.03548	0.85	7	2	2	2	0.339186	1		1173	136.288	7.35693
	A2	Sequence	# PSMs	# Proteins	# Protein Groups	Protein Group Accessions	Modifications	ΔCn	126/129	126/129 Count	126/129 Variability [%]	q-Value	PEP	Charge	MH+ [Da]	ΔM [ppm]	RT [min]	# Missed Cleavages
	High	aTEkLEAEDRLR	1	1	1	166159174	N-Term(TMT6plex); K4(TMT6plex)	0	2.93243	1		0	0.0799329	4	1889.07	-9.95733	17.0158	2
	High	sLDLSTDPNLAAEk	2	1	1	166159174	N-Term(TMT6plex); K14(TMT6plex)	0	0.967308	2	0.315749	0	0.0142401	2	1932.05	-9.50209	23.1778	0
297474099	PREDICTED: cationic trypsin [Bos taurus]	1.84355	2.72	1	1	1	1	1.26721	1		257	28.7685	6.18896
	A2	Sequence	# PSMs	# Proteins	# Protein Groups	Protein Group Accessions	Modifications	ΔCn	126/129	126/129 Count	126/129 Variability [%]	q-Value	PEP	Charge	MH+ [Da]	ΔM [ppm]	RT [min]	# Missed Cleavages
	High	sAEAVLGEALTDFSLR	1	1	1	27807349	N-Term(TMT6plex)	0	1.02557	1		0	0.00354095	3	1908.01	-7.98685	33.7212	0
	High	lLDSLPEDTR	1	1	1	27807349	N-Term(TMT6plex)	0	0.740406	1		0	0.0143607	2	1387.75	-8.60174	23.0105	0
	High	lYQDFSVLk	2	1	1	27807349	N-Term(TMT6plex); K9(TMT6plex)	0	0.934563	2	2.95519	0	0.00595115	2	1570.91	-8.42366	27.4341	0
	High	lYQDFSVLkk	1	1	1	27807349	N-Term(TMT6plex); K9(TMT6plex); K10(TMT6plex)	0	2.20156	1		0	0.0139058	3	1928.17	-6.47312	25.8759	1
28461189	galectin-1 [Bos taurus]	2.32197	7.41	1	1	1	1	6.47915	1		135	14.7343	5.50342
	A2	Sequence	# PSMs	# Proteins	# Protein Groups	Protein Group Accessions	Modifications	ΔCn	126/129	126/129 Count	126/129 Variability [%]	q-Value	PEP	Charge	MH+ [Da]	ΔM [ppm]	RT [min]	# Missed Cleavages
	High	lHLEGNR	1	1	1	114051379	N-Term(TMT6plex)	0	0.959802	1		0	0.0451937	3	1067.61	-9.20756	12.8286	0
	High	fLLPVPQLk	2	1	1	114051379	N-Term(TMT6plex); K9(TMT6plex)	0	0.899621	2	4.3334	0	0.00579515	2	1512.98	-8.45603	30.045	0
	High	lQVLGEGLLAPQPk	1	1	1	114051379	N-Term(TMT6plex); K14(TMT6plex)	0	1.10136	1		0.005256	0.21257	3	1921.18	-6.31199	28.5922	0
27819608	hemoglobin subunit beta [Bos taurus]	19.772	51.03	5	7	7	13	1.89374	13	66.5695	145	15.9443	7.59131
	A2	Sequence	# PSMs	# Proteins	# Protein Groups	Protein Group Accessions	Modifications	ΔCn	126/129	126/129 Count	126/129 Variability [%]	q-Value	PEP	Charge	MH+ [Da]	ΔM [ppm]	RT [min]	# Missed Cleavages
	High	aELADQAASWLTR	2	3	2	262050656;358420619	N-Term(TMT6plex)	0				0	5.54996e-06	2	1660.87	-7.05914	27.6388	0
	High	aLVALGAVDTALYAVGGk	2	3	2	262050656;358420619	N-Term(TMT6plex); K18(TMT6plex)	0				0	0.000427962	3	2147.27	-8.47683	33.9661	0
	High	sHVLQLTNHQVHR	3	3	2	262050656;358420619	N-Term(TMT6plex)	0				0	0.000192224	3	1797.99	-9.47784	12.8295	0
	High	lQDAPSGQVVR	1	4	2	262050656;358420619	N-Term(TMT6plex)	0				0	0.0103771	2	1398.78	-10.6272	16.4425	0
	High	lGQYTSPVAk	1	3	2	262050656;358420619	N-Term(TMT6plex); K10(TMT6plex)	0				0	0.00254328	2	1521.89	-8.20435	20.1277	0
	High	sHkPLDmVk	1	3	2	262050656;358420619	N-Term(TMT6plex); K3(TMT6plex); M7(Oxidation); K9(TMT6plex)	0				0	0.0268162	4	1758.04	-9.13466	14.2618	0
	High	vDYGFQVk	1	3	2	262050656;358420619	N-Term(TMT6plex); K8(TMT6plex)	0				0	0.00467889	2	1413.8	-10.0148	22.5047	0
	High	aAGLAFSDGDHR	1	3	2	262050656;358420619	N-Term(TMT6plex)	0				0	0.00820534	3	1445.72	-9.28734	15.7462	0
	High	fGLLGEDGEkTFLR	1	4	2	262050656;358420619	N-Term(TMT6plex); K10(TMT6plex)	0				0	0.00317352	3	2040.13	-10.0698	27.2874	1
	High	rGHLFLQTDQPVYNPGQR	1	3	1	262050656	N-Term(TMT6plex)	0	2.28846	1		0	0.0207461	3	2355.23	-10.1395	18.8672	1
	High	lQETATWLLSQQR	1	2	1	262050656	N-Term(TMT6plex)	0	0.699843	1		0	0.00327033	3	1802.98	-8.10365	29.0485	0
	High	iTQVLHFTk	1	3	2	262050656;358420619	N-Term(TMT6plex); K9(TMT6plex)	0				0	0.0114323	3	1544.94	-10.5017	23.2813	0
	High	nPSHVNELcSPk	1	4	2	262050656;358420619	N-Term(TMT6plex); C9(Carbamidomethyl); K12(TMT6plex)	0				0	0.0264488	3	1839.96	-11.3092	14.6903	0
	High	aNTFLGAk	1	3	2	262050656;358420619	N-Term(TMT6plex); K8(TMT6plex)	0				0	0.0210682	2	1279.77	-6.84572	20.0363	0
	High	fGLLGEDGEk	1	4	2	262050656;358420619	N-Term(TMT6plex); K10(TMT6plex)	0				0	0.00385112	2	1522.84	-5.57246	24.6191	0
	High	dSSTWLTAFVLk	1	3	2	262050656;358420619	N-Term(TMT6plex); K12(TMT6plex)	0				0	0.060611	2	1826.03	-8.10582	33.0446	0
	High	iGVPLSVAVk	1	4	2	262050656;358420619	N-Term(TMT6plex); K10(TMT6plex)	0				0	0.00983711	2	1440.94	-9.21552	24.5363	0
	High	yVLPNFEVk	1	4	2	262050656;358420619	N-Term(TMT6plex); K9(TMT6plex)	0				0	0.0167271	2	1566.91	-10.525	26.6765	0
	High	qGSFQGGFR	1	3	2	262050656;358420619	N-Term(TMT6plex)	0				0	0.0519933	2	1212.62	-8.72622	16.7109	0
	High	vFALDQk	1	4	2	262050656;358420619	N-Term(TMT6plex); K7(TMT6plex)	0				0	0.0291044	2	1278.77	-8.37001	22.5812	0
	High	tPcAQLNSFLQEYGTQGcQV	2	3	2	262050656;358420619	N-Term(TMT6plex); C3(Carbamidomethyl); C18(Carbamidomethyl)	0				0.000738	0.0935088	3	2530.17	-8.8723	32.0894	0
	High	yIYGkPVQGVAYVR	1	4	2	262050656;358420619	N-Term(TMT6plex); K5(TMT6plex)	0				0.001079	0.101049	3	2071.19	-10.7913	21.8462	0
	High	gLESQTk	1	4	2	262050656;358420619	N-Term(TMT6plex); K7(TMT6plex)	0				0.001366	0.105247	2	1220.71	-9.96719	13.6196	0
	High	lLLFSPSVVR	1	3	2	262050656;358420619	N-Term(TMT6plex)	0				0.001366	0.111082	2	1359.85	-8.12808	28.4362	0
	High	sFFPENWLWk	2	3	2	262050656;358420619	N-Term(TMT6plex); K10(TMT6plex)	0				0.001366	0.116641	3	1811.97	-9.46297	33.9595	0
	High	qQLIPGVPFLLQALVR	1	4	2	262050656;358420619	N-Term(TMT6plex)	0				0.001366	0.119262	2	2021.23	-8.46073	37.2944	0
	High	gHLFLQTDQPVYNPGQR	1	3	1	262050656	N-Term(TMT6plex)	0	1.04246	1		0.002296	0.131032	3	2199.13	-10.1723	21.4517	0
	High	yLDkTEQWSMLPPETk	1	2	1	262050656	N-Term(TMT6plex); K4(TMT6plex); K16(TMT6plex)	0	0.845083	1		0.005256	0.2153	3	2653.43	-8.03012	25.7939	1
27807469	peroxiredoxin-2 [Bos taurus]	4.18277	7.54	1	2	2	2	3.92759	2	47.0332	199	21.9321	5.60498
	A2	Sequence	# PSMs	# Proteins	# Protein Groups	Protein Group Accessions	Modifications	ΔCn	126/129	126/129 Count	126/129 Variability [%]	q-Value	PEP	Charge	MH+ [Da]	ΔM [ppm]	RT [min]	# Missed Cleavages
	High	aAALAHLDR	2	4	2	195539525;30794300	N-Term(TMT6plex)	0				0	0.00436833	3	1166.67	-8.46007	15.1916	0
	High	hGGPLPYYR	1	3	2	195539525;30794300	N-Term(TMT6plex)	0				0	0.00979432	3	1288.69	-9.43128	15.1144	0
	High	tLHDAFcVFEQNk	2	2	2	195539525;30794300	N-Term(TMT6plex); C7(Carbamidomethyl); K13(TMT6plex)	0				0	0.000227337	3	2067.05	-10.2906	26.6186	0
	High	yQLAVTQR	1	2	1	30794300	N-Term(TMT6plex)	0	0.925229	1		0	0.043783	2	1207.69	-7.40411	17.4693	0
27807443	spondin-1 precursor [Bos taurus]	2.41915	0.99	1	1	1	1	1.89784	1		807	90.9166	6.02393
	A2	Sequence	# PSMs	# Proteins	# Protein Groups	Protein Group Accessions	Modifications	ΔCn	126/129	126/129 Count	126/129 Variability [%]	q-Value	PEP	Charge	MH+ [Da]	ΔM [ppm]	RT [min]	# Missed Cleavages
	High	yGLVTYATEPk	1	1	1	95147674	N-Term(TMT6plex); K11(TMT6plex)	0	0.922796	1		0	5.62681e-05	2	1699.95	-10.8646	23.0632	0
	High	sSEADWVTDQLNQINYADHk	2	1	1	95147674	N-Term(TMT6plex); K20(TMT6plex)	0	0.826922	2	42.3597	0	9.27087e-05	3	2792.36	-10.3316	27.9319	0
	High	sTGSWSTLQTQDR	1	1	1	95147674	N-Term(TMT6plex)	0	0.598629	1		0	0.000220996	2	1695.83	-9.12415	18.3513	0
	High	sTTcQQQMQELLPAkDIEALFVSESkk	2	1	1	95147674	N-Term(TMT6plex); C4(Carbamidomethyl); K15(TMT6plex); K26(TMT6plex); K27(TMT6plex)	0	1.45102	2	23.1508	0	0.0107029	4	4026.16	-11.3001	31.362	2
	High	dALRAPGYEk	2	1	1	95147674	N-Term(TMT6plex); K10(TMT6plex)	0	2.05664	2	9.08053	0	0.0581817	3	1577.89	-8.99298	16.814	1
	High	aLLEVYNMMSR	2	1	1	95147674	N-Term(TMT6plex)	0	0.633473	2	32.7694	0	0.000351162	2	1555.8	-11.1562	30.9161	0
	High	sTGSWSTLQTQDRk	1	1	1	95147674	N-Term(TMT6plex); K14(TMT6plex)	0	1.4256	1		0	0.0209155	3	2053.09	-9.07303	17.203	1
	High	rPQQVPGYAR	1	1	1	95147674	N-Term(TMT6plex)	0	1.3363	1		0	0.0357467	3	1400.78	-8.79346	12.1578	0
	High	yLLDIGR	1	1	1	95147674	N-Term(TMT6plex)	0	0.694582	1		0	0.0584133	2	1078.64	-8.98107	24.1223	0
	High	vkDVSEVVTPR	2	1	1	95147674	N-Term(TMT6plex); K2(TMT6plex)	0	0.924034	2	0.184141	0	0.0314008	3	1687	-10.0029	17.9822	1
	High	vASYGVkPk	1	1	1	95147674	N-Term(TMT6plex); K7(TMT6plex); K9(TMT6plex)	0	0.791667	1		0	0.074263	3	1636.02	-10.1433	16.187	0
	High	fLcTGGVDPYADPNTck	1	1	1	95147674	N-Term(TMT6plex); C3(Carbamidomethyl); C16(Carbamidomethyl); K17(TMT6plex)	0	0.809984	1		0	0.0554009	3	2373.14	-8.09387	25.1268	0
	High	gDSGGPLIIHk	1	1	1	95147674	N-Term(TMT6plex); K11(TMT6plex)	0	1.43556	1		0.002296	0.134963	3	1551.91	-9.56844	17.958	0
	High	dVSEVVTPR	1	1	1	95147674	N-Term(TMT6plex)	0	1.97651	1		0.002478	0.142211	2	1230.67	-11.5457	16.9508	0
	High	qPWQAk	1	1	1	95147674	N-Term(TMT6plex); K6(TMT6plex)	0	0.53758	1		0.003299	0.168935	2	1215.72	-6.54485	17.3313	0
	High	eILFHPk	1	1	1	95147674	N-Term(TMT6plex); K7(TMT6plex)	0	1.35832	1		0.005965	0.234257	3	1341.82	-8.78894	19.1593	0
	High	yETTIRPIcLPcTEGSIQALR	1	1	1	95147674	N-Term(TMT6plex); C9(Carbamidomethyl); C12(Carbamidomethyl)	0	0.588475	1		0.005965	0.235406	3	2707.39	-8.99039	25.1412	0
27807349	factor XIIa inhibitor precursor [Bos taurus]	4.70074	7.69	1	4	4	5	0.953374	5	10.855	468	51.6908	6.66846
	A2	Sequence	# PSMs	# Proteins	# Protein Groups	Protein Group Accessions	Modifications	ΔCn	126/129	126/129 Count	126/129 Variability [%]	q-Value	PEP	Charge	MH+ [Da]	ΔM [ppm]	RT [min]	# Missed Cleavages
	High	gPTLTEILEGLk	2	6	3	84000377;119914036;126165236	N-Term(TMT6plex); K12(TMT6plex)	0				0	0.000390053	2	1729.04	-8.84252	32.1562	0
	High	mQDLEAk	1	8	6	84000377;119914036;297488252;75832097;126165236;126165264	N-Term(TMT6plex); K7(TMT6plex)	0				0	0.0627287	2	1292.72	-9.76811	18.8208	0
	High	RIHELYLPk	1	3	3	84000377;31340900;126165236	K9(TMT6plex)	0				0	0.0291736	3	1397.84	-8.22351	16.5824	1
	High	TQGkIEELFk	3	6	4	84000377;119914036;31340900;126165236	K4(TMT6plex); K10(TMT6plex)	0				0	0.00962834	3	1650.97	-8.58165	22.0981	1
	High	rIHELYLPk	9	3	3	84000377;31340900;126165236	N-Term(TMT6plex); K9(TMT6plex)	0				0	0.00403308	3	1627	-8.88384	18.5247	1
	High	iHELYLPk	1	3	3	84000377;31340900;126165236	N-Term(TMT6plex); K8(TMT6plex)	0				0	0.00138785	3	1470.89	-9.35982	21.5784	0
	High	tQGkIEELFk	2	6	4	84000377;119914036;31340900;126165236	N-Term(TMT6plex); K4(TMT6plex); K10(TMT6plex)	0				0	0.0130481	3	1880.12	-12.4207	23.3299	1
	High	lLDkFIEDAR	1	6	3	84000377;119914036;126165236	N-Term(TMT6plex); K4(TMT6plex)	0				0	0.0340644	3	1677.98	-9.05276	27.1326	1
	High	HTEQAEFHVSk	1	1	1	126165236	K11(TMT6plex)	0	0.784809	1		0	0.0304139	3	1541.78	-8.52724	13.4199	0
	High	qLALkNPNk	3	7	4	84000377;119914036;126165236;126165264	N-Term(TMT6plex); K5(TMT6plex); K9(TMT6plex)	0				0	0.0109272	3	1713.08	-11.0176	17.1231	1
	High	hTEQAEFHVSk	1	1	1	126165236	N-Term(TMT6plex); K11(TMT6plex)	0	1.04564	1		0.002296	0.129855	4	1770.94	-8.51629	14.4792	0
	High	iEELFk	2	7	4	84000377;119914036;31340900;126165236	N-Term(TMT6plex); K6(TMT6plex)	0				0.003505	0.18967	2	1236.75	-9.58363	26.2002	0
27807209	alpha-2-antiplasmin precursor [Bos taurus]	2.81997	8.74	1	3	3	6	0.811655	6	23.1145	492	54.6761	5.71924
	A2	Sequence	# PSMs	# Proteins	# Protein Groups	Protein Group Accessions	Modifications	ΔCn	126/129	126/129 Count	126/129 Variability [%]	q-Value	PEP	Charge	MH+ [Da]	ΔM [ppm]	RT [min]	# Missed Cleavages
	High	gDSVSQGTGLAPGSPR	2	1	1	75812954	N-Term(TMT6plex)	0	0.858318	2	1.05289	0	1.31559e-08	2	1714.88	-7.59547	15.3087	0
	High	aLEHkVDLEDYk	6	1	1	75812954	N-Term(TMT6plex); K5(TMT6plex); K12(TMT6plex)	0	0.760792	6	13.7647	0	0.000589405	4	2147.21	-9.32313	21.0991	1
	High	aLEHkVDLEDYkNQQk	5	1	1	75812954	N-Term(TMT6plex); K5(TMT6plex); K12(TMT6plex); K16(TMT6plex)	0	6.0031	5	57.6695	0	0.00142194	3	2874.62	-11.0652	19.9668	2
	High	dIQYLPLIk	2	1	1	75812954	N-Term(TMT6plex); K9(TMT6plex)	0	0.927386	2	5.57747	0	0.00527985	2	1560.96	-8.0325	27.4094	0
	High	gNLDDFFHRDkDDFFTR	4	1	1	75812954	N-Term(TMT6plex); K11(TMT6plex)	0	4.21223	4	35.431	0	0.0368562	5	2603.28	-7.90715	26.0853	2
	High	vDLEDYk	1	1	1	75812954	N-Term(TMT6plex); K7(TMT6plex)	0	0.337863	1		0	0.0293978	2	1339.74	-8.44468	22.3178	0
	High	qFVSSSTTVNR	1	1	1	75812954	N-Term(TMT6plex)	0	0.652615	1		0	0.00215915	2	1454.77	-9.84257	15.364	0
	High	lRDSLFNYQk	1	1	1	75812954	N-Term(TMT6plex); K10(TMT6plex)	0	0.901366	1		0	0.0502214	2	1741.98	-8.82699	22.257	1
	High	gLIDEVDQDFTSR	2	1	1	75812954	N-Term(TMT6plex)	0	0.767444	2	40.6769	0	0.00217043	2	1723.85	-11.0703	26.9276	0
	High	qLEQVIAINLLPSR	1	1	1	75812954	N-Term(TMT6plex)	0	0.615666	1		0	0.000410067	3	1823.08	-9.85621	29.7847	0
	High	qEFHTGk	1	1	1	75812954	N-Term(TMT6plex); K7(TMT6plex)	0	0.537065	1		0	0.0845143	3	1304.72	-9.77976	12.7023	0
	High	aLLEMQQTk	1	1	1	75812954	N-Term(TMT6plex); K9(TMT6plex)	0	5.79306	1		0	0.000831769	2	1519.88	-7.29689	21.4013	0
	High	gDkELLIDNEk	2	1	1	75812954	N-Term(TMT6plex); K3(TMT6plex); K11(TMT6plex)	0	0.291919	2	12.1208	0	0.0339423	3	1961.13	-10.2242	19.7277	1
	High	nVRDQLVDMk	2	1	1	75812954	N-Term(TMT6plex); K10(TMT6plex)	0	1.69023	2	0.883716	0	0.0233286	3	1675.94	-8.83604	18.9434	1
	High	dSNTLTk	1	1	1	75812954	N-Term(TMT6plex); K7(TMT6plex)	0	0.719116	1		0	0.0299348	2	1236.71	-9.96687	14.059	0
	High	vDLEDYkNQQk	1	1	1	75812954	N-Term(TMT6plex); K7(TMT6plex); K11(TMT6plex)	0	1.64052	1		0	0.0606582	3	2067.15	-10.8056	20.095	1
	High	eTGWPFcSDEDWNTk	2	1	1	75812954	N-Term(TMT6plex); C7(Carbamidomethyl); K15(TMT6plex)	0	0.723887	2	18.5161	0	0.080251	3	2330.06	-7.46464	28.4303	0
	High	mkGLIDEVDQDFTSR	2	1	1	75812954	N-Term(TMT6plex); K2(TMT6plex)	0	3.09872	2	117.292	0	0.0389805	3	2212.15	-8.5781	28.5168	1
	High	DIQYLPLIk	1	1	1	75812954	K9(TMT6plex)	0	2.48668	1		0.004805	0.207098	2	1331.8	-9.6219	27.1388	0
27807207	glia-derived nexin precursor [Bos taurus]	10.9586	15.37	1	6	6	12	1.02619	12	6.70664	397	43.8491	9.5249
	A2	Sequence	# PSMs	# Proteins	# Protein Groups	Protein Group Accessions	Modifications	ΔCn	126/129	126/129 Count	126/129 Variability [%]	q-Value	PEP	Charge	MH+ [Da]	ΔM [ppm]	RT [min]	# Missed Cleavages
	High	vTVVYAEDGk	1	1	1	114053183	N-Term(TMT6plex); K10(TMT6plex)	0	1.06078	1		0	0.00218676	2	1538.86	-12.8318	20.0169	0
	High	mLVGTVFQk	1	1	1	114053183	N-Term(TMT6plex); K9(TMT6plex)	0	0.470146	1		0.001366	0.116496	2	1480.88	-8.78462	26.0444	0
	High	sFEPDkPGk	1	1	1	114053183	N-Term(TMT6plex); K6(TMT6plex); K9(TMT6plex)	0	0.896677	1		0.002296	0.132552	3	1691.98	-9.53686	16.741	0
27807109	superoxide dismutase [Cu-Zn] [Bos taurus]	2.69386	5.92	1	1	1	2	7.28404	2	45.2064	152	15.6728	6.31592
	A2	Sequence	# PSMs	# Proteins	# Protein Groups	Protein Group Accessions	Modifications	ΔCn	126/129	126/129 Count	126/129 Variability [%]	q-Value	PEP	Charge	MH+ [Da]	ΔM [ppm]	RT [min]	# Missed Cleavages
	High	tSTADYASFk	1	1	1	27806893	N-Term(TMT6plex); K10(TMT6plex)	0	0.719468	1		0	0.000679069	2	1548.82	-8.22588	19.8424	0
	High	lAIGEGQQHQLGGAk	2	1	1	27806893	N-Term(TMT6plex); K15(TMT6plex)	0	2.04758	2	32.7784	0	1.5966e-05	3	1965.11	-11.2365	17.7362	0
	High	dcQDVANk	2	1	1	27806893	N-Term(TMT6plex); C2(Carbamidomethyl); K8(TMT6plex)	0	0.795041	2	63.3391	0	0.000883214	2	1407.72	-10.671	13.1246	0
	High	lDGSLDFk	1	1	1	27806893	N-Term(TMT6plex); K8(TMT6plex)	0	0.708756	1		0	0.0053262	2	1352.77	-6.94451	24.1102	0
	High	dNccILDER	1	1	1	27806893	N-Term(TMT6plex); C3(Carbamidomethyl); C4(Carbamidomethyl)	0	0.938436	1		0	0.0106138	2	1423.64	-8.03678	17.3251	0
	High	eSGLYFIRPLk	2	1	1	27806893	N-Term(TMT6plex); K11(TMT6plex)	0	0.794967	2	6.99132	0	0.00349782	2	1781.06	-7.77733	24.2332	0
	High	iQLEDWNGR	1	1	1	27806893	N-Term(TMT6plex)	0	0.852269	1		0	0.0242497	2	1359.71	-9.72086	22.9258	0
	High	DcQDVANk	1	1	1	27806893	C2(Carbamidomethyl); K8(TMT6plex)	0	1.06169	1		0	0.0388356	2	1178.56	-6.76549	11.1907	0
	High	DNccILDER	2	1	1	27806893	C3(Carbamidomethyl); C4(Carbamidomethyl)	0				0	0.0637409	2	1194.48	-8.27678	16.4098	0
	High	TSTADYASFk	1	1	1	27806893	K10(TMT6plex)	0	0.956006	1		0.001366	0.112639	2	1319.66	-9.77099	18.1886	0
	High	iHDVTGR	1	1	1	27806893	N-Term(TMT6plex)	0	0.895732	1		0.001366	0.10511	2	1026.58	-8.19525	11.8833	0
	High	vTGENDkYR	2	1	1	27806893	N-Term(TMT6plex); K7(TMT6plex)	0	0.816486	2	20.9942	0.003505	0.186767	3	1539.84	-10.2939	12.9929	1
27807005	insulin-like growth factor-binding protein 2 precursor [Bos taurus]	2.05041	3.47	1	1	1	1	1.22756	1		317	33.9928	7.35693
	A2	Sequence	# PSMs	# Proteins	# Protein Groups	Protein Group Accessions	Modifications	ΔCn	126/129	126/129 Count	126/129 Variability [%]	q-Value	PEP	Charge	MH+ [Da]	ΔM [ppm]	RT [min]	# Missed Cleavages
	High	hTLNQIDSVk	4	1	1	27806751	N-Term(TMT6plex); K10(TMT6plex)	0	0.530604	4	33.1908	0	0.00115341	3	1612.93	-9.62433	16.6279	0
	High	qDGQFSVLFTk	1	1	1	27806751	N-Term(TMT6plex); K11(TMT6plex)	0	0.406833	1		0	0.000135173	2	1727.96	-8.46637	26.3727	0
	High	gYkHTLNQIDSVk	5	1	1	27806751	N-Term(TMT6plex); K3(TMT6plex); K13(TMT6plex)	0	4.71908	5	33.7384	0	0.000262522	4	2190.26	-9.56438	19.392	1
	High	HTLNQIDSVk	1	1	1	27806751	K10(TMT6plex)	0	1.05283	1		0	0.0130275	2	1383.77	-10.3493	13.7516	0
	High	cNLLAEk	1	1	1	27806751	N-Term(TMT6plex); C1(Carbamidomethyl); K7(TMT6plex)	0	0.227987	1		0	0.0383911	2	1305.75	-10.144	19.4035	0
	High	aLGGEDVR	1	1	1	27806751	N-Term(TMT6plex)	0	1.98179	1		0	0.0494766	2	1045.57	-10.9375	13.7123	0
	High	gSVIQk	1	1	1	27806751	N-Term(TMT6plex); K6(TMT6plex)	0	0.606451	1		0.003505	0.179705	2	1089.69	-8.13234	14.7897	0
27806947	prothrombin precursor [Bos taurus]	15.9959	17.44	2	11	11	14	0.707979	13	36.8466	625	70.5328	6.53662
	A2	Sequence	# PSMs	# Proteins	# Protein Groups	Protein Group Accessions	Modifications	ΔCn	126/129	126/129 Count	126/129 Variability [%]	q-Value	PEP	Charge	MH+ [Da]	ΔM [ppm]	RT [min]	# Missed Cleavages
	High	gSYScEVTHEGSTVTk	5	2	2	139948632;358416465	N-Term(TMT6plex); C5(Carbamidomethyl); K16(TMT6plex)	0				0	5.96345e-05	3	2200.07	-10.0673	16.3041	0
	High	vTVLGQPk	1	1	1	358416465	N-Term(TMT6plex); K8(TMT6plex)	0	0.85279	1		0	0.0122187	2	1299.83	-9.16483	19.0754	0
	High	skGSYScEVTHEGSTVTk	6	2	2	139948632;358416465	N-Term(TMT6plex); K2(TMT6plex); C7(Carbamidomethyl); K18(TMT6plex)	0				0	0.00186461	3	2644.36	-8.47386	15.0775	1
	High	aDGSTITR	3	2	2	139948632;358416465	N-Term(TMT6plex)	0				0	0.0614629	2	1049.57	-7.31604	10.8465	0
	High	sKGSYScEVTHEGSTVTk	2	2	2	139948632;358416465	N-Term(TMT6plex); C7(Carbamidomethyl); K18(TMT6plex)	0				0.002296	0.135389	3	2415.2	-8.88674	13.9313	1
27806941	alpha-1-antiproteinase precursor [Bos taurus]	31.0068	25.72	1	12	12	22	0.513952	22	67.1338	416	46.0748	6.52197
	A2	Sequence	# PSMs	# Proteins	# Protein Groups	Protein Group Accessions	Modifications	ΔCn	126/129	126/129 Count	126/129 Variability [%]	q-Value	PEP	Charge	MH+ [Da]	ΔM [ppm]	RT [min]	# Missed Cleavages
	High	hQPQEFPTYVEPTNDEIcEAFRk	1	1	1	78369364	N-Term(TMT6plex); C18(Carbamidomethyl); K23(TMT6plex)	0	1.11993	1		0	0.000678746	4	3293.59	-11.925	24.5923	1
	High	vLDQYIFELSR	1	1	1	78369364	N-Term(TMT6plex)	0	0.672308	1		0	0.000201501	2	1611.88	-7.24946	30.8818	0
	High	hQPQEFPTYVEPTNDEIcEAFR	2	1	1	78369364	N-Term(TMT6plex); C18(Carbamidomethyl)	0	0.739789	2	28.125	0	0.000533898	3	2936.35	-8.80945	24.8762	0
	High	lcMAALk	1	1	1	78369364	N-Term(TMT6plex); C2(Carbamidomethyl); K7(TMT6plex)	0	0.779231	1		0	0.015639	2	1264.74	-8.07939	22.9238	0
	High	gQELcADYSENTFTEYkk	1	1	1	78369364	N-Term(TMT6plex); C5(Carbamidomethyl); K17(TMT6plex); K18(TMT6plex)	0	0.988775	1		0	0.000946626	3	2870.42	-11.5955	22.7801	1
	High	tSALSDk	2	1	1	78369364	N-Term(TMT6plex); K7(TMT6plex)	0	0.540096	2	19.6797	0	0.0343656	2	1179.69	-9.12408	14.6963	0
	High	lcDNLSTk	1	1	1	78369364	N-Term(TMT6plex); C2(Carbamidomethyl); K8(TMT6plex)	0	0.852196	1		0	0.00959197	2	1408.78	-7.81581	18.5963	0
	High	eLSSFIQk	2	1	1	78369364	N-Term(TMT6plex); K8(TMT6plex)	0	0.832285	2	9.71163	0	0.0440007	2	1409.83	-6.2154	23.6373	0
	High	sLDEccHSESSTAcLNAk	1	1	1	78369364	N-Term(TMT6plex); C5(Carbamidomethyl); C6(Carbamidomethyl); C14(Carbamidomethyl); K18(TMT6plex)	0	0.884785	1		0	0.00769282	3	2527.14	-10.4789	16.6887	0
	High	ccDSVSEDcIk	1	1	1	78369364	C1(Carbamidomethyl); C2(Carbamidomethyl); C9(Carbamidomethyl); K11(TMT6plex)	0	0.616878	1		0	0.0172135	2	1601.67	-8.63949	15.2428	0
	High	tQIPEVFLTk	3	1	1	78369364	N-Term(TMT6plex); K10(TMT6plex)	0	0.748623	3	13.8451	0	0.0876127	2	1633.98	-10.3083	26.6335	0
	High	vPTAHLEDVLPLAEDITTILSk	3	1	1	78369364	N-Term(TMT6plex); K22(TMT6plex)	0	0.59306	3	101.526	0	0.000415286	3	2833.61	-8.61931	38.2926	0
	High	gQELcADYSENTFTEYk	2	1	1	78369364	N-Term(TMT6plex); C5(Carbamidomethyl); K17(TMT6plex)	0	1.13	2	6.80191	0	0.0118325	3	2513.16	-12.4797	24.2751	0
	High	ccDSVSEDcIkELPEYAVk	2	1	1	78369364	N-Term(TMT6plex); C1(Carbamidomethyl); C2(Carbamidomethyl); C9(Carbamidomethyl); K11(TMT6plex); K19(TMT6plex)	0	1.61292	2	2.79381	0.001366	0.111102	3	2989.46	-11.5842	24.3124	1
	High	rSDFASk	1	1	1	78369364	N-Term(TMT6plex); K7(TMT6plex)	0	0.914994	1		0.001366	0.119723	3	1268.72	-9.99298	12.6743	1
	High	fkDccQEk	1	1	1	78369364	N-Term(TMT6plex); K2(TMT6plex); C4(Carbamidomethyl); C5(Carbamidomethyl); K8(TMT6plex)	0	0.680536	1		0.002296	0.136486	2	1801.94	-10.3204	15.0654	1
	High	gkFPDATETDLQELVAkR	1	1	1	78369364	N-Term(TMT6plex); K2(TMT6plex); K17(TMT6plex)	0	3.21224	1		0.002753	0.164318	4	2705.52	-8.61297	25.4656	2
	High	FkDccQEk	2	1	1	78369364	K2(TMT6plex); C4(Carbamidomethyl); C5(Carbamidomethyl); K8(TMT6plex)	0	1.00629	1		0.00729	0.242287	3	1572.77	-11.038	11.7508	1
	High	sDFASk	1	1	1	78369364	N-Term(TMT6plex); K6(TMT6plex)	0	0.859743	1		0.009121	0.248893	2	1112.63	-8.48918	15.6483	0
	High	lSHLIk	1	1	1	78369364	N-Term(TMT6plex); K6(TMT6plex)	0	0.78095	1		0.00959	0.252779	2	1168.77	-9.32918	18.4051	0
27806907	clusterin preproprotein [Bos taurus]	6.04587	7.52	1	3	3	4	0.612848	4	11.5286	439	51.0811	6.03662
	A2	Sequence	# PSMs	# Proteins	# Protein Groups	Protein Group Accessions	Modifications	ΔCn	126/129	126/129 Count	126/129 Variability [%]	q-Value	PEP	Charge	MH+ [Da]	ΔM [ppm]	RT [min]	# Missed Cleavages
	High	eTENSYVSLk	1	1	1	221136893	N-Term(TMT6plex); K10(TMT6plex)	0	0.848328	1		0	0.000362061	2	1627.88	-11.0358	19.5749	0
27806893	fibrinogen gamma-B chain precursor [Bos taurus]	19.2247	19.37	1	9	9	17	0.895732	15	25.6062	444	50.2122	5.8335
	A2	Sequence	# PSMs	# Proteins	# Protein Groups	Protein Group Accessions	Modifications	ΔCn	126/129	126/129 Count	126/129 Variability [%]	q-Value	PEP	Charge	MH+ [Da]	ΔM [ppm]	RT [min]	# Missed Cleavages
	High	qHLEGILNFVPL	1	1	1	77735935	N-Term(TMT6plex)	0	0.845492	1		0	0.0166376	2	1608.92	-7.25463	32.1329	0
27806875	histidine-rich glycoprotein precursor [Bos taurus]	18.5479	14.1	1	8	8	13	0.576493	13	47.947	546	61.9092	7.69385
	A2	Sequence	# PSMs	# Proteins	# Protein Groups	Protein Group Accessions	Modifications	ΔCn	126/129	126/129 Count	126/129 Variability [%]	q-Value	PEP	Charge	MH+ [Da]	ΔM [ppm]	RT [min]	# Missed Cleavages
	High	lVDLMk	2	2	1	297480508	N-Term(TMT6plex); K6(TMT6plex)	0	0.838109	2	2.22328	0.001366	0.112553	2	1176.73	-9.51142	24.368	0
27806815	plasminogen precursor [Bos taurus]	7.35949	15.39	1	11	11	14	0.646308	14	67.3075	812	91.1565	7.50342
	A2	Sequence	# PSMs	# Proteins	# Protein Groups	Protein Group Accessions	Modifications	ΔCn	126/129	126/129 Count	126/129 Variability [%]	q-Value	PEP	Charge	MH+ [Da]	ΔM [ppm]	RT [min]	# Missed Cleavages
	High	fkPTLSQQQk	3	1	1	75832116	N-Term(TMT6plex); K2(TMT6plex); K10(TMT6plex)	0	0.897615	3	11.8252	0	0.00639144	3	1892.14	-8.59446	17.6061	0
	High	aAAQEQYSAAVAR	1	1	1	75832116	N-Term(TMT6plex)	0	0.963385	1		0	5.73582e-06	2	1564.82	-8.25027	15.2474	0
	High	gSELVVAGk	1	1	1	75832116	N-Term(TMT6plex); K9(TMT6plex)	0	0.914284	1		0	0.00444743	2	1317.8	-11.6858	18.3715	0
	High	hLGAYELLLk	3	1	1	75832116	N-Term(TMT6plex); K10(TMT6plex)	0	0.737454	3	16.7858	0	0.000612588	2	1614.98	-13.7039	24.3959	0
	High	wkETLYSVMPGLk	3	1	1	75832116	N-Term(TMT6plex); K2(TMT6plex); K13(TMT6plex)	0	0.51946	3	12.7905	0	0.000697784	3	2239.29	-9.80696	31.0419	1
	High	fAHTVITSR	2	1	1	75832116	N-Term(TMT6plex)	0	1.19006	2	3.92132	0	0.0381078	3	1260.72	-8.75711	14.9478	0
	High	vRPQQLVk	1	1	1	75832116	N-Term(TMT6plex); K8(TMT6plex)	0	0.873851	1		0	0.0455231	3	1425.92	-9.65102	16.2998	0
	High	wkETLYSVmPGLk	1	1	1	75832116	N-Term(TMT6plex); K2(TMT6plex); M9(Oxidation); K13(TMT6plex)	0	0.827402	1		0	0.0302775	3	2255.28	-11.0009	25.8738	1
27806789	transthyretin precursor [Bos taurus]	5.40659	19.73	2	3	3	3	0.607183	3	23.6058	147	15.717	6.30322
	A2	Sequence	# PSMs	# Proteins	# Protein Groups	Protein Group Accessions	Modifications	ΔCn	126/129	126/129 Count	126/129 Variability [%]	q-Value	PEP	Charge	MH+ [Da]	ΔM [ppm]	RT [min]	# Missed Cleavages
	High	sAGLDPR	1	1	1	115496149	N-Term(TMT6plex)	0	0.826365	1		0.003505	0.190204	2	944.529	-8.07833	11.9875	0
27806751	alpha-2-HS-glycoprotein precursor [Bos taurus]	26.354	12.53	1	6	6	14	0.874651	14	165.271	359	38.3944	5.50342
	A2	Sequence	# PSMs	# Proteins	# Protein Groups	Protein Group Accessions	Modifications	ΔCn	126/129	126/129 Count	126/129 Variability [%]	q-Value	PEP	Charge	MH+ [Da]	ΔM [ppm]	RT [min]	# Missed Cleavages
	High	tAVQGSPk	1	1	1	326937675	N-Term(TMT6plex); K8(TMT6plex)	0	1.4625	1		0	0.010965	2	1245.74	-10.374	12.4568	0
	High	sSLTATIk	1	1	1	326937675	N-Term(TMT6plex); K8(TMT6plex)	0	0.456489	1		0.002478	0.148593	2	1278.79	-9.13497	18.4821	0
27806743	protein AMBP precursor [Bos taurus]	5.76417	10.8	1	4	4	5	0.611667	5	53.8589	352	39.2094	7.62061
	A2	Sequence	# PSMs	# Proteins	# Protein Groups	Protein Group Accessions	Modifications	ΔCn	126/129	126/129 Count	126/129 Variability [%]	q-Value	PEP	Charge	MH+ [Da]	ΔM [ppm]	RT [min]	# Missed Cleavages
	High	lDNQEPGGQIAPk	2	1	1	27807209	N-Term(TMT6plex); K13(TMT6plex)	0	0.695892	2	7.22741	0	0.000228602	2	1825.01	-8.04571	18.5416	0
	High	lkEVLHADSGPcLPHLLSR	2	1	1	27807209	N-Term(TMT6plex); K2(TMT6plex); C12(Carbamidomethyl)	0	0.811655	2	1.14773	0	0.00786194	5	2600.45	-9.66219	23.9507	1
	High	nPNPGAQPERk	1	1	1	27807209	N-Term(TMT6plex); K11(TMT6plex)	0	1.03759	1		0	0.0277146	3	1665.93	-11.1231	11.0483	1
	High	LDNQEPGGQIAPk	1	1	1	27807209	K13(TMT6plex)	0	1.46908	1		0.001366	0.107194	2	1595.85	-8.07364	15.1662	0
27806741	beta-2-glycoprotein 1 precursor [Bos taurus]	10.7137	22.61	1	8	8	14	0.79934	14	65.4502	345	38.0817	8.32373
	A2	Sequence	# PSMs	# Proteins	# Protein Groups	Protein Group Accessions	Modifications	ΔCn	126/129	126/129 Count	126/129 Variability [%]	q-Value	PEP	Charge	MH+ [Da]	ΔM [ppm]	RT [min]	# Missed Cleavages
	High	aAALAHLDR	2	4	2	195539525;30794300	N-Term(TMT6plex)	0				0	0.00436833	3	1166.67	-8.46007	15.1916	0
	High	hGGPLPYYR	1	3	2	195539525;30794300	N-Term(TMT6plex)	0				0	0.00979432	3	1288.69	-9.43128	15.1144	0
	High	tLHDAFcVFEQNk	2	2	2	195539525;30794300	N-Term(TMT6plex); C7(Carbamidomethyl); K13(TMT6plex)	0				0	0.000227337	3	2067.05	-10.2906	26.6186	0
	High	gGPYLHPVGLELLVDHk	2	1	1	195539525	N-Term(TMT6plex); K17(TMT6plex)	0	0.851088	2	12.6543	0	0.00398827	4	2302.31	-8.70284	25.9044	0
	High	sQVPPGPTPPLQFHPQGPR	1	1	1	195539525	N-Term(TMT6plex)	0	0.805148	1		0	0.0125041	3	2266.21	-10.2468	19.5853	0
27806561	L-lactate dehydrogenase B chain [Bos taurus]	7.16094	10.48	6	3	3	4	2.49304	4	13.5364	334	36.6012	6.44287
	A2	Sequence	# PSMs	# Proteins	# Protein Groups	Protein Group Accessions	Modifications	ΔCn	126/129	126/129 Count	126/129 Variability [%]	q-Value	PEP	Charge	MH+ [Da]	ΔM [ppm]	RT [min]	# Missed Cleavages
	High	rATVIYEGER	1	1	1	27806741	N-Term(TMT6plex)	0	1.27281	1		0	0.014331	3	1422.78	-9.0347	13.3046	1
	High	aTVIYEGER	1	1	1	27806741	N-Term(TMT6plex)	0	0.790205	1		0	0.0139477	2	1266.68	-9.76404	16.8564	0
	High	tcPkPDELPFSTVVPLk	2	1	1	27806741	N-Term(TMT6plex); C2(Carbamidomethyl); K4(TMT6plex); K17(TMT6plex)	0	0.293749	2	9.46552	0	0.00512721	3	2615.48	-10.1321	26.2041	0
	High	rFTcPLTGLWPINTLk	2	1	1	27806741	N-Term(TMT6plex); C4(Carbamidomethyl); K16(TMT6plex)	0	0.603436	2	8.78511	0	0.0157697	3	2375.35	-9.21766	30.0715	1
	High	fTcPLTGLWPINTLk	2	1	1	27806741	N-Term(TMT6plex); C3(Carbamidomethyl); K15(TMT6plex)	0	0.37688	2	7.9679	0	0.0210036	2	2219.24	-11.8471	33.6953	0
	High	wSPDLPVcAPITcPPPPIPk	4	1	1	27806741	N-Term(TMT6plex); C8(Carbamidomethyl); C13(Carbamidomethyl); K20(TMT6plex)	0	0.955101	4	11.9806	0	0.0564948	3	2700.44	-7.89504	29.342	0
	High	TDASDVkPc	1	1	1	27806741	K7(TMT6plex); C9(Carbamidomethyl)	0	1.40741	1		0.002478	0.137944	2	1221.59	-8.09667	12.2937	0
	High	vAIQNk	1	1	1	27806741	N-Term(TMT6plex); K6(TMT6plex)	0	1.4252	1		0.002478	0.14374	2	1130.72	-8.43078	15.1339	0
27806549	mannose-binding protein C precursor [Bos taurus]	1.83019	4.42	1	1	1	1	0.482391	1		249	26.454	5.19873
	A2	Sequence	# PSMs	# Proteins	# Protein Groups	Protein Group Accessions	Modifications	ΔCn	126/129	126/129 Count	126/129 Variability [%]	q-Value	PEP	Charge	MH+ [Da]	ΔM [ppm]	RT [min]	# Missed Cleavages
	High	fDEFFSAGcAPGSPR	2	1	1	114326282	N-Term(TMT6plex); C9(Carbamidomethyl)	0	0.388466	2	60.2864	0	3.56139e-06	2	1873.86	-9.09036	27.0212	0
	High	dkPDNFQLFQSPHGk	6	1	1	114326282	N-Term(TMT6plex); K2(TMT6plex); K15(TMT6plex)	0	0.619113	6	124.526	0	0.00113837	4	2445.33	-8.45336	21.1441	0
	High	gPNHAVVSR	1	1	1	114326282	N-Term(TMT6plex)	0	9.71174	1		0	0.018663	3	1165.66	-7.47798	9.22521	0
	High	wcAIGHQER	3	1	1	114326282	N-Term(TMT6plex); C2(Carbamidomethyl)	0	1.40108	3	43.3853	0	0.0177687	3	1385.68	-8.30507	15.1632	0
	High	lcQLcAGk	2	2	1	114326282	N-Term(TMT6plex); C2(Carbamidomethyl); C5(Carbamidomethyl); K8(TMT6plex)	0	0.651149	2	26.2532	0	0.00804375	2	1407.77	-10.2955	19.1237	0
	High	dkPDNFQLFQSPHGkDLLFk	1	1	1	114326282	N-Term(TMT6plex); K2(TMT6plex); K15(TMT6plex); K20(TMT6plex)	0	2.49389	1		0	0.000530104	5	3290.84	-9.65764	25.955	1
	High	gYLAVAVVk	2	1	1	114326282	N-Term(TMT6plex); K9(TMT6plex)	0	0.634502	2	4.81967	0	0.000770904	2	1377.88	-8.25717	23.363	0
	High	nYELLcGDNTR	2	1	1	114326282	N-Term(TMT6plex); C6(Carbamidomethyl)	0	0.947159	2	23.1347	0	4.74741e-05	2	1583.76	-7.60848	19.7844	0
	High	tSHMDcIk	4	1	1	114326282	N-Term(TMT6plex); C6(Carbamidomethyl); K8(TMT6plex)	0	0.700851	4	20.9317	0	0.00369475	2	1449.74	-10.2037	13.8661	0
	High	tVGGkEDVIWELLNHAQEHFGk	9	1	1	114326282	N-Term(TMT6plex); K5(TMT6plex); K22(TMT6plex)	0	0.481985	9	40.1566	0	0.000390138	4	3194.73	-8.84051	30.7427	1
	High	lLEAcTFHkP	8	1	1	114326282	N-Term(TMT6plex); C5(Carbamidomethyl); K9(TMT6plex)	0	1.23706	8	42.8004	0	0.00117718	2	1673.93	-9.02794	22.1625	0
	High	TVGGkEDVIWELLNHAQEHFGk	2	1	1	114326282	K5(TMT6plex); K22(TMT6plex)	0	1.01365	1		0	0.0292601	4	2965.57	-6.44719	30.5364	1
	High	cLASIAk	1	1	1	114326282	N-Term(TMT6plex); C1(Carbamidomethyl); K7(TMT6plex)	0	0.539105	1		0	0.0756702	2	1220.74	-7.13206	19.0717	0
	High	dSADGFLk	1	1	1	114326282	N-Term(TMT6plex); K8(TMT6plex)	0	0.284323	1		0	0.00631032	2	1310.72	-9.25211	20.503	0
	High	eDVIWELLNHAQEHFGk	3	1	1	114326282	N-Term(TMT6plex); K17(TMT6plex)	0	0.506346	3	8.13287	0	5.95687e-06	3	2523.32	-8.74016	32.3987	0
	High	dNPQTHYYAVAVVk	7	1	1	114326282	N-Term(TMT6plex); K14(TMT6plex)	0	0.663045	7	54.1902	0	0.00125658	2	2063.11	-8.76624	19.275	0
	High	WcAIGHQER	2	1	1	114326282	C2(Carbamidomethyl)	0				0	0.03092	2	1156.52	-8.46254	11.2343	0
	High	hSTVFDNLPNPEDR	5	1	1	114326282	N-Term(TMT6plex)	0	0.93595	5	25.4378	0	0.0142926	4	1869.91	-8.01959	18.574	0
	High	qQDDFGk	2	1	1	114326282	N-Term(TMT6plex); K7(TMT6plex)	0	0.561375	2	11.1541	0	0.0679676	2	1295.69	-8.85039	15.6523	0
	High	dNPQTHYYAVAVVkk	3	1	1	114326282	N-Term(TMT6plex); K14(TMT6plex); K15(TMT6plex)	0	1.64653	3	51.4533	0	0.00107598	4	2420.37	-8.07517	18.6183	1
	High	cAcSNHEPYFGYSGAFk	2	1	1	114326282	N-Term(TMT6plex); C1(Carbamidomethyl); C3(Carbamidomethyl); K17(TMT6plex)	0	0.668536	2	37.406	0	0.0110428	3	2453.12	-8.94578	22.1567	0
	High	hSTVFDNLPNPEDRk	6	1	1	114326282	N-Term(TMT6plex); K15(TMT6plex)	0	1.04736	6	2.20971	0	0.00537518	4	2227.16	-11.4322	18.0307	1
	High	tAGWNIPMGLLYSk	3	1	1	114326282	N-Term(TMT6plex); K14(TMT6plex)	0	0.633391	3	12.296	0	0.000105828	2	2009.11	-8.41111	31.5207	0
	High	scHTAVDR	4	2	1	114326282	N-Term(TMT6plex); C2(Carbamidomethyl)	0	1.02828	4	23.6475	0	0.0458923	3	1174.57	-7.87673	7.34256	0
	High	lYkELPDPQESIQR	4	1	1	114326282	N-Term(TMT6plex); K3(TMT6plex)	0	1.24506	4	6.06645	0	0.00198199	2	2174.2	-11.112	22.3987	1
	High	dLLFkDSADGFLk	5	1	1	114326282	N-Term(TMT6plex); K5(TMT6plex); K13(TMT6plex)	0	2.44222	5	29.8829	0	0.00777638	3	2156.24	-9.33324	27.7666	1
	High	gEADAMSLDGGYLYIAGk	6	1	1	114326282	N-Term(TMT6plex); K18(TMT6plex)	0	0.499403	6	18.836	0	0.00798517	2	2289.16	-9.34586	28.6023	0
	High	dGTRKPVTDAENcHLAR	1	1	1	114326282	N-Term(TMT6plex); C13(Carbamidomethyl)	0	2.96784	1		0	0.0282215	4	2169.08	-10.1932	12.3268	1
	High	iLNkQQDDFGk	4	1	1	114326282	N-Term(TMT6plex); K4(TMT6plex); K11(TMT6plex)	0	5.33861	4	33.2871	0	0.0121852	3	1993.15	-7.73947	20.3078	1
	High	iNNckFDEFFSAGcAPGSPR	2	1	1	114326282	N-Term(TMT6plex); C4(Carbamidomethyl); K5(TMT6plex); C14(Carbamidomethyl)	0	1.46732	2	15.4672	0	0.0557637	3	2732.3	-10.8149	25.9502	1
	High	eSkPPDSSkDEcMVk	5	1	1	114326282	N-Term(TMT6plex); K3(TMT6plex); K9(TMT6plex); C12(Carbamidomethyl); K15(TMT6plex)	0	0.622068	5	9.67217	0	0.00164445	3	2653.41	-7.93425	15.5238	1
	High	dLLFRDDTk	5	1	1	114326282	N-Term(TMT6plex); K9(TMT6plex)	0	0.733697	5	15.6414	0	0.0753813	3	1580.89	-8.30387	20.5887	1
	High	imkGEADAMSLDGGYLYIAGk	2	1	1	114326282	N-Term(TMT6plex); M2(Oxidation); K3(TMT6plex); K21(TMT6plex)	0	0.997584	2	7.42413	0	0.00789584	3	2906.54	-6.96862	27.3585	1
	High	scHTGLGR	1	2	1	114326282	N-Term(TMT6plex); C2(Carbamidomethyl)	0	0.669216	1		0	0.0359924	3	1116.57	-7.34111	9.05187	0
	High	eSkPPDSSk	2	1	1	114326282	N-Term(TMT6plex); K3(TMT6plex); K9(TMT6plex)	0	0.810798	2	1.06799	0	0.0131881	3	1661.95	-11.024	11.9878	0
	High	kDkATcVEk	2	1	1	114326282	N-Term(TMT6plex); K3(TMT6plex); C6(Carbamidomethyl); K9(TMT6plex)	0	3.06957	1		0	0.0500478	3	1766.03	-9.99669	12.7085	2
	High	eLPDPQESIQR	1	1	1	114326282	N-Term(TMT6plex)	0	0.475377	1		0	0.0788471	2	1540.8	-8.5376	18.6688	0
	High	TYDSYLGDDYVR	1	1	1	114326282		0				0	0.0476638	2	1466.63	-8.79604	20.3526	0
	High	lcQLcAGkGTDk	1	1	1	114326282	N-Term(TMT6plex); C2(Carbamidomethyl); C5(Carbamidomethyl); K8(TMT6plex); K12(TMT6plex)	0	2.42616	1		0	0.0131208	3	2038.12	-9.45284	18.2625	1
	High	dkATcVEk	3	1	1	114326282	N-Term(TMT6plex); K2(TMT6plex); C5(Carbamidomethyl); K8(TMT6plex)	0	0.803697	3	1.1851	0	0.0308853	2	1637.93	-11.2551	13.5562	1
	High	gTGkEcVPNSNER	1	1	1	114326282	N-Term(TMT6plex); K4(TMT6plex); C6(Carbamidomethyl)	0	1.92471	1		0	0.08026	3	1905.97	-8.11477	11.7886	1
	High	dTDFkLNELR	1	1	1	114326282	N-Term(TMT6plex); K5(TMT6plex)	0	7.29571	1		0	0.0473031	3	1708.95	-8.81647	21.0176	1
	High	TAGWNIPmGLLYSk	1	1	1	114326282	M8(Oxidation); K14(TMT6plex)	0	0.723606	1		0	0.0789256	2	1795.95	-8.56695	27.5816	0
	High	iMkGEADAMSLDGGYLYIAGk	1	1	1	114326282	N-Term(TMT6plex); K3(TMT6plex); K21(TMT6plex)	0	0.786148	1		0	0.0794814	3	2890.54	-7.92176	29.1872	1
	High	gEADAmSLDGGYLYIAGk	3	1	1	114326282	N-Term(TMT6plex); M6(Oxidation); K18(TMT6plex)	0	0.675559	3	28.7797	0	0.0552612	3	2305.16	-9.72869	26.9448	0
	High	cGLVPVLAENYk	2	1	1	114326282	N-Term(TMT6plex); C1(Carbamidomethyl); K12(TMT6plex)	0	0.544316	2	87.5081	0	0.0654002	3	1821.02	-7.91017	25.5863	0
	High	tSHmDcIk	3	1	1	114326282	N-Term(TMT6plex); M4(Oxidation); C6(Carbamidomethyl); K8(TMT6plex)	0	0.739285	3	1.72876	0.001366	0.108989	3	1465.74	-8.0481	11.3787	0
	High	tAGWNIPmGLLYSk	2	1	1	114326282	N-Term(TMT6plex); M8(Oxidation); K14(TMT6plex)	0	0.650102	2	25.8376	0.001366	0.10648	2	2025.1	-10.1135	28.9594	0
	High	TAGWNIPMGLLYSk	2	1	1	114326282	K14(TMT6plex)	0	0.662209	2	4.17822	0.002296	0.134146	2	1779.95	-10.4721	31.304	0
	High	iLESGPFVScVk	1	1	1	114326282	N-Term(TMT6plex); C10(Carbamidomethyl); K12(TMT6plex)	0	5.28559	1		0.002478	0.13923	2	1794.01	-9.47037	26.1009	0
	High	ILNkQQDDFGk	1	1	1	114326282	K4(TMT6plex); K11(TMT6plex)	0	2.00597	1		0.002753	0.16371	3	1763.99	-10.8044	16.2763	1
	High	tYDSYLGDDYVR	1	1	1	114326282	N-Term(TMT6plex)	0	0.825316	1		0.003299	0.172593	2	1695.8	-6.65278	22.6142	0
	High	cGLVPVLAENYk	1	1	1	114326282	C1(Carbamidomethyl); K12(TMT6plex)	0	1.26314	1		0.003299	0.171824	3	1591.85	-13.8618	24.0643	0
	High	FDEFFSAGcAPGSPR	1	1	1	114326282	C9(Carbamidomethyl)	0				0.003505	0.184265	2	1644.7	-7.85282	22.4007	0
	High	cLASIAk	1	1	1	114326282	C1(Carbamidomethyl); K7(TMT6plex)	0	1.11006	1		0.003505	0.186819	2	991.572	-8.87404	15.2174	0
	High	dGTRkPVTDAENcHLAR	1	1	1	114326282	N-Term(TMT6plex); K5(TMT6plex); C13(Carbamidomethyl)	0	2.0648	1		0.003505	0.178482	4	2398.24	-9.25679	13.3145	1
	High	nLKkENFEVLck	2	1	1	114326282	N-Term(TMT6plex); K4(TMT6plex); C11(Carbamidomethyl); K12(TMT6plex)	0	3.27545	1		0.005256	0.215489	4	2209.28	-7.84726	20.3782	2
	High	DSADGFLk	1	1	1	114326282	K8(TMT6plex)	0	0.357425	1		0.00579	0.225555	2	1081.57	-6.95303	19.8092	0
	High	aTcVEk	1	1	1	114326282	N-Term(TMT6plex); C3(Carbamidomethyl); K6(TMT6plex)	0	0.629012	1		0.005965	0.22729	2	1165.66	-7.8032	13.0675	0
	High	dEcMVk	1	1	1	114326282	N-Term(TMT6plex); C3(Carbamidomethyl); K6(TMT6plex)	0	0.737751	1		0.009359	0.249525	2	1239.63	-10.4757	15.6956	0
27806487	pigment epithelium-derived factor precursor [Bos taurus]	0	8.41	2	3	3	5	0.726123	5	23.9024	416	46.2003	7.04932
	A2	Sequence	# PSMs	# Proteins	# Protein Groups	Protein Group Accessions	Modifications	ΔCn	126/129	126/129 Count	126/129 Variability [%]	q-Value	PEP	Charge	MH+ [Da]	ΔM [ppm]	RT [min]	# Missed Cleavages
	High	hVVPNEVVVQR	1	2	1	164452943	N-Term(TMT6plex)	0	1.47152	1		0	0.0137922	3	1504.87	-9.15852	14.8044	0
	High	dSQEEEkTEALTSAk	1	2	1	164452943	N-Term(TMT6plex); K7(TMT6plex); K15(TMT6plex)	0	0.186292	1		0	2.32788e-05	3	2353.25	-10.1414	18.8619	1
	High	tGALELLR	1	2	1	164452943	N-Term(TMT6plex)	0	0.55078	1		0	0.054364	2	1101.67	-8.03635	22.5953	0
	High	aVEVMPk	1	2	1	164452943	N-Term(TMT6plex); K7(TMT6plex)	0	0.669106	1		0	0.0224736	2	1231.73	-11.1359	18.4243	0
	High	qTQVSVLPEGGETPLFk	2	2	1	164452943	N-Term(TMT6plex); K17(TMT6plex)	0	0.752197	2	17.475	0	0.0241381	2	2288.27	-9.59116	26.1349	0
	High	lFAcSNk	1	2	1	164452943	N-Term(TMT6plex); C4(Carbamidomethyl); K7(TMT6plex)	0	0.633077	1		0	0.0447703	2	1297.72	-8.53293	19.4946	0
	High	TGALELLR	1	2	1	164452943		0				0	0.0775592	2	872.512	-8.64461	19.245	0
	High	vTEARPGSMVVEHPEFLk	1	1	1	164452943	N-Term(TMT6plex); K18(TMT6plex)	0	0.789347	1		0	0.041253	4	2484.35	-8.86228	21.6518	0
	High	gGVASGFk	1	2	1	164452943	N-Term(TMT6plex); K8(TMT6plex)	0	0.824484	1		0	0.0394497	2	1180.7	-8.30775	17.3046	0
	High	tASDFISk	1	2	1	164452943	N-Term(TMT6plex); K8(TMT6plex)	0	0.397351	1		0	0.0722034	2	1326.75	-10.4586	19.9196	0
	High	yIETDPANR	1	2	1	164452943	N-Term(TMT6plex)	0	0.62008	1		0.001079	0.100985	2	1307.67	-10.2413	15.967	0
	High	yIETDPANRDR	1	2	1	164452943	N-Term(TMT6plex)	0	1.19357	1		0.001366	0.104965	3	1578.79	-10.049	13.8959	1
	High	tPITVVk	1	2	1	164452943	N-Term(TMT6plex); K7(TMT6plex)	0	0.892125	1		0.002478	0.147218	2	1215.8	-8.67625	18.8535	0
	High	aGALNSNDAFVLk	1	2	1	164452943	N-Term(TMT6plex); K13(TMT6plex)	0	0.819884	1		0.003505	0.178516	2	1778	-10.2508	23.9028	0
	High	rTPITVVk	1	2	1	164452943	N-Term(TMT6plex); K8(TMT6plex)	0	0.985426	1		0.005256	0.223543	3	1371.9	-8.28832	15.3881	1
27806197	14-3-3 protein epsilon [Bos taurus]	2.47651	16.47	1	2	3	4	1.77104	3	49.6907	255	29.1554	4.7417
	A2	Sequence	# PSMs	# Proteins	# Protein Groups	Protein Group Accessions	Modifications	ΔCn	126/129	126/129 Count	126/129 Variability [%]	q-Value	PEP	Charge	MH+ [Da]	ΔM [ppm]	RT [min]	# Missed Cleavages
	High	iSQLTNMGPTk	1	1	1	218931172	N-Term(TMT6plex); K11(TMT6plex)	0	0.691143	1		0	0.000721307	2	1647.93	-9.61045	22.1452	0
	High	qNQVQDNENVVNEYSSHLEk	2	1	1	218931172	N-Term(TMT6plex); K20(TMT6plex)	0	0.510263	2	1.70737	0	6.70974e-06	3	2832.4	-7.16423	21.7382	0
	High	hQLYIDETVk	4	1	1	218931172	N-Term(TMT6plex); K10(TMT6plex)	0	0.548893	4	12.6855	0	0.000308399	2	1703.96	-9.21864	18.4945	0
	High	qGFGNIATNAEGkk	2	1	1	218931172	N-Term(TMT6plex); K13(TMT6plex); K14(TMT6plex)	0	0.739709	2	16.0945	0	0.000185955	3	2122.21	-6.84071	18.8688	1
	High	qGFGNIATNAEGk	1	1	1	218931172	N-Term(TMT6plex); K13(TMT6plex)	0	0.477293	1		0	7.07365e-06	2	1764.95	-10.1728	19.8974	0
	High	QNQVQDNENVVNEYSSHLEk	1	1	1	218931172	K20(TMT6plex)	0	1.61457	1		0	0.00188322	3	2603.23	-7.99471	20.9951	0
	High	QGFGNIATNAEGk	1	1	1	218931172	K13(TMT6plex)	0	0.931671	1		0	0.0615872	2	1535.79	-9.32698	18.3251	0
	High	tPcTVTcNIPVVSGkEcEEIIR	1	1	1	218931172	N-Term(TMT6plex); C3(Carbamidomethyl); C7(Carbamidomethyl); K15(TMT6plex); C17(Carbamidomethyl)	0	2.25914	1		0	0.00643227	3	3020.54	-7.71613	23.0926	1
	High	HQLYIDETVk	1	1	1	218931172	K10(TMT6plex)	0	1.05999	1		0	0.0143425	2	1474.8	-9.34835	16.171	0
	High	eEAPSLRPVPPPISGGGYR	1	1	1	218931172	N-Term(TMT6plex)	0	0.868202	1		0	0.0548961	3	2208.17	-11.4384	19.608	0
	High	tSSSTFQYITLLk	2	1	1	218931172	N-Term(TMT6plex); K13(TMT6plex)	0	0.844374	2	43.5402	0	0.0116442	2	1947.1	-8.48847	28.6946	0
	High	yYWGGAYTWDMAk	1	1	1	218931172	N-Term(TMT6plex); K13(TMT6plex)	0	0.297423	1		0	0.0460656	2	2070.01	-3.42342	30.0145	0
	High	gGWTVIQNR	1	1	1	218931172	N-Term(TMT6plex)	0	1.05223	1		0	0.0104963	2	1259.69	-9.86456	19.4017	0
	High	ISQLTNMGPTk	1	1	1	218931172	K11(TMT6plex)	0	1.28999	1		0.000376	0.0911627	2	1418.78	-8.08776	17.3272	0
	High	qDGSVDFGR	1	1	1	218931172	N-Term(TMT6plex)	0	0.794475	1		0.001079	0.10081	2	1209.6	-8.12025	15.1872	0
	High	gDkVTALYEGFTVQNEANk	1	1	1	218931172	N-Term(TMT6plex); K3(TMT6plex); K19(TMT6plex)	0	0.263355	1		0.001079	0.104581	3	2771.49	-10.0248	25.526	1
	High	sILENLR	1	1	1	218931172	N-Term(TMT6plex)	0	0.904847	1		0.003299	0.169064	2	1073.64	-8.53137	21.0729	0
	High	lLIEMEDWkGDk	1	1	1	218931172	N-Term(TMT6plex); K9(TMT6plex); K12(TMT6plex)	0	0.402561	1		0.004058	0.192032	3	2164.21	-9.48383	28.9012	1
	High	ycGVPGEYWLGNDR	1	1	1	218931172	N-Term(TMT6plex); C2(Carbamidomethyl)	0	0.839578	1		0.00429	0.19711	2	1914.88	-10.6329	25.5221	0
	High	ecEEIIR	1	1	1	218931172	N-Term(TMT6plex); C2(Carbamidomethyl)	0	0.429499	1		0.004564	0.202495	2	1177.6	-10.4011	15.5815	0
	High	QGFGNIATNAEGkk	1	1	1	218931172	K13(TMT6plex); K14(TMT6plex)	0	1.32298	1		0.005965	0.23677	3	1893.04	-11.1356	17.3795	1
27806081	peroxiredoxin-1 [Bos taurus]	1.82496	9.55	2	2	2	2	3.9296	2	60.2815	199	22.1514	8.6167
	A2	Sequence	# PSMs	# Proteins	# Protein Groups	Protein Group Accessions	Modifications	ΔCn	126/129	126/129 Count	126/129 Variability [%]	q-Value	PEP	Charge	MH+ [Da]	ΔM [ppm]	RT [min]	# Missed Cleavages
	High	lALEVYk	1	3	1	119922208	N-Term(TMT6plex); K7(TMT6plex)	0	0.777542	1		0	0.00936573	2	1293.81	-8.5784	23.7878	0
262205546	complement C5a anaphylatoxin precursor [Bos taurus]	10.2485	5.84	1	11	11	13	0.619936	13	50.2479	1677	188.677	6.60986
	A2	Sequence	# PSMs	# Proteins	# Protein Groups	Protein Group Accessions	Modifications	ΔCn	126/129	126/129 Count	126/129 Variability [%]	q-Value	PEP	Charge	MH+ [Da]	ΔM [ppm]	RT [min]	# Missed Cleavages
	High	sYSTYcQQk	1	1	1	84000165	N-Term(TMT6plex); C6(Carbamidomethyl); K9(TMT6plex)	0	0.980913	1		0	0.00531187	2	1622.81	-9.84947	15.9624	0
	High	vANYFDWISQHVGR	1	1	1	84000165	N-Term(TMT6plex)	0	0.762466	1		0	0.00314078	3	1920.97	-11.2466	30.007	0
	High	sEFPGVYTk	1	1	1	84000165	N-Term(TMT6plex); K9(TMT6plex)	0	0.754939	1		0	0.0438067	2	1485.82	-9.78376	21.2347	0
	High	eAAEMLTADMDAER	1	1	1	84000165	N-Term(TMT6plex)	0	0.767423	1		0	0.0111881	2	1781.8	-12.8498	24.0621	0
	High	gLETSLAEcTFTk	1	1	1	84000165	N-Term(TMT6plex); C9(Carbamidomethyl); K13(TMT6plex)	0	0.760228	1		0	0.00309557	2	1915	-12.2616	24.6152	0
	High	sIPAcVPWSPYLFQPNDk	1	1	1	84000165	N-Term(TMT6plex); C5(Carbamidomethyl); K18(TMT6plex)	0	0.783038	1		0	0.0270337	3	2577.33	-9.05804	31.0116	0
	High	cIDGTcLck	1	1	1	84000165	N-Term(TMT6plex); C1(Carbamidomethyl); C6(Carbamidomethyl); C8(Carbamidomethyl); K9(TMT6plex)	0	0.997617	1		0	0.024367	2	1584.78	-7.79855	19.1932	0
262073106	cathepsin D precursor [Bos taurus]	0	4.15	1	1	1	1	1.67605	1		410	44.4767	7.6499
	A2	Sequence	# PSMs	# Proteins	# Protein Groups	Protein Group Accessions	Modifications	ΔCn	126/129	126/129 Count	126/129 Variability [%]	q-Value	PEP	Charge	MH+ [Da]	ΔM [ppm]	RT [min]	# Missed Cleavages
	High	gHcQPGQk	1	1	1	114051692	N-Term(TMT6plex); C3(Carbamidomethyl); K8(TMT6plex)	0	0.88857	1		0	0.0198302	3	1369.73	-6.54029	9.30333	0
	High	vFSDWLESVk	1	1	1	114051692	N-Term(TMT6plex); K10(TMT6plex)	0	0.471493	1		0	0.00867188	2	1667.92	-10.3744	32.282	0
	High	tMNIcEVGAVk	1	1	1	114051692	N-Term(TMT6plex); C5(Carbamidomethyl); K11(TMT6plex)	0	0.766024	1		0.002478	0.158247	2	1679.92	-3.56434	22.0739	0
262050656	complement C4 precursor [Bos taurus]	35.3204	17.69	3	4	28	34	0.938598	4	30.196	1741	192.676	7.43018
	A2	Sequence	# PSMs	# Proteins	# Protein Groups	Protein Group Accessions	Modifications	ΔCn	126/129	126/129 Count	126/129 Variability [%]	q-Value	PEP	Charge	MH+ [Da]	ΔM [ppm]	RT [min]	# Missed Cleavages
	High	lkDILSQLEIk	4	1	1	126165264	N-Term(TMT6plex); K2(TMT6plex); K11(TMT6plex)	0	0.699875	4	7.50025	0	0.000990858	3	1987.26	-7.99277	30.8694	1
	High	mQDLEAk	1	8	6	84000377;119914036;297488252;75832097;126165236;126165264	N-Term(TMT6plex); K7(TMT6plex)	0				0	0.0627287	2	1292.72	-9.76811	18.8208	0
	High	gTSVDGHSLASSNTDFAFSLYk	1	3	2	75832097;126165264	N-Term(TMT6plex); K22(TMT6plex)	0				0	0.0105781	3	2762.37	-10.754	26.353	0
	High	lkDILSQLEIkk	2	1	1	126165264	N-Term(TMT6plex); K2(TMT6plex); K11(TMT6plex); K12(TMT6plex)	0	1.18723	2	10.398	0	0.00276815	4	2344.51	-8.82331	29.5725	2
	High	qLALkNPNk	3	7	4	84000377;119914036;126165236;126165264	N-Term(TMT6plex); K5(TMT6plex); K9(TMT6plex)	0				0	0.0109272	3	1713.08	-11.0176	17.1231	1
	High	aVLDVGEEGTEGAAATGVk	1	1	1	126165264	N-Term(TMT6plex); K19(TMT6plex)	0	0.865149	1		0.005256	0.222835	3	2232.19	-10.7906	22.8648	0
255003702	fibronectin precursor [Bos taurus]	0	3.52	1	6	6	7	1.05816	7	43.2214	2387	262.263	5.74463
	A2	Sequence	# PSMs	# Proteins	# Protein Groups	Protein Group Accessions	Modifications	ΔCn	126/129	126/129 Count	126/129 Variability [%]	q-Value	PEP	Charge	MH+ [Da]	ΔM [ppm]	RT [min]	# Missed Cleavages
	High	rNPFVFAPTLLTVAAR	1	1	1	300793939	N-Term(TMT6plex)	0	1.15633	1		0	0.000356018	3	2002.16	-8.1986	28.4661	1
	High	rHPELSTPELLR	1	1	1	300793939	N-Term(TMT6plex)	0	1.16446	1		0	0.0261689	3	1676.95	-9.36022	17.3752	1
	High	fLVNLVk	1	1	1	300793939	N-Term(TMT6plex); K7(TMT6plex)	0	0.553099	1		0	0.0346813	2	1290.84	-8.11506	27.5837	0
	High	ecEHFQNLGkDDLk	1	1	1	300793939	N-Term(TMT6plex); C2(Carbamidomethyl); K10(TMT6plex); K14(TMT6plex)	0	0.907385	1		0	0.00333687	4	2420.26	-8.56209	18.7529	1
	High	aLSSYQk	1	1	1	300793939	N-Term(TMT6plex); K7(TMT6plex)	0	0.674666	1		0	0.0240808	2	1254.74	-8.01757	16.8926	0
	High	lAPQLSTEELTFLGk	2	1	1	300793939	N-Term(TMT6plex); K15(TMT6plex)	0	0.746918	2	2.5717	0	0.017439	3	2105.2	-9.96394	30.3495	0
	High	aQEPEAcFkEESPk	1	1	1	300793939	N-Term(TMT6plex); C7(Carbamidomethyl); K9(TMT6plex); K14(TMT6plex)	0	0.750628	1		0	0.0630974	3	2337.21	-11.707	18.2496	1
	High	lANEVLLENIcAMEGLPQk	1	1	1	300793939	N-Term(TMT6plex); C11(Carbamidomethyl); K19(TMT6plex)	0	0.843928	1		0.001366	0.110787	3	2600.39	-12.3124	33.1177	0
	High	qLTSLLEDVSSk	1	1	1	300793939	N-Term(TMT6plex); K12(TMT6plex)	0	0.416289	1		0.001366	0.105709	2	1778.01	-11.5509	28.9321	0
221136893	C-reactive protein precursor [Bos taurus]	2.45363	4.46	1	1	1	1	0.848328	1		224	25.2758	6.90283
	A2	Sequence	# PSMs	# Proteins	# Protein Groups	Protein Group Accessions	Modifications	ΔCn	126/129	126/129 Count	126/129 Variability [%]	q-Value	PEP	Charge	MH+ [Da]	ΔM [ppm]	RT [min]	# Missed Cleavages
	High	iPVSFEk	1	1	1	115494984	N-Term(TMT6plex); K7(TMT6plex)	0	0.734391	1		0.002296	0.133161	2	1277.78	-8.27258	23.2584	0
218931172	fibrinogen beta chain precursor [Bos taurus]	22.2242	38.18	1	16	16	27	0.781937	27	57.0164	495	56.4047	8.22119
	A2	Sequence	# PSMs	# Proteins	# Protein Groups	Protein Group Accessions	Modifications	ΔCn	126/129	126/129 Count	126/129 Variability [%]	q-Value	PEP	Charge	MH+ [Da]	ΔM [ppm]	RT [min]	# Missed Cleavages
	High	lAAAVSNFGYDLYR	2	1	1	27806487	N-Term(TMT6plex)	0	0.815922	2	8.8439	0	0.0481849	2	1788.93	-7.55384	29.6628	0
	High	lSYEGELTk	1	2	1	27806487	N-Term(TMT6plex); K9(TMT6plex)	0	0.465228	1		0.000376	0.0894253	2	1497.84	-8.32768	21.5841	0
	High	lQSLFDAPDFSk	2	2	1	27806487	N-Term(TMT6plex); K12(TMT6plex)	0	0.670636	2	11.8266	0.003505	0.189339	3	1825.99	-9.41529	30.0724	0
195539525	primary amine oxidase, liver isozyme precursor [Bos taurus]	12.154	8.79	2	2	5	8	0.805148	3	4.37931	762	84.7028	5.93506
	A2	Sequence	# PSMs	# Proteins	# Protein Groups	Protein Group Accessions	Modifications	ΔCn	126/129	126/129 Count	126/129 Variability [%]	q-Value	PEP	Charge	MH+ [Da]	ΔM [ppm]	RT [min]	# Missed Cleavages
	High	vPGNYHFLFDVDLHHck	4	1	1	114051225	N-Term(TMT6plex); C16(Carbamidomethyl); K17(TMT6plex)	0	0.777245	4	10.5069	0	0.00028225	4	2556.3	-7.20399	24.846	0
	High	dLQEDTGVFTcR	1	1	1	114051225	N-Term(TMT6plex); C11(Carbamidomethyl)	0	0.505097	1		0	0.00625133	2	1669.79	-9.88229	21.7252	0
	High	hQVSTk	1	1	1	114051225	N-Term(TMT6plex); K6(TMT6plex)	0	0.205079	1		0	0.0524307	3	1157.7	-6.91252	9.25962	0
	High	dkSSVLEk	3	1	1	114051225	N-Term(TMT6plex); K2(TMT6plex); K8(TMT6plex)	0	0.678375	3	1.44965	0	0.017243	2	1592.96	-11.1653	16.2846	1
	High	hQVSTkEPR	2	1	1	114051225	N-Term(TMT6plex); K6(TMT6plex)	0	1.18983	2	17.049	0.002296	0.132543	3	1539.89	-8.04243	9.59026	1
	High	sSVLEk	1	1	1	114051225	N-Term(TMT6plex); K6(TMT6plex)	0	0.770838	1		0.00579	0.225568	2	1120.69	-9.27981	16.8293	0
194097363	complement component C8 beta chain precursor [Bos taurus]	4.77751	6.44	1	4	4	5	0.971699	4	28.4373	590	66.6425	8.03076
	A2	Sequence	# PSMs	# Proteins	# Protein Groups	Protein Group Accessions	Modifications	ΔCn	126/129	126/129 Count	126/129 Variability [%]	q-Value	PEP	Charge	MH+ [Da]	ΔM [ppm]	RT [min]	# Missed Cleavages
	High	lHGLGLGHk	1	2	1	164450479	N-Term(TMT6plex); K9(TMT6plex)	0	0.679239	1		0	2.93744e-06	3	1389.86	-8.76366	16.922	0
	High	qHGLGHGHk	2	2	1	164450479	N-Term(TMT6plex); K9(TMT6plex)	0	0.807163	2	17.0928	0	2.42164e-05	4	1428.81	-8.41245	8.30474	0
	High	aTVQVVAGLk	3	1	1	164450479	N-Term(TMT6plex); K10(TMT6plex)	0	0.702835	3	15.6124	0	4.40642e-06	2	1443.92	-8.02867	21.4848	0
	High	rPPGFSPFR	2	2	1	164450479	N-Term(TMT6plex)	0	0.796387	2	1.71728	0	0.0133342	3	1289.72	-9.03952	18.2134	0
	High	sHGLGHGHQk	2	2	1	164450479	N-Term(TMT6plex); K10(TMT6plex)	0	1.0023	2	20.0355	0	0.00271321	4	1515.84	-7.63871	8.40507	0
	High	dSAQAATGEcTATVAk	1	1	1	164450479	N-Term(TMT6plex); C10(Carbamidomethyl); K16(TMT6plex)	0	0.252599	1		0	0.00132073	2	2039.03	-8.79948	15.854	0
	High	gSNEELTk	1	2	1	164450479	N-Term(TMT6plex); K8(TMT6plex)	0	0.58836	1		0	0.0209439	2	1335.74	-11.373	14.269	0
	High	vYPTVNcQSLGQTSLMk	3	1	1	164450479	N-Term(TMT6plex); C7(Carbamidomethyl); K17(TMT6plex)	0	0.525581	3	61.7263	0	0.0491686	3	2384.25	-11.2614	25.1158	0
	High	vYPTVNcQSLGQTSLmk	2	1	1	164450479	N-Term(TMT6plex); C7(Carbamidomethyl); M16(Oxidation); K17(TMT6plex)	0	0.473236	2	34.9024	0	0.030467	3	2400.24	-9.39841	23.0085	0
	High	iSSFSQk	1	2	1	164450479	N-Term(TMT6plex); K7(TMT6plex)	0	0.619927	1		0	0.0551361	2	1254.74	-8.22011	18.8496	0
	High	mDNPDTFYSLk	2	2	1	164450479	M1(Oxidation); K11(TMT6plex)	0	1.4598	2	6.10582	0	0.0178955	2	1575.74	-9.06706	22.5841	0
	High	sPDLEPVLR	1	2	1	164450479	N-Term(TMT6plex)	0	1.48605	1		0.000738	0.0960919	2	1254.71	-10.5565	20.1873	0
	High	DSAQAATGEcTATVAk	1	1	1	164450479	C10(Carbamidomethyl); K16(TMT6plex)	0	0.838198	1		0.002753	0.161868	2	1809.87	-8.24507	14.8277	0
	High	sVQVMk	1	2	1	164450479	N-Term(TMT6plex); K6(TMT6plex)	0	0.685666	1		0.003299	0.169846	2	1149.69	-10.5417	16.7722	0
168804008	tubulin alpha-1B chain [Bos taurus]	0	9.31	10	3	3	3	2.4352	3	16.0457	451	50.1196	5.05908
	A2	Sequence	# PSMs	# Proteins	# Protein Groups	Protein Group Accessions	Modifications	ΔCn	126/129	126/129 Count	126/129 Variability [%]	q-Value	PEP	Charge	MH+ [Da]	ΔM [ppm]	RT [min]	# Missed Cleavages
	High	tSEDHFQPFFNEk	2	1	1	27806947	N-Term(TMT6plex); K13(TMT6plex)	0	0.92617	2	36.6245	0	0.0054951	3	2084.02	-12.6818	20.6293	0
	High	eNLDRDIALLk	1	1	1	27806947	N-Term(TMT6plex); K11(TMT6plex)	0	0.233764	1		0	0.00187332	2	1758.03	-10.8817	24.0702	1
	High	yTAcESAR	1	1	1	27806947	N-Term(TMT6plex); C4(Carbamidomethyl)	0	0.560608	1		0	0.0177892	2	1186.56	-6.67185	11.4517	0
	High	rEEcSVPVcGQDR	2	1	1	27806947	N-Term(TMT6plex); C4(Carbamidomethyl); C9(Carbamidomethyl)	0	0.769181	2	37.2803	0	0.014792	3	1820.84	-8.80093	12.1009	1
	High	cLAWSSEQAk	1	1	1	27806947	N-Term(TMT6plex); C1(Carbamidomethyl); K10(TMT6plex)	0	0.779953	1		0	0.000126049	2	1637.86	-10.484	20.2393	0
	High	eEcSVPVcGQDR	1	1	1	27806947	N-Term(TMT6plex); C3(Carbamidomethyl); C8(Carbamidomethyl)	0	0.707979	1		0	0.0881015	2	1664.74	-8.67401	14.127	0
	High	iTDNMFcAGYkPGEGkR	1	1	1	27806947	N-Term(TMT6plex); C7(Carbamidomethyl); K11(TMT6plex); K16(TMT6plex)	0	0.900612	1		0	0.0234077	4	2631.38	-6.51467	21.5765	1
	High	nPDGSITGPWcYTTSPTLR	2	1	1	27806947	N-Term(TMT6plex); C11(Carbamidomethyl)	0	0.496858	2	3.19391	0	0.0678687	2	2352.14	-4.16021	25.7031	0
	High	yGFYTHVFR	1	1	1	27806947	N-Term(TMT6plex)	0	0.508356	1		0.001366	0.107603	3	1418.73	-8.23701	22.2987	0
	High	dIALLk	1	2	1	27806947	N-Term(TMT6plex); K6(TMT6plex)	0				0.002478	0.140642	2	1130.75	-8.11868	22.9199	0
	High	sGIEcQLWR	1	1	1	27806947	N-Term(TMT6plex); C5(Carbamidomethyl)	0	0.767132	1		0.002478	0.15785	2	1377.7	-9.77558	22.1433	0
166159174	angiotensinogen precursor [Bos taurus]	0	6.13	1	2	2	3	0.969371	3	0.631503	424	45.4275	9.18799
	A2	Sequence	# PSMs	# Proteins	# Protein Groups	Protein Group Accessions	Modifications	ΔCn	126/129	126/129 Count	126/129 Variability [%]	q-Value	PEP	Charge	MH+ [Da]	ΔM [ppm]	RT [min]	# Missed Cleavages
	High	iYHSHIDAPk	3	2	1	358410380	N-Term(TMT6plex); K10(TMT6plex)	0	0.865072	3	0.703861	0	8.19602e-05	2	1638.92	-8.42265	15.2972	0
	High	dNEDFQESNR	1	2	1	358410380	N-Term(TMT6plex)	0	0.504656	1		0	0.0017542	2	1482.65	-10.6642	12.8457	0
	High	dIASGLIGPLIHckk	1	2	1	358410380	N-Term(TMT6plex); C13(Carbamidomethyl); K14(TMT6plex); K15(TMT6plex)	0	3.9268	1		0	0.000231523	4	2309.38	-9.81661	25.5273	1
	High	aAHPLSIEPIGVR	1	2	1	358410380	N-Term(TMT6plex)	0	1.04253	1		0	0.021563	3	1588.92	-9.27217	18.8141	0
	High	eYTDASFSNQk	1	2	1	358410380	N-Term(TMT6plex); K11(TMT6plex)	0	0.49206	1		0	4.9816e-05	2	1747.88	-6.7211	18.5221	0
	High	aNEEFMESNk	1	2	1	358410380	N-Term(TMT6plex); K10(TMT6plex)	0	0.641877	1		0	0.00208725	2	1656.81	-9.67317	18.6835	0
	High	dIASGLIGPLIHck	4	2	1	358410380	N-Term(TMT6plex); C13(Carbamidomethyl); K14(TMT6plex)	0	0.997666	4	52.2246	0	1.38503e-06	3	1952.12	-11.1227	26.9924	0
	High	dLFSGLIGPLIVcR	2	2	1	358410380	N-Term(TMT6plex); C13(Carbamidomethyl)	0	0.61728	2	8.30396	0	0.0190295	3	1789.01	-7.35752	34.2338	0
	High	dIFTGLIGPMk	1	2	1	358410380	N-Term(TMT6plex); K11(TMT6plex)	0	0.592043	1		0	0.00415861	3	1649.95	-10.6649	30.2924	0
	High	tESSTVTPTAPGETR	2	2	1	358410380	N-Term(TMT6plex)	0	0.712384	2	0.00412849	0	0.00467897	2	1762.88	-10.6388	13.879	0
	High	vkDLFSGLIGPLIVcR	4	2	1	358410380	N-Term(TMT6plex); K2(TMT6plex); C15(Carbamidomethyl)	0	0.589664	4	15.2092	0	0.00228648	3	2245.33	-7.75037	35.5037	1
	High	tVIEkPVWLGFLGPIIk	4	2	1	358410380	N-Term(TMT6plex); K5(TMT6plex); K17(TMT6plex)	0	0.56359	4	7.97413	0	0.0236265	3	2597.62	-6.52217	35.1718	0
	High	vDkANEEFmESNk	1	2	1	358410380	N-Term(TMT6plex); K3(TMT6plex); M9(Oxidation); K13(TMT6plex)	0	0.625506	1		0	0.0533528	3	2244.16	-9.09742	17.6648	1
	High	tYcSEPEkVEkDNEDFQESNR	1	2	1	358410380	N-Term(TMT6plex); C3(Carbamidomethyl); K8(TMT6plex); K11(TMT6plex)	0	0.564047	1		0	0.04632	4	3291.57	-9.85583	17.7875	2
	High	eVGPTYkDPVcLAk	3	2	1	358410380	N-Term(TMT6plex); K7(TMT6plex); C11(Carbamidomethyl); K14(TMT6plex)	0	0.916008	3	2.0785	0.002296	0.128196	3	2264.27	-12.1308	21.7509	1
	High	aETGDkVYVHLk	1	2	1	358410380	N-Term(TMT6plex); K6(TMT6plex); K12(TMT6plex)	0	1.581	1		0.002478	0.157846	4	2047.2	-9.21324	18.0355	1
	High	sGAGRDDSPcIPWVYYSTVDR	1	2	1	358410380	N-Term(TMT6plex); C10(Carbamidomethyl)	0	1.0903	1		0.002478	0.156527	3	2630.22	-11.7152	25.9609	1
	High	NmATRPYSIHAHGVk	1	2	1	358410380	M2(Oxidation); K15(TMT6plex)	0	1.98528	1		0.002753	0.16267	4	1927	-8.82594	11.7235	0
	High	vNIIFk	2	2	1	358410380	N-Term(TMT6plex); K6(TMT6plex)	0	0.456621	2	0.381417	0.003299	0.170405	2	1191.78	-8.43148	24.5628	0
	High	vTFHNk	1	2	1	358410380	N-Term(TMT6plex); K6(TMT6plex)	0	0.902123	1		0.005965	0.228431	3	1203.71	-9.24967	13.7359	0
	High	vYVHLk	1	2	1	358410380	N-Term(TMT6plex); K6(TMT6plex)	0	0.288995	1		0.005965	0.22927	3	1216.77	-9.96723	17.7163	0
	High	tYSDHPEk	1	2	1	358410380	N-Term(TMT6plex); K8(TMT6plex)	0	0.95019	1		0.009359	0.251346	3	1434.75	-10.1193	12.3552	0
164452943	gelsolin isoform a precursor [Bos taurus]	16.7658	16.77	2	14	14	16	0.789347	15	33.6029	781	85.6342	6.21436
	A2	Sequence	# PSMs	# Proteins	# Protein Groups	Protein Group Accessions	Modifications	ΔCn	126/129	126/129 Count	126/129 Variability [%]	q-Value	PEP	Charge	MH+ [Da]	ΔM [ppm]	RT [min]	# Missed Cleavages
	High	gLMGEVAR	1	1	1	297476372	N-Term(TMT6plex)	0	0.779089	1		0	0.0369604	2	1061.59	-11.8076	17.8412	0
	High	aGLLRPDYALLGHR	1	1	1	297476372	N-Term(TMT6plex)	0	0.62256	1		0	0.00822251	4	1781.02	-8.47106	22.029	0
	High	qLVPTEcPGDLLFNLLR	2	1	1	297476372	N-Term(TMT6plex); C7(Carbamidomethyl)	0	0.691714	2	23.0468	0	0.0724909	3	2214.2	-7.6903	35.8031	0
164450479	kininogen-2 isoform I precursor [Bos taurus]	34.3828	19.48	2	12	12	23	0.719867	23	29.8689	621	68.9217	6.66846
	A2	Sequence	# PSMs	# Proteins	# Protein Groups	Protein Group Accessions	Modifications	ΔCn	126/129	126/129 Count	126/129 Variability [%]	q-Value	PEP	Charge	MH+ [Da]	ΔM [ppm]	RT [min]	# Missed Cleavages
	High	sRLPGIVAEGR	1	1	1	77736341	N-Term(TMT6plex)	0	1.20253	1		0	0.00472992	3	1383.81	-9.57349	16.4024	1
	High	aNSHFATAFYQHLADSk	3	1	1	77736341	N-Term(TMT6plex); K17(TMT6plex)	0	0.664503	3	41.0302	0	0.000204592	4	2366.21	-6.40314	23.3353	0
	High	sSELVSANR	1	1	1	77736341	N-Term(TMT6plex)	0	0.682362	1		0	0.00146542	2	1191.64	-10.0386	12.9647	0
	High	iEDSFSVk	1	1	1	77736341	N-Term(TMT6plex); K8(TMT6plex)	0	0.419051	1		0	0.00762117	2	1382.78	-12.4002	22.3639	0
	High	tSDQIHFFFAk	4	1	1	77736341	N-Term(TMT6plex); K11(TMT6plex)	0	0.75314	4	12.4179	0	0.00191056	3	1798.97	-8.67624	23.065	0
	High	lGAcDNTLk	1	1	1	77736341	N-Term(TMT6plex); C4(Carbamidomethyl); K9(TMT6plex)	0	0.687068	1		0	0.0225231	2	1449.8	-7.22244	18.3432	0
	High	lPGIVAEGR	1	1	1	77736341	N-Term(TMT6plex)	0	0.904594	1		0	0.0144222	2	1140.68	-9.83491	20.3234	0
	High	dIPVNPMcIYR	1	1	1	77736341	N-Term(TMT6plex); C8(Carbamidomethyl)	0	0.793233	1		0	0.0200757	2	1606.81	-9.681	25.2083	0
	High	sPVEDVcTAkPR	2	1	1	77736341	N-Term(TMT6plex); C7(Carbamidomethyl); K10(TMT6plex)	0	0.507835	2	24.6849	0	0.00726038	3	1816.98	-10.4297	16.4598	0
	High	fDTISEk	1	1	1	77736341	N-Term(TMT6plex); K7(TMT6plex)	0	0.315705	1		0	0.0710942	2	1297.73	-11.116	20.1452	0
	High	eQLQDMGLEDLFSPEk	2	1	1	77736341	N-Term(TMT6plex); K16(TMT6plex)	0	0.485899	2	25.9646	0	0.0146868	3	2337.18	-8.96001	31.3022	0
	High	eQLQDmGLEDLFSPEk	2	1	1	77736341	N-Term(TMT6plex); M6(Oxidation); K16(TMT6plex)	0	0.890962	2	54.9615	0	0.00274993	3	2353.18	-9.40975	28.9554	0
	High	lQPLDFkGNAEQSR	1	1	1	77736341	N-Term(TMT6plex); K7(TMT6plex)	0	6.18161	1		0	0.053142	3	2061.13	-8.08328	21.7048	1
	High	SSELVSANR	1	1	1	77736341		0				0.001366	0.119338	2	962.482	-8.14965	9.55178	0
	High	dIPVNPmcIYR	1	1	1	77736341	N-Term(TMT6plex); M7(Oxidation); C8(Carbamidomethyl)	0	1.25641	1		0.001366	0.115171	2	1622.8	-11.9433	22.2696	0
	High	ANSHFATAFYQHLADSk	1	1	1	77736341	K17(TMT6plex)	0	1.13516	1		0.003299	0.172539	3	2137.05	-8.01233	21.7264	0
	High	lQPLDFk	1	1	1	77736341	N-Term(TMT6plex); K7(TMT6plex)	0	0.494953	1		0.004058	0.191387	2	1318.8	-7.87617	24.5303	0
164420709	retinol-binding protein 4 precursor [Bos taurus]	5.27896	27.86	1	5	5	6	0.458372	6	46.6442	201	22.9932	5.69385
	A2	Sequence	# PSMs	# Proteins	# Protein Groups	Protein Group Accessions	Modifications	ΔCn	126/129	126/129 Count	126/129 Variability [%]	q-Value	PEP	Charge	MH+ [Da]	ΔM [ppm]	RT [min]	# Missed Cleavages
	High	fMETATESLAk	1	1	1	77735387	N-Term(TMT6plex); K11(TMT6plex)	0	0.68385	1		0	2.56825e-05	2	1685.9	-9.91416	24.5321	0
	High	sAEcPGPAQk	1	1	1	77735387	N-Term(TMT6plex); C4(Carbamidomethyl); K10(TMT6plex)	0	0.636337	1		0	0.0202028	2	1502.79	-9.36182	12.967	0
	High	gSVQYLPDWDk	1	1	1	77735387	N-Term(TMT6plex); K11(TMT6plex)	0	0.506353	1		0	0.0308697	2	1765.93	-11.8856	24.9966	0
	High	qYSLVk	1	1	1	77735387	N-Term(TMT6plex); K6(TMT6plex)	0	0.775513	1		0.002478	0.139096	2	1195.73	-9.23191	18.806	0
	High	vVVLPFPSk	1	1	1	77735387	N-Term(TMT6plex); K9(TMT6plex)	0	0.683079	1		0.004058	0.192419	2	1443.92	-6.92384	26.6547	0
158519861	complement component C8 gamma chain precursor [Bos taurus]	2.50215	9.7	1	2	2	3	1.01804	3	16.2308	237	25.2722	11.0483
	A2	Sequence	# PSMs	# Proteins	# Protein Groups	Protein Group Accessions	Modifications	ΔCn	126/129	126/129 Count	126/129 Variability [%]	q-Value	PEP	Charge	MH+ [Da]	ΔM [ppm]	RT [min]	# Missed Cleavages
	High	iYEDHDATQQLQGFYEQVANPLLR	2	1	1	115496418	N-Term(TMT6plex)	0	0.630791	2	7.97854	0	0.00013702	3	3077.53	-8.40886	30.8385	0
	High	aAISGENAGLVR	1	1	1	115496418	N-Term(TMT6plex)	0	0.715284	1		0	9.18912e-06	2	1386.78	-9.406	17.1776	0
	High	eLAAQLIk	1	1	1	115496418	N-Term(TMT6plex); K8(TMT6plex)	0	0.869972	1		0	0.00491057	2	1343.86	-7.57417	22.8383	0
	High	gHmLENHVER	1	1	1	115496418	N-Term(TMT6plex); M3(Oxidation)	0	0.947831	1		0	0.00678077	3	1466.72	-9.55129	9.13875	0
	High	mAVDAAVDGVVIR	1	1	1	115496418	N-Term(TMT6plex)	0	0.672347	1		0	0.00406704	2	1544.86	-6.71932	24.3433	0
	High	eVSFNVEIPk	1	1	1	115496418	N-Term(TMT6plex); K10(TMT6plex)	0	0.636991	1		0.003299	0.167155	2	1619.93	-8.27041	25.2725	0
	High	hkQYYEGSEImVAGR	1	1	1	115496418	N-Term(TMT6plex); K2(TMT6plex); M11(Oxidation)	0	1.02887	1		0.003505	0.178983	3	2242.15	-7.76655	16.1081	1
	High	eALHk	1	3	1	115496418	N-Term(TMT6plex); K5(TMT6plex)	0	0.51081	1		0.005965	0.226455	3	1055.65	-7.85816	12.0166	0
157954061	alpha-2-macroglobulin [Bos taurus]	25.3282	14.11	1	19	19	26	0.497845	24	41.5943	1510	167.47	6.02393
	A2	Sequence	# PSMs	# Proteins	# Protein Groups	Protein Group Accessions	Modifications	ΔCn	126/129	126/129 Count	126/129 Variability [%]	q-Value	PEP	Charge	MH+ [Da]	ΔM [ppm]	RT [min]	# Missed Cleavages
	High	dMTTTVk	1	4	2	359073749;297483917	N-Term(TMT6plex); K7(TMT6plex)	0				0	0.0482213	2	1253.71	-8.76978	15.9601	0
	High	aVQGETVR	1	4	1	297483917	N-Term(TMT6plex)	0	0.666323	1		0	0.0524678	2	1088.62	-6.98631	11.0298	0
	High	wLGRPAcR	1	3	2	76677897;297483917	N-Term(TMT6plex); C7(Carbamidomethyl)	0				0	0.0143113	3	1244.68	-10.3698	14.7026	0
	High	eNYLIQDAEEIVck	2	6	3	76677897;359073749;297483917	N-Term(TMT6plex); C13(Carbamidomethyl); K14(TMT6plex)	0				0	0.00155386	3	2182.13	-8.42768	31.4335	0
	High	vGDVLk	1	8	3	76677897;359073749;297483917	N-Term(TMT6plex); K6(TMT6plex)	0				0.005256	0.220734	2	1088.7	-6.90571	19.2372	0
157280001	heparin cofactor 2 precursor [Bos taurus]	8.80121	14.52	1	7	7	9	0.435354	9	23.5509	496	55.1724	6.85889
	A2	Sequence	# PSMs	# Proteins	# Protein Groups	Protein Group Accessions	Modifications	ΔCn	126/129	126/129 Count	126/129 Variability [%]	q-Value	PEP	Charge	MH+ [Da]	ΔM [ppm]	RT [min]	# Missed Cleavages
	High	lQHLLLPVLDR	1	3	1	297477170	N-Term(TMT6plex)	0	0.664402	1		0	0.00232446	3	1545.95	-8.88615	27.029	0
157168339	coagulation factor IX [Bos taurus]	2.09797	2.77	1	1	1	1	0.502782	1		325	36.4291	6.84424
	A2	Sequence	# PSMs	# Proteins	# Protein Groups	Protein Group Accessions	Modifications	ΔCn	126/129	126/129 Count	126/129 Variability [%]	q-Value	PEP	Charge	MH+ [Da]	ΔM [ppm]	RT [min]	# Missed Cleavages
	High	fVSSPFSLDLSk	2	1	1	358420619	N-Term(TMT6plex); K12(TMT6plex)	0	0.589227	2	4.21748	0	5.5782e-05	2	1785.01	-8.32649	29.7265	0
	High	aELADQAASWLTR	2	3	2	262050656;358420619	N-Term(TMT6plex)	0				0	5.54996e-06	2	1660.87	-7.05914	27.6388	0
	High	aLVALGAVDTALYAVGGk	2	3	2	262050656;358420619	N-Term(TMT6plex); K18(TMT6plex)	0				0	0.000427962	3	2147.27	-8.47683	33.9661	0
	High	sHVLQLTNHQVHR	3	3	2	262050656;358420619	N-Term(TMT6plex)	0				0	0.000192224	3	1797.99	-9.47784	12.8295	0
	High	lQDAPSGQVVR	1	4	2	262050656;358420619	N-Term(TMT6plex)	0				0	0.0103771	2	1398.78	-10.6272	16.4425	0
	High	lGQYTSPVAk	1	3	2	262050656;358420619	N-Term(TMT6plex); K10(TMT6plex)	0				0	0.00254328	2	1521.89	-8.20435	20.1277	0
	High	sHkPLDmVk	1	3	2	262050656;358420619	N-Term(TMT6plex); K3(TMT6plex); M7(Oxidation); K9(TMT6plex)	0				0	0.0268162	4	1758.04	-9.13466	14.2618	0
	High	vDYGFQVk	1	3	2	262050656;358420619	N-Term(TMT6plex); K8(TMT6plex)	0				0	0.00467889	2	1413.8	-10.0148	22.5047	0
	High	aAGLAFSDGDHR	1	3	2	262050656;358420619	N-Term(TMT6plex)	0				0	0.00820534	3	1445.72	-9.28734	15.7462	0
	High	fGLLGEDGEkTFLR	1	4	2	262050656;358420619	N-Term(TMT6plex); K10(TMT6plex)	0				0	0.00317352	3	2040.13	-10.0698	27.2874	1
	High	iTQVLHFTk	1	3	2	262050656;358420619	N-Term(TMT6plex); K9(TMT6plex)	0				0	0.0114323	3	1544.94	-10.5017	23.2813	0
	High	nPSHVNELcSPk	1	4	2	262050656;358420619	N-Term(TMT6plex); C9(Carbamidomethyl); K12(TMT6plex)	0				0	0.0264488	3	1839.96	-11.3092	14.6903	0
	High	aNTFLGAk	1	3	2	262050656;358420619	N-Term(TMT6plex); K8(TMT6plex)	0				0	0.0210682	2	1279.77	-6.84572	20.0363	0
	High	aAHNNLmAMAk	1	1	1	358420619	N-Term(TMT6plex); M7(Oxidation); K11(TMT6plex)	0	1.07569	1		0	0.0621487	3	1645.88	-9.06691	14.197	0
	High	fGLLGEDGEk	1	4	2	262050656;358420619	N-Term(TMT6plex); K10(TMT6plex)	0				0	0.00385112	2	1522.84	-5.57246	24.6191	0
	High	dSSTWLTAFVLk	1	3	2	262050656;358420619	N-Term(TMT6plex); K12(TMT6plex)	0				0	0.060611	2	1826.03	-8.10582	33.0446	0
	High	iGVPLSVAVk	1	4	2	262050656;358420619	N-Term(TMT6plex); K10(TMT6plex)	0				0	0.00983711	2	1440.94	-9.21552	24.5363	0
	High	yVLPNFEVk	1	4	2	262050656;358420619	N-Term(TMT6plex); K9(TMT6plex)	0				0	0.0167271	2	1566.91	-10.525	26.6765	0
	High	qGSFQGGFR	1	3	2	262050656;358420619	N-Term(TMT6plex)	0				0	0.0519933	2	1212.62	-8.72622	16.7109	0
	High	vFALDQk	1	4	2	262050656;358420619	N-Term(TMT6plex); K7(TMT6plex)	0				0	0.0291044	2	1278.77	-8.37001	22.5812	0
	High	tPcAQLNSFLQEYGTQGcQV	2	3	2	262050656;358420619	N-Term(TMT6plex); C3(Carbamidomethyl); C18(Carbamidomethyl)	0				0.000738	0.0935088	3	2530.17	-8.8723	32.0894	0
	High	yIYGkPVQGVAYVR	1	4	2	262050656;358420619	N-Term(TMT6plex); K5(TMT6plex)	0				0.001079	0.101049	3	2071.19	-10.7913	21.8462	0
	High	DmSGSPASGIPVk	1	1	1	358420619	M2(Oxidation); K13(TMT6plex)	0	0.716596	1		0.001366	0.118334	2	1490.76	-9.10524	17.6739	0
	High	gLESQTk	1	4	2	262050656;358420619	N-Term(TMT6plex); K7(TMT6plex)	0				0.001366	0.105247	2	1220.71	-9.96719	13.6196	0
	High	lLLFSPSVVR	1	3	2	262050656;358420619	N-Term(TMT6plex)	0				0.001366	0.111082	2	1359.85	-8.12808	28.4362	0
	High	sFFPENWLWk	2	3	2	262050656;358420619	N-Term(TMT6plex); K10(TMT6plex)	0				0.001366	0.116641	3	1811.97	-9.46297	33.9595	0
	High	qQLIPGVPFLLQALVR	1	4	2	262050656;358420619	N-Term(TMT6plex)	0				0.001366	0.119262	2	2021.23	-8.46073	37.2944	0
156120853	protein RRP5 homolog [Bos taurus]	2.6675	0.69	1	1	1	1	0.420235	1		1874	208.412	8.98291
	A2	Sequence	# PSMs	# Proteins	# Protein Groups	Protein Group Accessions	Modifications	ΔCn	126/129	126/129 Count	126/129 Variability [%]	q-Value	PEP	Charge	MH+ [Da]	ΔM [ppm]	RT [min]	# Missed Cleavages
	High	vSHTVEDcLSFk	1	1	1	99028969	N-Term(TMT6plex); C8(Carbamidomethyl); K12(TMT6plex)	0	0.372603	1		0	1.0931e-05	3	1879.98	-10.0888	21.5727	0
	High	aAVYNHFISDGVkk	2	1	1	99028969	N-Term(TMT6plex); K13(TMT6plex); K14(TMT6plex)	0	0.888172	2	0.420022	0	0.039633	4	2236.29	-7.72908	20.4587	1
	High	rAQFILQGDAcVk	6	1	1	99028969	N-Term(TMT6plex); C11(Carbamidomethyl); K13(TMT6plex)	0	0.828812	6	29.9886	0	0.00193235	3	1964.09	-11.1152	20.6157	1
	High	gYTQQLAFR	1	1	1	99028969	N-Term(TMT6plex)	0	0.786	1		0	0.0180431	2	1312.71	-6.98679	19.6964	0
	High	hQQTITIPAR	3	1	1	99028969	N-Term(TMT6plex)	0	0.599593	3	11.9361	0	0.00520972	3	1393.79	-13.6037	13.4962	0
	High	iSYIIGk	1	1	1	99028969	N-Term(TMT6plex); K7(TMT6plex)	0	0.519072	1		0	0.0592049	2	1251.79	-10.2716	24.2452	0
	High	HHRPGQQITLk	2	1	1	99028969	K11(TMT6plex)	0	0.607778	2	7.56765	0	0.00967344	3	1543.89	-9.61548	11.313	0
	High	vFALAANLIAIDSk	1	1	1	99028969	N-Term(TMT6plex); K14(TMT6plex)	0	0.343221	1		0	0.00875762	3	1904.15	-7.26609	35.1888	0
	High	tLNPEHLGQGGVQR	3	1	1	99028969	N-Term(TMT6plex)	0	0.79881	3	25.7106	0	0.00427422	3	1734.93	-8.82671	15.5638	0
	High	RQESLELIR	1	1	1	99028969		0				0	0.0383253	2	1143.64	-8.95066	14.0812	1
	High	dGALELAR	1	1	1	99028969	N-Term(TMT6plex)	0	1.83938	1		0	0.00909242	2	1073.61	-8.76554	17.5437	0
	High	aAVYNHFISDGVk	2	1	1	99028969	N-Term(TMT6plex); K13(TMT6plex)	0	0.369108	2	24.8061	0	0.00575555	3	1879.03	-10.8979	21.8366	0
	High	qkPDGIFQEDGPVIHQEMIGGFR	2	1	1	99028969	N-Term(TMT6plex); K2(TMT6plex)	0	0.508192	2	4.79704	0	0.00535707	4	3056.58	-9.10868	25.0933	0
	High	hIPVVTQGSNVQSLTQDDGVAk	3	1	1	99028969	N-Term(TMT6plex); K22(TMT6plex)	0	0.620377	3	5.79046	0	0.000257093	3	2751.48	-9.97484	21.6416	0
	High	fYHPDkEDGMLSk	3	1	1	99028969	N-Term(TMT6plex); K6(TMT6plex); K13(TMT6plex)	0	0.544206	3	7.52361	0	0.000125547	4	2254.2	-8.15351	20.8725	1
	High	vELkPGETLNVNFHLR	3	1	1	99028969	N-Term(TMT6plex); K4(TMT6plex)	0	0.543245	3	12.4856	0	0.000889436	3	2324.33	-9.11199	23.5616	0
	High	aGDFLENHYR	2	1	1	99028969	N-Term(TMT6plex)	0	1.05857	2	2.20125	0	0.0280795	3	1450.71	-9.28976	18.2587	0
	High	dIcEAQVNSLGR	1	1	1	99028969	N-Term(TMT6plex); C3(Carbamidomethyl)	0	0.354686	1		0	4.87692e-06	2	1590.79	-10.634	18.7469	0
	High	vFTVDHk	1	1	1	99028969	N-Term(TMT6plex); K7(TMT6plex)	0	0.278479	1		0	0.00455329	3	1303.77	-8.43109	16.8824	0
	High	iSLTHSLTR	2	1	1	99028969	N-Term(TMT6plex)	0	1.0168	2	68.6471	0	0.0238402	3	1256.74	-6.64421	12.2785	0
	High	hHRPGQQITLk	3	1	1	99028969	N-Term(TMT6plex); K11(TMT6plex)	0	0.577145	3	33.2449	0	0.0596078	4	1773.05	-8.74098	12.3515	0
	High	aDIGcTPGSGR	1	1	1	99028969	N-Term(TMT6plex); C5(Carbamidomethyl)	0	0.670274	1		0	0.0094646	2	1319.65	-9.01743	13.3533	0
	High	iGLHEVEVk	1	1	1	99028969	N-Term(TMT6plex); K9(TMT6plex)	0	3.39429	1		0	0.0137847	3	1481.9	-8.76676	18.8466	0
	High	lMNVFLk	1	1	1	99028969	N-Term(TMT6plex); K7(TMT6plex)	0	0.156417	1		0	0.0152234	2	1322.81	-9.32892	28.2071	0
	High	iWDVVEk	1	1	1	99028969	N-Term(TMT6plex); K7(TMT6plex)	0	0.680055	1		0	0.0134802	2	1346.79	-10.0133	26.0665	0
	High	vHQYFNVGLIQPGAVk	3	1	1	99028969	N-Term(TMT6plex); K16(TMT6plex)	0	0.659011	3	30.1106	0	0.000806814	3	2228.27	-10.225	24.9254	0
	High	sEETkENER	2	1	1	99028969	N-Term(TMT6plex); K5(TMT6plex)	0	1.75579	2	9.4102	0	0.0471888	3	1579.82	-8.90961	9.72569	1
	High	tLSTGVDR	1	1	1	99028969	N-Term(TMT6plex)	0	0.460487	1		0	0.0301911	2	1077.6	-8.75806	13.2514	0
	High	dScMGTLVVk	1	1	1	99028969	N-Term(TMT6plex); C3(Carbamidomethyl); K10(TMT6plex)	0	0.398363	1		0	0.000398108	2	1567.84	-10.158	20.7828	0
	High	gQGTLSVVTVYHAk	1	1	1	99028969	N-Term(TMT6plex); K14(TMT6plex)	0	0.452903	1		0	0.000159668	3	1918.1	-8.53847	19.7206	0
	High	gVFVLNkk	2	1	1	99028969	N-Term(TMT6plex); K7(TMT6plex); K8(TMT6plex)	0	0.362638	2	6.96821	0	0.0231633	2	1592.04	-9.48688	20.8506	1
	High	fYHPDkEDGmLSk	4	1	1	99028969	N-Term(TMT6plex); K6(TMT6plex); M10(Oxidation); K13(TMT6plex)	0	0.604027	4	38.8674	0	0.0398387	4	2270.19	-9.62014	18.2004	1
	High	sVQLMEk	1	1	1	99028969	N-Term(TMT6plex); K7(TMT6plex)	0	0.841643	1		0	0.0312523	2	1292.75	-8.63706	19.2633	0
	High	vSIRPAPETVk	3	1	1	99028969	N-Term(TMT6plex); K11(TMT6plex)	0	0.405632	3	1.92899	0	0.0137742	3	1655.01	-8.96545	16.2428	0
	High	iLLQGTPVAQMTEDAIDGERLk	1	1	1	99028969	N-Term(TMT6plex); K22(TMT6plex)	0	2.02319	1		0	0.00668138	3	2856.56	-10.4998	31.0537	1
	High	rHQQTITIPAR	1	1	1	99028969	N-Term(TMT6plex)	0	1.18748	1		0	0.0274441	3	1549.9	-8.95515	12.5335	1
	High	aEGkGQGTLSVVTVYHAk	1	1	1	99028969	N-Term(TMT6plex); K4(TMT6plex); K18(TMT6plex)	0	1.60253	1		0	0.017239	4	2532.45	-8.72258	18.9199	1
	High	SGSDEVQVk	1	1	1	99028969	K9(TMT6plex)	0	0.752169	1		0	0.0297471	2	1177.62	-7.02756	12.0518	0
	High	iLLQGTPVAQmTEDAIDGER	4	1	1	99028969	N-Term(TMT6plex); M11(Oxidation)	0	0.592509	4	15.5893	0	0.00343546	2	2402.23	-7.47006	27.8558	0
	High	tSQGLETQQR	1	1	1	99028969	N-Term(TMT6plex)	0	0.60486	1		0	0.0840953	2	1376.72	-8.21803	11.0537	0
	High	iLLQGTPVAQMTEDAIDGER	3	1	1	99028969	N-Term(TMT6plex)	0	0.699225	3	10.4891	0	0.00732542	2	2386.22	-11.4928	31.966	0
	High	fISHIk	2	1	1	99028969	N-Term(TMT6plex); K6(TMT6plex)	0	0.537907	2	6.52515	0	0.0766537	3	1202.76	-9.08135	17.2632	0
	High	dSNkNTLIIYLDk	2	1	1	99028969	N-Term(TMT6plex); K4(TMT6plex); K13(TMT6plex)	0	0.307975	2	64.6722	0	0.0105025	3	2224.29	-10.4	25.3412	1
	High	aGQYSSDLR	1	1	1	99028969	N-Term(TMT6plex)	0	0.941567	1		0	0.0790983	2	1225.63	-9.9309	14.4415	0
	High	wLILEk	1	1	1	99028969	N-Term(TMT6plex); K6(TMT6plex)	0	0.324671	1		0	0.0633684	2	1259.8	-9.40973	28.1214	0
	High	tGIPIVTSPYQIHFTk	1	1	1	99028969	N-Term(TMT6plex); K16(TMT6plex)	0	0.76419	1		0	0.013998	3	2260.29	-10.3574	25.9894	0
	High	VSIRPAPETVk	1	1	1	99028969	K11(TMT6plex)	0	0.738112	1		0	0.0509584	3	1425.85	-9.5512	13.6716	0
	High	vYSYYNLDETcIR	1	1	1	99028969	N-Term(TMT6plex); C11(Carbamidomethyl)	0	0.302907	1		0	0.0517047	2	1924.92	-7.63971	24.6768	0
	High	eEVPAADLSDQVPDTESETk	5	1	1	99028969	N-Term(TMT6plex); K20(TMT6plex)	0	0.389215	5	49.8885	0	0.00985681	2	2618.28	-9.12801	22.1416	0
	High	nYAGVFTDAGLTLk	7	1	1	99028969	N-Term(TMT6plex); K14(TMT6plex)	0	0.663799	7	12.1669	0	0.00335515	2	1928.07	-12.4685	28.3029	0
	High	aILYNYR	1	1	1	99028969	N-Term(TMT6plex)	0	0.411992	1		0	0.0806078	2	1141.65	-9.56842	19.8645	0
	High	qkPDGIFQEDGPVIHQEmIGGFR	1	1	1	99028969	N-Term(TMT6plex); K2(TMT6plex); M18(Oxidation)	0	0.46603	1		0	0.0113037	4	3072.57	-8.916	23.1188	0
	High	fYYIDDPDGLk	1	1	1	99028969	N-Term(TMT6plex); K11(TMT6plex)	0				0	0.0377797	3	1803.94	-9.28279	27.1269	0
	High	iLWESASLLR	1	1	1	99028969	N-Term(TMT6plex)	0	0.990566	1		0	0.0345263	2	1416.83	-10.2804	29.2163	0
	High	VHQYFNVGLIQPGAVk	2	1	1	99028969	K16(TMT6plex)	0	0.855703	2	11.0315	0	0.0440648	3	1999.11	-11.0161	23.2263	0
	High	aFLDccEYITQLR	2	1	1	99028969	N-Term(TMT6plex); C5(Carbamidomethyl); C6(Carbamidomethyl)	0	0.785081	2	32.4404	0	0.0832914	2	1917.92	-11.8865	27.1307	0
	High	EEVPAADLSDQVPDTESETk	2	1	1	99028969	K20(TMT6plex)	0	0.630721	2	38.0301	0	0.0715655	2	2389.13	-6.18481	20.8057	0
	High	fFkPAMPFDLMVYVTNPDGSPAR	2	1	1	99028969	N-Term(TMT6plex); K3(TMT6plex)	0	0.51673	2	38.9229	0	0.0208445	3	3058.56	-10.8006	35.8597	0
	High	eYVLPSFEVQLEPEEk	4	1	1	99028969	N-Term(TMT6plex); K16(TMT6plex)	0	0.386971	4	21.4068	0	0.0790968	2	2394.26	-8.80019	29.7326	0
	High	gSmILDIcTk	1	1	1	99028969	N-Term(TMT6plex); M3(Oxidation); C8(Carbamidomethyl); K10(TMT6plex)	0	0.694199	1		0	0.0787572	2	1611.87	-7.36271	22.179	0
	High	TGIPIVTSPYQIHFTk	1	1	1	99028969	K16(TMT6plex)	0	0.93009	1		0	0.0176713	3	2031.12	-11.5116	25.0463	0
	High	aDALVGk	1	1	1	99028969	N-Term(TMT6plex); K7(TMT6plex)	0	0.666689	1		0.000376	0.0905193	2	1131.7	-9.52085	18.2398	0
	High	NYAGVFTDAGLTLk	3	1	1	99028969	K14(TMT6plex)	0	0.786396	3	10.5205	0.000376	0.0901809	2	1698.92	-5.61863	44.3526	0
	High	rQESLELIR	1	1	1	99028969	N-Term(TMT6plex)	0	0.570643	1		0.001366	0.119744	3	1372.8	-9.31045	15.9664	1
	High	dVPDHk	1	1	1	99028969	N-Term(TMT6plex); K6(TMT6plex)	0	0.247652	1		0.001366	0.116223	3	1168.66	-9.97802	12.2657	0
	High	dPLTITVR	1	1	1	99028969	N-Term(TMT6plex)	0	0.665598	1		0.001366	0.114308	2	1143.68	-9.82329	20.6137	0
	High	dNIPEGR	1	1	1	99028969	N-Term(TMT6plex)	0	0.264249	1		0.001694	0.123974	2	1029.54	-8.20387	11.8947	0
	High	rQESLELIRk	1	1	1	99028969	N-Term(TMT6plex); K10(TMT6plex)	0	2.21859	1		0.002296	0.136599	4	1730.06	-6.53008	17.2738	2
	High	eAENLkVR	2	1	1	99028969	N-Term(TMT6plex); K6(TMT6plex)	0	2.19299	2	26.0187	0.002296	0.133053	3	1416.84	-9.49009	13.827	1
	High	iEADQGAR	1	1	1	99028969	N-Term(TMT6plex)	0	0.492906	1		0.002478	0.142987	2	1088.58	-8.89009	11.5971	0
	High	aGQYSSDLRk	1	1	1	99028969	N-Term(TMT6plex); K10(TMT6plex)	0	1.54955	1		0.002478	0.15858	3	1582.88	-8.2558	15.3986	1
	High	vGLVAVDkGVFVLNkk	1	1	1	99028969	N-Term(TMT6plex); K8(TMT6plex); K15(TMT6plex); K16(TMT6plex)	0	2.63401	1		0.002478	0.137178	4	2602.66	-9.40932	26.7039	2
	High	lcHkDTcR	1	1	1	99028969	N-Term(TMT6plex); C2(Carbamidomethyl); K4(TMT6plex); C7(Carbamidomethyl)	0	2.246	1		0.002753	0.164606	4	1547.8	-9.12723	10.8707	1
	High	aQFILQGDAcVk	1	1	1	99028969	N-Term(TMT6plex); C10(Carbamidomethyl); K12(TMT6plex)	0	0.798999	1		0.002753	0.16208	3	1808	-9.41641	44.3597	0
	High	fFkPAmPFDLMVYVTNPDGSPAR	1	1	1	99028969	N-Term(TMT6plex); K3(TMT6plex); M6(Oxidation)	0	0.480929	1		0.003299	0.170215	3	3074.56	-7.91924	33.427	0
	High	gVFVLNk	1	1	1	99028969	N-Term(TMT6plex); K7(TMT6plex)	0	0.286026	1		0.003505	0.184277	2	1234.78	-8.6991	23.0047	0
	High	DGALELAR	1	1	1	99028969		0				0.004058	0.191886	2	844.446	-7.71266	16.4698	0
	High	HQQTITIPAR	1	1	1	99028969		0				0.00429	0.199244	2	1164.64	-8.33033	11.9257	0
	High	RDPLTITVR	1	1	1	99028969		0				0.005256	0.217904	2	1070.62	-8.96991	14.5548	1
	High	SGSDEVQVkQER	1	1	1	99028969	K9(TMT6plex)	0	2.37053	1		0.005965	0.2328	3	1590.81	-9.44962	11.0448	1
	High	rDPLTITVR	1	1	1	99028969	N-Term(TMT6plex)	0	0.727187	1		0.005965	0.231114	3	1299.78	-7.89081	16.5178	1
	High	tDPGEQAk	1	1	1	99028969	N-Term(TMT6plex); K8(TMT6plex)	0	0.5043	1		0.005965	0.230756	2	1303.72	-7.93394	11.7436	0
	High	vSIRPAPETVkkPQDAk	1	1	1	99028969	N-Term(TMT6plex); K11(TMT6plex); K12(TMT6plex); K17(TMT6plex)	0	3.07556	1		0.005965	0.227568	5	2780.69	-9.73597	17.0179	1
156120479	fructose-bisphosphate aldolase A [Bos taurus]	5.13681	8.79	1	3	3	3	3.05824	3	5.5033	364	39.4113	8.19189
	A2	Sequence	# PSMs	# Proteins	# Protein Groups	Protein Group Accessions	Modifications	ΔCn	126/129	126/129 Count	126/129 Variability [%]	q-Value	PEP	Charge	MH+ [Da]	ΔM [ppm]	RT [min]	# Missed Cleavages
	High	vDAkVEIIk	1	2	1	358411775	N-Term(TMT6plex); K4(TMT6plex); K9(TMT6plex)	0	0.656997	1		0	0.0311917	3	1702.09	-10.8164	23.6948	1
154707860	histone cluster 1, H1e [Bos taurus]	1.98036	4.29	6	1	1	1	4.04574	1		210	21.3376	10.9751
	A2	Sequence	# PSMs	# Proteins	# Protein Groups	Protein Group Accessions	Modifications	ΔCn	126/129	126/129 Count	126/129 Variability [%]	q-Value	PEP	Charge	MH+ [Da]	ΔM [ppm]	RT [min]	# Missed Cleavages
	High	dVILYEk	1	1	1	27806815	N-Term(TMT6plex); K7(TMT6plex)	0	0.389311	1		0	0.0227306	2	1337.8	-8.99778	22.1136	0
	High	eAHLPVIENk	2	1	1	27806815	N-Term(TMT6plex); K10(TMT6plex)	0	1.79819	2	23.534	0	0.00628817	3	1607.93	-11.4907	18.3645	0
	High	sVEDcAAk	1	1	1	27806815	N-Term(TMT6plex); C5(Carbamidomethyl); K8(TMT6plex)	0	0.385084	1		0	0.0074317	2	1337.7	-12.3348	13.7046	0
	High	sGVTcQk	1	1	1	27806815	N-Term(TMT6plex); C5(Carbamidomethyl); K7(TMT6plex)	0	0.658685	1		0	0.0646778	2	1237.69	-8.83767	11.7571	0
	High	fPLAGLEENYcR	1	1	1	27806815	N-Term(TMT6plex); C11(Carbamidomethyl)	0	0.34287	1		0	0.0672363	2	1697.83	-12.0441	26.8251	0
	High	vSPYVPWIEETMR	2	1	1	27806815	N-Term(TMT6plex)	0	0.584874	2	1.65951	0	0.0478953	3	1835.94	-8.57672	29.9114	0
	High	nPDADkSPWcYTTDPR	2	1	1	27806815	N-Term(TMT6plex); K6(TMT6plex); C10(Carbamidomethyl)	0	0.729647	2	21.0212	0	0.059591	3	2381.14	-7.68443	20.5469	1
	High	aPWcYTTNSEVR	1	1	1	27806815	N-Term(TMT6plex); C4(Carbamidomethyl)	0	0.470399	1		0.001366	0.113944	2	1712.81	-11.5898	20.9362	0
	High	lFREPSQADIALLk	1	1	1	27806815	N-Term(TMT6plex); K14(TMT6plex)	0	1.86001	1		0.002478	0.153616	3	2059.21	-8.8637	26.5922	1
	High	nPDGEPRPWcFTTDPQkR	1	1	1	27806815	N-Term(TMT6plex); C10(Carbamidomethyl); K17(TMT6plex)	0	0.718309	1		0.003299	0.171142	4	2659.32	-8.21425	19.8713	1
	High	wEFcDIPR	1	1	1	27806815	N-Term(TMT6plex); C4(Carbamidomethyl)	0	1.31284	1		0.004805	0.209298	2	1351.65	-8.763	25.5042	0
153791660	extracellular matrix protein 1 precursor [Bos taurus]	3.84506	6.38	1	3	3	4	1.43027	4	44.4172	517	57.6	7.38623
	A2	Sequence	# PSMs	# Proteins	# Protein Groups	Protein Group Accessions	Modifications	ΔCn	126/129	126/129 Count	126/129 Variability [%]	q-Value	PEP	Charge	MH+ [Da]	ΔM [ppm]	RT [min]	# Missed Cleavages
	High	aASPSALQVLANVLDGR	1	1	1	115495539	N-Term(TMT6plex)	0	0.643841	1		0	0.0210225	3	1911.07	-6.78571	34.3558	0
148238309	fructose-bisphosphate aldolase C [Bos taurus]	1.63405	6.32	1	1	1	3	1.16238	3	37.9921	364	39.3572	6.65381
	A2	Sequence	# PSMs	# Proteins	# Protein Groups	Protein Group Accessions	Modifications	ΔCn	126/129	126/129 Count	126/129 Variability [%]	q-Value	PEP	Charge	MH+ [Da]	ΔM [ppm]	RT [min]	# Missed Cleavages
	High	mNDPLPAPSQPIVFk	2	1	1	114052108	N-Term(TMT6plex); K15(TMT6plex)	0	0.526156	2	11.8981	0	0.00557809	2	2112.18	-7.7096	26.5631	0
	High	lDTTETEk	1	1	1	114052108	N-Term(TMT6plex); K8(TMT6plex)	0	0.230506	1		0	0.00165249	2	1394.76	-10.7174	16.3702	0
	High	mNDPLPAPSQPIVFk	2	1	1	114052108	M1(Oxidation); K15(TMT6plex)	0	0.836253	2	10.3841	0	0.0825519	2	1899.01	-7.13541	24.2898	0
	High	MNDPLPAPSQPIVFk	1	1	1	114052108	K15(TMT6plex)	0	0.725048	1		0.001694	0.124306	2	1883.01	-9.96133	25.2406	0
148238273	inter-alpha-trypsin inhibitor heavy chain H2 precursor [Bos taurus]	9.51319	10.04	1	9	9	9	0.613086	9	28.006	946	106.12	7.94287
	A2	Sequence	# PSMs	# Proteins	# Protein Groups	Protein Group Accessions	Modifications	ΔCn	126/129	126/129 Count	126/129 Variability [%]	q-Value	PEP	Charge	MH+ [Da]	ΔM [ppm]	RT [min]	# Missed Cleavages
	High	vkDFATVYVEAIk	5	1	1	75832056	N-Term(TMT6plex); K2(TMT6plex); K13(TMT6plex)	0	0.409097	5	12.8611	0	0.00256257	3	2170.29	-8.99989	27.7647	1
	High	vkDFATVYVEAIkDSGR	5	1	1	75832056	N-Term(TMT6plex); K2(TMT6plex); K13(TMT6plex)	0	0.723878	5	6.5327	0	1.09521e-05	3	2585.47	-6.41781	28.2842	2
	High	vSILAAIDEASkk	7	1	1	75832056	N-Term(TMT6plex); K12(TMT6plex); K13(TMT6plex)	0	0.554623	7	7.26864	0	0.000134017	3	2032.24	-9.30895	28.1398	1
	High	vQELQDk	1	2	1	75832056	N-Term(TMT6plex); K7(TMT6plex)	0	0.290424	1		0	0.0287059	2	1317.76	-10.1865	17.4361	0
	High	qEmHkDLEEVk	2	2	1	75832056	N-Term(TMT6plex); M3(Oxidation); K5(TMT6plex); K11(TMT6plex)	0	0.157129	2	32.004	0	0.00273405	4	2089.14	-9.97414	14.5631	1
	High	vQELQDkLSPLAQELRDR	2	2	1	75832056	N-Term(TMT6plex); K7(TMT6plex)	0	3.09234	2	48.9011	0	0.0724655	4	2596.47	-4.44041	26.7892	2
	High	qkVQELQDkLSPLAQELR	2	2	1	75832056	N-Term(TMT6plex); K2(TMT6plex); K9(TMT6plex)	0	5.08894	2	17.8331	0	0.0096178	3	2810.64	-10.8279	26.3599	2
	High	qkVQELQDk	2	2	1	75832056	N-Term(TMT6plex); K2(TMT6plex); K9(TMT6plex)	0	0.504845	2	2.99537	0	0.00289313	2	1803.08	-10.5333	15.6331	1
	High	eGGGSLAEYHAk	2	2	1	75832056	N-Term(TMT6plex); K12(TMT6plex)	0	0.504502	2	40.7095	0	0.000383433	3	1676.89	-9.35622	14.9771	0
	High	eQLGPVTQEFWDNLEk	4	2	1	75832056	N-Term(TMT6plex); K16(TMT6plex)	0	0.394991	4	32.528	0	0.000349225	3	2391.24	-7.32408	31.1678	0
	High	dFATVYVEAIkDSGR	2	1	1	75832056	N-Term(TMT6plex); K11(TMT6plex)	0	1.06221	2	89.5487	0	0.00193227	3	2129.15	-6.49012	28.0144	1
	High	vAPLGEEFREGAR	1	2	1	75832056	N-Term(TMT6plex)	0	3.43629	1		0	0.0265941	3	1659.89	-8.32693	18.8649	1
	High	vQELQDkLSPLAQELR	1	2	1	75832056	N-Term(TMT6plex); K7(TMT6plex)	0	1.32939	1		0	0.0125453	3	2325.34	-7.8843	27.5879	1
	High	wHEEVEIYR	2	2	1	75832056	N-Term(TMT6plex)	0	0.946201	2	41.4477	0	0.062989	3	1489.75	-10.6296	19.3211	0
	High	qQLAPYSDDLR	1	1	1	75832056	N-Term(TMT6plex)	0	0.600415	1		0	0.00305789	2	1534.79	-7.88135	19.247	0
	High	lSPLAQELRDR	1	2	1	75832056	N-Term(TMT6plex)	0	3.14526	1		0	0.080775	3	1526.87	-8.28493	19.9002	1
	High	lLDNWDTLASTLSk	3	2	1	75832056	N-Term(TMT6plex); K14(TMT6plex)	0	0.420163	3	14.3865	0	0.00447028	2	2035.13	-10.2041	33.6042	0
	High	vQPYLDEFQkk	3	1	1	75832056	N-Term(TMT6plex); K10(TMT6plex); K11(TMT6plex)	0	0.836156	3	12.6519	0	0.00108114	2	2082.2	-7.98501	23.5079	1
	High	qQLAPYSDDLRQR	1	1	1	75832056	N-Term(TMT6plex)	0	1.9014	1		0	0.00936383	3	1818.94	-11.9769	17.0837	1
	High	dLEEVkQk	1	2	1	75832056	N-Term(TMT6plex); K6(TMT6plex); K8(TMT6plex)	0	0.955557	1		0	0.0855199	3	1676	-11.7919	17.4259	1
	High	qkVAPLGEEFR	1	2	1	75832056	N-Term(TMT6plex); K2(TMT6plex)	0	2.31466	1		0	0.0154891	3	1732	-8.24784	18.6261	1
	High	dSGRDYVAQFEASALGk	1	1	1	75832056	N-Term(TMT6plex); K17(TMT6plex)	0	0.677478	1		0	0.0312123	3	2272.17	-10.3073	26.7366	1
	High	eQLGPVTQEFWDNLEkETASLR	2	2	1	75832056	N-Term(TMT6plex); K16(TMT6plex)	0	0.150371	2	12.7379	0	0.00283321	3	3048.58	-8.75307	34.9996	1
	High	qEMHkDLEEVk	2	2	1	75832056	N-Term(TMT6plex); K5(TMT6plex); K11(TMT6plex)	0	0.538045	2	9.25882	0	0.0247711	4	2073.14	-11.0907	16.331	1
	High	dYVAQFEASALGk	3	1	1	75832056	N-Term(TMT6plex); K13(TMT6plex)	0	0.399153	3	16.8133	0	0.0536574	2	1856.99	-12.5439	29.166	0
	High	vREQLGPVTQEFWDNLEk	3	2	1	75832056	N-Term(TMT6plex); K18(TMT6plex)	0	0.740124	3	28.5276	0	0.00390677	3	2646.4	-10.0023	29.2618	1
	High	vSILAAIDEASk	4	1	1	75832056	N-Term(TMT6plex); K12(TMT6plex)	0	0.814877	4	26.6161	0	0.0146549	2	1674.98	-13.4558	29.3924	0
	High	akPVLEDLR	1	1	1	75832056	N-Term(TMT6plex); K2(TMT6plex)	0	9.27648	1		0	0.0593726	3	1498.92	-7.8389	18.672	0
	High	qkVAPLGEEFREGAR	1	2	1	75832056	N-Term(TMT6plex); K2(TMT6plex)	0	3.57164	1		0.000738	0.0960147	4	2145.19	-10.8094	17.1515	2
	High	LLDNWDTLASTLSk	1	2	1	75832056	K14(TMT6plex)	0	1.1182	1		0.001079	0.103709	2	1805.96	-11.8545	29.7925	0
	High	aHVETLR	2	1	1	75832056	N-Term(TMT6plex)	0	0.73132	2	22.707	0.001366	0.114651	2	1054.61	-7.44608	10.9271	0
	High	vQPYLDEFQk	2	2	1	75832056	N-Term(TMT6plex); K10(TMT6plex)	0	0.488916	2	57.7796	0.001366	0.10591	2	1724.94	-10.9315	25.0404	0
	High	LEALkEGGGSLAEYHAk	1	2	1	75832056	K5(TMT6plex); K17(TMT6plex)	0	2.82885	1		0.00429	0.19837	4	2231.22	-9.36091	17.7934	1
	High	vSILAAIDEASkkLNAQ	1	1	1	75832056	N-Term(TMT6plex); K12(TMT6plex); K13(TMT6plex)	0	1.59591	1		0.00429	0.200239	3	2458.45	-12.3306	33.189	2
148232266	fibulin-1 precursor [Bos taurus]	2.34583	5.95	1	3	3	4	2.09553	4	26.9734	706	77.4784	5.05908
	A2	Sequence	# PSMs	# Proteins	# Protein Groups	Protein Group Accessions	Modifications	ΔCn	126/129	126/129 Count	126/129 Variability [%]	q-Value	PEP	Charge	MH+ [Da]	ΔM [ppm]	RT [min]	# Missed Cleavages
	High	vcEGVTck	2	1	1	262205546	N-Term(TMT6plex); C2(Carbamidomethyl); C7(Carbamidomethyl); K8(TMT6plex)	0	0.693372	2	7.96907	0	0.000931897	2	1410.74	-8.12707	15.6615	0
	High	gGSASTWLTAFALR	1	1	1	262205546	N-Term(TMT6plex)	0	0.550321	1		0	0.00198466	2	1666.89	-10.5867	30.6169	0
	High	dSFVPNTGTAR	1	1	1	262205546	N-Term(TMT6plex)	0	0.853758	1		0	0.0754747	2	1393.71	-8.94871	17.3636	0
	High	sNFIGYk	1	1	1	262205546	N-Term(TMT6plex); K7(TMT6plex)	0	0.411509	1		0	0.0341969	2	1286.74	-7.78943	20.4551	0
	High	iTHYNFLILSk	1	1	1	262205546	N-Term(TMT6plex); K11(TMT6plex)	0	0.438134	1		0	0.0300058	3	1807.07	-10.9856	26.3669	0
	High	nkGDLYHYk	2	1	1	262205546	N-Term(TMT6plex); K2(TMT6plex); K9(TMT6plex)	0	0.574952	2	11.2033	0.002296	0.132262	4	1825.04	-9.78266	17.3095	1
	High	vLGQISk	1	1	1	262205546	N-Term(TMT6plex); K7(TMT6plex)	0	0.563661	1		0.002478	0.158399	2	1202.78	-5.40912	19.9235	0
	High	sLLPVTkPEIR	1	1	1	262205546	N-Term(TMT6plex); K7(TMT6plex)	0	1.37011	1		0.002753	0.1627	3	1711.07	-9.58625	22.1378	0
	High	wLSEEQR	1	1	1	262205546	N-Term(TMT6plex)	0	1.48909	1		0.003299	0.170165	2	1176.61	-10.1264	18.8969	0
	High	aDEHHk	1	1	1	262205546	N-Term(TMT6plex); K6(TMT6plex)	0	7.35503	1		0.004058	0.192923	3	1194.65	-7.34375	7.66213	0
	High	iVHFGTR	1	1	1	262205546	N-Term(TMT6plex)	0	0.344159	1		0.00959	0.254368	3	1058.62	-9.02333	15.5659	0
139948632	immunoglobulin lambda-like polypeptide 1 precursor [Bos taurus]	17.8464	21.28	1	2	5	20	6.29197	4	106.866	235	24.7482	6.99072
	A2	Sequence	# PSMs	# Proteins	# Protein Groups	Protein Group Accessions	Modifications	ΔCn	126/129	126/129 Count	126/129 Variability [%]	q-Value	PEP	Charge	MH+ [Da]	ΔM [ppm]	RT [min]	# Missed Cleavages
	High	hLVDEPQNLIk	111	1	1	30794280	N-Term(TMT6plex); K11(TMT6plex)	0	0.631406	110	24.9889	0	0.000253163	2	1764.03	-9.1375	20.0707	0
	High	eYEATLEEccAk	30	1	1	30794280	N-Term(TMT6plex); C9(Carbamidomethyl); C10(Carbamidomethyl); K12(TMT6plex)	0	0.441726	30	39.7779	0	1.36599e-05	2	1960.92	-11.3035	19.7539	0
	High	qTALVELLKHkPk	4	1	1	30794280	N-Term(TMT6plex); K11(TMT6plex); K13(TMT6plex)	0	1.0417	4	20.4939	0	0.00251184	5	2192.4	-5.93413	22.0566	1
	High	lVNELTEFAk	83	1	1	30794280	N-Term(TMT6plex); K10(TMT6plex)	0	0.580372	82	19.7982	0	0.000226366	2	1621.94	-8.72712	28.5221	0
	High	HLVDEPQNLIk	12	1	1	30794280	K11(TMT6plex)	0	1.19995	12	14.305	0	0.000123088	2	1534.87	-8.13657	18.3533	0
	High	qTALVELLk	21	1	1	30794280	N-Term(TMT6plex); K9(TMT6plex)	0	0.708445	21	18.9679	0	0.000656039	2	1472.93	-10.1429	26.4496	0
	High	dTHkSEIAHR	13	1	1	30794280	N-Term(TMT6plex); K4(TMT6plex)	0	1.59169	13	13.3592	0	0.00827206	4	1651.91	-9.64653	9.37358	1
	High	vHkEccHGDLLEcADDR	4	1	1	30794280	N-Term(TMT6plex); K3(TMT6plex); C5(Carbamidomethyl); C6(Carbamidomethyl); C13(Carbamidomethyl)	0	0.49273	4	36.3385	0	0.000297452	4	2572.19	-6.90595	15.4186	1
	High	rHPYFYAPELLYYANk	75	1	1	30794280	N-Term(TMT6plex); K16(TMT6plex)	0	0.379209	74	44.3328	0	0.000913585	3	2503.35	-2.99905	34.3368	1
	High	aEFVEVTkLVTDLTk	3	1	1	30794280	N-Term(TMT6plex); K8(TMT6plex); K15(TMT6plex)	0	2.71092	3	21.4283	0	1.04494e-05	3	2380.4	-11.8242	34.5419	1
	High	eccHGDLLEcADDR	6	1	1	30794280	N-Term(TMT6plex); C2(Carbamidomethyl); C3(Carbamidomethyl); C10(Carbamidomethyl)	0	0.46154	6	80.7967	0	7.1593e-09	2	1978.81	-9.89966	16.4895	0
	High	lGEYGFQNALIVR	34	1	1	30794280	N-Term(TMT6plex)	0	0.725879	34	4.74204	0	1.81817e-06	2	1708.94	-8.07845	39.7363	0
	High	yIcDNQDTISSk	49	1	1	30794280	N-Term(TMT6plex); C3(Carbamidomethyl); K12(TMT6plex)	0	0.625013	49	15.759	0	0.000103053	2	1901.95	-8.98343	19.5817	0
	High	VHkEccHGDLLEcADDR	2	1	1	30794280	K3(TMT6plex); C5(Carbamidomethyl); C6(Carbamidomethyl); C13(Carbamidomethyl)	0	0.817413	2	63.2044	0	8.68338e-06	3	2343.02	-10.6631	13.6211	1
	High	eTYGDMADccEk	10	1	1	30794280	N-Term(TMT6plex); C9(Carbamidomethyl); C10(Carbamidomethyl); K12(TMT6plex)	0	0.485992	10	104.78	0	0.000109314	2	1936.83	-10.5907	18.2055	0
	High	tcVADESHAGcEk	3	1	1	30794280	N-Term(TMT6plex); C2(Carbamidomethyl); C11(Carbamidomethyl); K13(TMT6plex)	0	3.85951	2	14.406	0	0.000650462	3	1921.9	-9.23797	12.6871	0
	High	RHPEYAVSVLLR	7	1	1	30794280		0				0	0.00327349	3	1439.8	-10.7953	17.9847	1
	High	dAFLGSFLYEYSR	44	1	1	30794280	N-Term(TMT6plex)	0	0.511553	44	42.8709	0	0.00209878	2	1796.89	-10.5443	31.6856	0
	High	TcVADESHAGcEk	4	1	1	30794280	C2(Carbamidomethyl); C11(Carbamidomethyl); K13(TMT6plex)	0	7.93519	4	12.2614	0	8.83864e-05	2	1692.74	-5.09089	10.5641	0
	High	kQTALVELLk	8	1	1	30794280	N-Term(TMT6plex); K10(TMT6plex)	0	1.30793	4	10.5766	0	0.000195967	2	1601.03	-8.41604	22.3678	1
	High	dTHKSEIAHR	4	1	1	30794280	N-Term(TMT6plex)	0	1.61041	4	38.5663	0	0.0199515	4	1422.76	-6.67533	6.17389	1
	High	lKHLVDEPQNLIk	4	1	1	30794280	N-Term(TMT6plex); K13(TMT6plex)	0	1.93837	2	14.3939	0	0.00067391	3	2005.21	-7.29613	19.5663	1
	High	lcVLHEk	44	1	1	30794280	N-Term(TMT6plex); C2(Carbamidomethyl); K7(TMT6plex)	0	0.559406	44	13.8931	0	0.0202441	2	1356.79	-10.6007	16.9105	0
	High	qNcDQFEk	6	1	1	30794280	N-Term(TMT6plex); C3(Carbamidomethyl); K8(TMT6plex)	0	0.556176	6	23.9888	0	0.00531817	2	1526.76	-7.44078	16.1379	0
	High	rHPEYAVSVLLR	150	1	1	30794280	N-Term(TMT6plex)	0	0.652751	148	27.4824	0	0.00149069	3	1668.96	-9.9339	29.3291	1
	High	aEFVEVTk	40	1	1	30794280	N-Term(TMT6plex); K8(TMT6plex)	0	0.595937	40	8.57717	0	0.00460578	2	1380.8	-7.90061	36.638	0
	High	hPEYAVSVLLR	3	1	1	30794280	N-Term(TMT6plex)	0	0.916485	3	30.3484	0	0.00904973	3	1512.86	-9.83934	21.4284	0
	High	vASLRETYGDmADccEk	3	1	1	30794280	N-Term(TMT6plex); M11(Oxidation); C14(Carbamidomethyl); C15(Carbamidomethyl); K17(TMT6plex)	0	8.74919	3	74.73	0	0.00734206	3	2479.15	-7.21553	18.4544	1
	High	rPcFSALTPDETYVPk	77	1	1	30794280	N-Term(TMT6plex); C3(Carbamidomethyl); K16(TMT6plex)	0	0.714399	77	20.4659	0	0.00642916	3	2339.23	-5.79492	43.4274	0
	High	ETYGDMADccEk	1	1	1	30794280	C9(Carbamidomethyl); C10(Carbamidomethyl); K12(TMT6plex)	0	0.738222	1		0	0.0105662	2	1707.67	-8.31344	16.5478	0
	High	hPYFYAPELLYYANk	31	1	1	30794280	N-Term(TMT6plex); K15(TMT6plex)	0	0.635089	31	21.534	0	0.00356657	3	2347.23	-9.65378	29.1121	0
	High	hkPkATEEQLk	3	1	1	30794280	N-Term(TMT6plex); K2(TMT6plex); K4(TMT6plex); K11(TMT6plex)	0	1.82975	3	3.84722	0	0.0210425	5	2225.36	-10.5401	13.4144	1
	High	dLGEEHFk	21	1	1	30794280	N-Term(TMT6plex); K8(TMT6plex)	0	0.539826	21	20.0905	0	0.0233807	3	1432.77	-9.52115	45.8473	0
	High	ccTESLVNR	3	1	1	30794280	N-Term(TMT6plex); C1(Carbamidomethyl); C2(Carbamidomethyl)	0	0.563902	3	3.16076	0	0.00342831	2	1367.64	-12.0459	14.271	0
	High	hkPKATEEQLk	6	1	1	30794280	N-Term(TMT6plex); K2(TMT6plex); K11(TMT6plex)	0	1.43498	3	20.6267	0	0.042142	4	1996.2	-7.72324	12.9171	1
	High	fKDLGEEHFk	47	1	1	30794280	N-Term(TMT6plex); K10(TMT6plex)	0	1.03261	28	16.3345	0	9.51416e-05	2	1707.93	-7.37116	19.5938	1
	High	vHkEccHGDLLEcADDRADLAk	8	1	1	30794280	N-Term(TMT6plex); K3(TMT6plex); C5(Carbamidomethyl); C6(Carbamidomethyl); C13(Carbamidomethyl); K22(TMT6plex)	0	12.552	7	80.82	0	0.00180765	5	3299.63	-7.17748	18.4783	2
	High	lkHLVDEPQNLIk	4	1	1	30794280	N-Term(TMT6plex); K2(TMT6plex); K13(TMT6plex)	0	1.35788	4	32.2956	0	0.00176515	3	2234.36	-10.1667	22.2632	1
	High	lcVLHEkTPVSEkVTk	3	1	1	30794280	N-Term(TMT6plex); C2(Carbamidomethyl); K7(TMT6plex); K13(TMT6plex); K16(TMT6plex)	0	8.49815	3	18.6875	0	0.000146261	4	2784.67	-5.01293	19.5524	2
	High	fkDLGEEHFk	218	1	1	30794280	N-Term(TMT6plex); K2(TMT6plex); K10(TMT6plex)	0	0.578299	218	9.80726	0	0.0237361	4	1937.09	-9.4584	20.7134	1
	High	eTYGDMADccEkQEPER	4	1	1	30794280	N-Term(TMT6plex); C9(Carbamidomethyl); C10(Carbamidomethyl); K12(TMT6plex)	0	0.235544	4	5.35676	0	0.000138227	3	2576.12	-9.65052	16.668	1
	High	YIcDNQDTISSk	3	1	1	30794280	C3(Carbamidomethyl); K12(TMT6plex)	0	1.4765	3	42.439	0	0.00958582	2	1672.79	-8.84664	15.7182	0
	High	aTEEQLk	23	1	1	30794280	N-Term(TMT6plex); K7(TMT6plex)	0	0.612796	23	7.49477	0	0.0464086	2	1276.74	-7.98034	14.6633	0
	High	lkPDPNTLcDEFkADEk	110	1	1	30794280	N-Term(TMT6plex); K2(TMT6plex); C9(Carbamidomethyl); K13(TMT6plex); K17(TMT6plex)	0	0.668528	110	9.50204	0	0.00360523	4	2936.59	-9.98361	24.3929	1
	High	yLYEIAR	34	2	1	30794280	N-Term(TMT6plex)	0				0	0.0392029	2	1156.65	-7.36486	22.4082	0
	High	eKVLTSSAR	4	1	1	30794280	N-Term(TMT6plex)	0	0.884641	4	38.1836	0	0.0158771	2	1219.71	-8.05781	10.7192	1
	High	VASLRETYGDmADccEk	1	1	1	30794280	M11(Oxidation); C14(Carbamidomethyl); C15(Carbamidomethyl); K17(TMT6plex)	0	3.20369	1		0	0.00496945	3	2249.98	-8.99543	15.1165	1
	High	sHcIAEVEk	2	1	1	30794280	N-Term(TMT6plex); C3(Carbamidomethyl); K9(TMT6plex)	0	3.49988	2	66.0568	0	0.0117652	3	1530.82	-8.64718	14.0835	0
	High	lVTDLTk	35	1	1	30794280	N-Term(TMT6plex); K7(TMT6plex)	0	0.5981	35	5.68601	0	0.0327479	2	1247.79	-7.54276	38.5034	0
	High	lKPDPNTLcDEFkADEk	7	1	1	30794280	N-Term(TMT6plex); C9(Carbamidomethyl); K13(TMT6plex); K17(TMT6plex)	0	0.909657	5	52.2436	0	0.00971074	4	2707.43	-8.81148	22.8483	1
	High	lFTFHADIcTLPDTEk	14	1	1	30794280	N-Term(TMT6plex); C9(Carbamidomethyl); K16(TMT6plex)	0	0.42177	14	28.2992	0	0.000161983	3	2366.22	-9.53589	27.6235	0
	High	vPQVSTPTLVEVSR	4	1	1	30794280	N-Term(TMT6plex)	0	1.20093	4	17.623	0	3.04988e-05	2	1740.99	-7.43131	23.2934	0
	High	lcVLHEkTPVSEk	3	1	1	30794280	N-Term(TMT6plex); C2(Carbamidomethyl); K7(TMT6plex); K13(TMT6plex)	0	4.33753	2	50.7888	0	0.000609315	4	2227.29	-9.23661	18.3919	1
	High	aEFVEVTKLVTDLTk	4	1	1	30794280	N-Term(TMT6plex); K15(TMT6plex)	0	0.665251	4	6.19203	0	0.00902686	3	2151.25	-8.21853	32.686	1
	High	eTYGDmADccEk	10	1	1	30794280	N-Term(TMT6plex); M6(Oxidation); C9(Carbamidomethyl); C10(Carbamidomethyl); K12(TMT6plex)	0	0.230486	10	29.4641	0	0.0021073	3	1952.83	-9.62595	15.2745	0
	High	qEPERNEcFLSHkDDSPDLPk	3	1	1	30794280	N-Term(TMT6plex); C8(Carbamidomethyl); K13(TMT6plex); K21(TMT6plex)	0	6.65971	3	53.8374	0	0.0255953	5	3228.63	-8.5739	19.0761	2
	High	hLVDEPQNLIkQNcDQFEk	2	1	1	30794280	N-Term(TMT6plex); K11(TMT6plex); C14(Carbamidomethyl); K19(TMT6plex)	0	9.63957	2	73.4331	0	0.00142425	4	3042.6	-9.66195	22.2614	1
	High	vTKccTESLVNR	1	1	1	30794280	N-Term(TMT6plex); C4(Carbamidomethyl); C5(Carbamidomethyl)	0	1.14169	1		0	0.0328766	3	1695.85	-11.0603	13.7989	1
	High	lkEccDkPLLEk	87	1	1	30794280	N-Term(TMT6plex); K2(TMT6plex); C4(Carbamidomethyl); C5(Carbamidomethyl); K7(TMT6plex); K12(TMT6plex)	0	0.649507	87	10.921	0	0.00201096	3	2449.41	-10.4497	19.2178	1
	High	yLYEIARR	1	2	1	30794280	N-Term(TMT6plex)	0				0	0.03755	3	1312.74	-9.83533	19.0549	1
	High	dDPHAcYSTVFDk	36	1	1	30794280	N-Term(TMT6plex); C6(Carbamidomethyl); K13(TMT6plex)	0	0.380808	36	29.5867	0	5.56367e-05	3	2012.96	-7.60777	45.7315	0
	High	FPkAEFVEVTk	1	1	1	30794280	K3(TMT6plex); K11(TMT6plex)	0	1.55749	1		0	0.00959838	3	1753.02	-8.33949	21.7632	1
	High	cASIQKFGER	1	1	1	30794280	N-Term(TMT6plex); C1(Carbamidomethyl)	0	0.907462	1		0	0.0510255	3	1424.74	-10.2409	14.4376	1
	High	ccTkPESER	5	1	1	30794280	C1(Carbamidomethyl); C2(Carbamidomethyl); K4(TMT6plex)	0	0.652149	5	10.1521	0	0.0198958	3	1395.65	-5.76867	8.59525	0
	High	lkPDPNTLcDEFk	39	1	1	30794280	N-Term(TMT6plex); K2(TMT6plex); C9(Carbamidomethyl); K13(TMT6plex)	0	0.386344	39	21.892	0	0.00536526	3	2264.24	-7.54704	45.5656	0
	High	lcVLHEKTPVSEk	5	1	1	30794280	N-Term(TMT6plex); C2(Carbamidomethyl); K13(TMT6plex)	0	1.0479	5	19.6507	0	0.00524875	4	1998.13	-9.70096	17.078	1
	High	sLHTLFGDELck	2	1	1	30794280	N-Term(TMT6plex); C11(Carbamidomethyl); K12(TMT6plex)	0	1.73252	2	172.213	0	0.0128226	3	1878	-8.30555	24.8176	0
	High	vASLRETYGDMADccEk	2	1	1	30794280	N-Term(TMT6plex); C14(Carbamidomethyl); C15(Carbamidomethyl); K17(TMT6plex)	0	12.9307	2	56.6908	0	0.00127592	3	2463.14	-12.573	21.7107	1
	High	eTYGDmADccEkQEPER	2	1	1	30794280	N-Term(TMT6plex); M6(Oxidation); C9(Carbamidomethyl); C10(Carbamidomethyl); K12(TMT6plex)	0	0.274854	2	22.2075	0	0.013865	3	2592.13	-6.16935	14.2552	1
	High	ccAADDk	1	1	1	30794280	N-Term(TMT6plex); C1(Carbamidomethyl); C2(Carbamidomethyl); K7(TMT6plex)	0	0.420852	1		0	0.0243299	2	1297.62	-7.07389	11.566	0
	High	eccDkPLLEk	5	1	1	30794280	N-Term(TMT6plex); C2(Carbamidomethyl); C3(Carbamidomethyl); K5(TMT6plex); K10(TMT6plex)	0	0.522503	5	19.2561	0	0.08071	2	1979.07	-10.5248	18.5105	0
	High	tVMENFVAFVDk	57	1	1	30794280	N-Term(TMT6plex); K12(TMT6plex)	0	0.457254	57	23.5116	0	0.000479095	2	1858	-8.31858	32.5217	0
	High	dDPHAcYSTVFDkLk	5	1	1	30794280	N-Term(TMT6plex); C6(Carbamidomethyl); K13(TMT6plex); K15(TMT6plex)	0	1.30591	5	17.1799	0	0.000433363	4	2483.3	-9.29051	23.4643	1
	High	ccAADDkEAcFAVEGPk	2	1	1	30794280	C1(Carbamidomethyl); C2(Carbamidomethyl); K7(TMT6plex); C10(Carbamidomethyl); K17(TMT6plex)	0	2.57037	2	14.7072	0	0.0318726	3	2386.11	-7.76171	18.8485	1
	High	LcVLHEkTPVSEkVTk	3	1	1	30794280	C2(Carbamidomethyl); K7(TMT6plex); K13(TMT6plex); K16(TMT6plex)	0	2.27198	3	4.27381	0	0.00862684	4	2555.5	-8.67539	17.6687	2
	High	cASIQkFGER	1	1	1	30794280	N-Term(TMT6plex); C1(Carbamidomethyl); K6(TMT6plex)	0	0.736371	1		0	0.00433742	3	1653.9	-9.72523	17.0946	1
	High	LGEYGFQNALIVR	2	1	1	30794280		0				0	0.00921683	2	1479.78	-7.20622	24.48	0
	High	lAkEYEATLEEccAk	6	1	1	30794280	N-Term(TMT6plex); K3(TMT6plex); C12(Carbamidomethyl); C13(Carbamidomethyl); K15(TMT6plex)	0	1.46983	6	7.82918	0	0.000720646	3	2502.29	-10.2547	23.1152	1
	High	kVPQVSTPTLVEVSR	8	1	1	30794280	K1(TMT6plex)	0	1.13164	4	20.6193	0	0.000660675	2	1869.08	-10.8403	18.8947	1
	High	ccTESLVNR	7	1	1	30794280	C1(Carbamidomethyl); C2(Carbamidomethyl)	0				0	0.0202262	2	1138.49	-9.13745	11.5794	0
	High	yNGVFQEccQAEDk	2	1	1	30794280	N-Term(TMT6plex); C8(Carbamidomethyl); C9(Carbamidomethyl); K14(TMT6plex)	0	0.289173	2	17.0509	0	0.0198783	2	2206.01	-10.5881	20.8211	0
	High	ekVLTSSAR	4	1	1	30794280	N-Term(TMT6plex); K2(TMT6plex)	0	2.05207	4	2.6799	0	0.0309677	3	1448.87	-8.87694	13.1184	1
	High	RHPYFYAPELLYYANk	9	1	1	30794280	K16(TMT6plex)	0	0.872573	9	47.7392	0	0.00788243	3	2274.17	-8.84401	26.962	1
	High	lAKEYEATLEEccAk	2	1	1	30794280	N-Term(TMT6plex); C12(Carbamidomethyl); C13(Carbamidomethyl); K15(TMT6plex)	0	0.609123	2	6.7497	0	0.00940616	3	2273.13	-9.34244	22.1114	1
	High	LkEccDkPLLEk	9	1	1	30794280	K2(TMT6plex); C4(Carbamidomethyl); C5(Carbamidomethyl); K7(TMT6plex); K12(TMT6plex)	0	1.10392	5	35.156	0	0.0755687	4	2220.25	-10.6965	16.9384	1
	High	qNcDQFEKLGEYGFQNALIVR	1	1	1	30794280	N-Term(TMT6plex); C3(Carbamidomethyl)	0	0.702519	1		0	0.0132114	3	2758.35	-11.441	27.7151	1
	High	fPkAEFVEVTk	1	1	1	30794280	N-Term(TMT6plex); K3(TMT6plex); K11(TMT6plex)	0	5.14089	1		0	0.015326	3	1982.18	-8.59096	23.722	1
	High	eYEATLEEccAkDDPHAcYSTVFDk	5	1	1	30794280	N-Term(TMT6plex); C9(Carbamidomethyl); C10(Carbamidomethyl); K12(TMT6plex); C18(Carbamidomethyl); K25(TMT6plex)	0	0.29394	5	49.7557	0	0.0138354	4	3725.7	-9.85017	24.3113	1
	High	MPcTEDYLSLILNR	2	1	1	30794280	C3(Carbamidomethyl)	0				0	0.0138308	2	1724.82	-9.92732	30.8163	0
	High	tVmENFVAFVDk	10	1	1	30794280	N-Term(TMT6plex); M3(Oxidation); K12(TMT6plex)	0	0.503729	10	17.9262	0	0.0499665	2	1874	-7.55343	28.0231	0
	High	VHkEccHGDLLEcADDRADLAk	2	1	1	30794280	K3(TMT6plex); C5(Carbamidomethyl); C6(Carbamidomethyl); C13(Carbamidomethyl); K22(TMT6plex)	0	3.34825	2	29.105	0	0.0634717	4	3070.46	-10.6214	17.3243	2
	High	mPcTEDYLSLILNR	1	1	1	30794280	M1(Oxidation); C3(Carbamidomethyl)	0				0	0.00263608	2	1740.81	-8.66811	29.5782	0
	High	yNGVFQEccQAEDkGAcLLPk	2	1	1	30794280	N-Term(TMT6plex); C8(Carbamidomethyl); C9(Carbamidomethyl); K14(TMT6plex); C17(Carbamidomethyl); K21(TMT6plex)	0	0.514457	2	6.61493	0	0.0555168	3	3174.58	-7.36243	24.8905	1
	High	mPcTEDYLSLILNR	31	1	1	30794280	N-Term(TMT6plex); C3(Carbamidomethyl)	0	0.791182	31	17.8664	0	0.00807138	3	1953.98	-7.34797	33.2507	0
	High	ccAADDkEAcFAVEGPk	1	1	1	30794280	N-Term(TMT6plex); C1(Carbamidomethyl); C2(Carbamidomethyl); K7(TMT6plex); C10(Carbamidomethyl); K17(TMT6plex)	0				0	0.000497789	3	2615.27	-4.9223	19.9017	1
	High	nYQEAKDAFLGSFLYEYSR	1	1	1	30794280	N-Term(TMT6plex)	0	0.821568	1		0	0.0167144	3	2530.22	-8.08928	30.0128	1
	High	ccTkPESER	4	1	1	30794280	N-Term(TMT6plex); C1(Carbamidomethyl); C2(Carbamidomethyl); K4(TMT6plex)	0	0.487146	4	7.56092	0	0.0799833	3	1624.81	-7.79037	11.2532	0
	High	DDPHAcYSTVFDk	1	1	1	30794280	C6(Carbamidomethyl); K13(TMT6plex)	0	0.516757	1		0	0.0772648	2	1783.8	-9.96413	19.9787	0
	High	HLVDEPQNLIkQNcDQFEk	1	1	1	30794280	K11(TMT6plex); C14(Carbamidomethyl); K19(TMT6plex)	0	8.83767	1		0	0.0245809	3	2813.44	-9.19722	21.3368	1
	High	aTEEQLkTVMENFVAFVDk	2	1	1	30794280	N-Term(TMT6plex); K7(TMT6plex); K19(TMT6plex)	0	6.86188	2	0.62932	0	0.0329805	3	2886.58	-4.0888	39.7503	1
	High	gAcLLPk	24	1	1	30794280	N-Term(TMT6plex); C3(Carbamidomethyl); K7(TMT6plex)	0	0.395129	24	15.834	0.000738	0.0962944	2	1216.74	-9.23196	45.139	0
	High	QTALVELLk	1	1	1	30794280	K9(TMT6plex)	0	1.35213	1		0.001079	0.0996108	2	1243.77	-9.97631	24.3084	0
	High	EYEATLEEccAk	2	1	1	30794280	C9(Carbamidomethyl); C10(Carbamidomethyl); K12(TMT6plex)	0	0.298386	2	33.4613	0.001366	0.113022	2	1731.76	-7.81291	17.3514	0
	High	EccHGDLLEcADDR	1	1	1	30794280	C2(Carbamidomethyl); C3(Carbamidomethyl); C10(Carbamidomethyl)	0				0.001366	0.119232	2	1749.65	-8.91211	14.3253	0
	High	TVMENFVAFVDk	6	1	1	30794280	K12(TMT6plex)	0	0.914339	6	22.2165	0.001366	0.10483	2	1628.85	-6.21097	30.4185	0
	High	iETmREKVLTSSAR	1	1	1	30794280	N-Term(TMT6plex); M4(Oxidation)	0	2.26211	1		0.001694	0.124486	4	1866.01	-9.97639	14.0268	2
	High	dAIPENLPPLTADFAEDk	1	1	1	30794280	N-Term(TMT6plex); K18(TMT6plex)	0	2.59717	1		0.001694	0.125561	3	2414.27	-6.65622	29.093	0
	High	LcVLHEk	3	1	1	30794280	C2(Carbamidomethyl); K7(TMT6plex)	0	1.24481	3	13.3395	0.002023	0.127723	2	1127.63	-8.56135	13.3558	0
	High	AEFVEVTk	1	1	1	30794280	K8(TMT6plex)	0	0.699596	1		0.002478	0.137145	2	1151.64	-8.54643	17.8689	0
	High	vLTSSAR	2	1	1	30794280	N-Term(TMT6plex)	0	0.46534	2	4.21504	0.002478	0.141312	2	962.576	-7.36031	12.4775	0
	High	HPYFYAPELLYYANk	1	1	1	30794280	K15(TMT6plex)	0	0.651935	1		0.002478	0.147253	3	2118.07	-10.5116	27.8562	0
	High	nYQEAkDAFLGSFLYEYSR	1	1	1	30794280	N-Term(TMT6plex); K6(TMT6plex)	0	2.21983	1		0.002478	0.141857	3	2759.38	-8.62249	32.179	1
	High	dDSPDLPk	2	1	1	30794280	N-Term(TMT6plex); K8(TMT6plex)	0	0.67295	2	8.29764	0.002753	0.163586	2	1344.73	-9.18991	17.1473	0
	High	DAFLGSFLYEYSR	1	1	1	30794280		0				0.002753	0.162487	2	1567.73	-9.92574	31.3328	0
	High	yIcDNQDTISSkLk	2	1	1	30794280	N-Term(TMT6plex); C3(Carbamidomethyl); K12(TMT6plex); K14(TMT6plex)	0	0.343565	2	3.48952	0.003505	0.18088	3	2372.29	-8.67116	21.0911	1
	High	LVNELTEFAk	1	1	1	30794280	K10(TMT6plex)	0	1.02895	1		0.003792	0.190872	2	1392.78	-9.13418	23.6694	0
	High	cASIQk	1	1	1	30794280	N-Term(TMT6plex); C1(Carbamidomethyl); K6(TMT6plex)	0	0.540239	1		0.00429	0.195477	2	1164.67	-9.26753	46.312	0
	High	QNcDQFEk	1	1	1	30794280	C3(Carbamidomethyl); K8(TMT6plex)	0	0.892551	1		0.004805	0.207375	2	1297.59	-8.40313	13.4163	0
	High	tPVSEkVTk	2	1	1	30794280	N-Term(TMT6plex); K6(TMT6plex); K9(TMT6plex)	0	25.152	2	59.5669	0.004805	0.20402	3	1676.04	-8.80725	15.7092	1
	High	lKPDPNTLcDEFkADEkk	2	1	1	30794280	N-Term(TMT6plex); C9(Carbamidomethyl); K13(TMT6plex); K17(TMT6plex); K18(TMT6plex)	0	1.63949	1		0.005256	0.215993	5	3064.68	-11.0443	22.1325	2
	High	ETYGDmADccEk	1	1	1	30794280	M6(Oxidation); C9(Carbamidomethyl); C10(Carbamidomethyl); K12(TMT6plex)	0	0.61103	1		0.005965	0.231658	2	1723.67	-8.75638	13.2491	0
	High	VASLRETYGDMADccEk	1	1	1	30794280	C14(Carbamidomethyl); C15(Carbamidomethyl); K17(TMT6plex)	0	1.83139	1		0.005965	0.231905	3	2233.99	-9.34159	18.4282	1
	High	YNGVFQEccQAEDk	1	1	1	30794280	C8(Carbamidomethyl); C9(Carbamidomethyl); K14(TMT6plex)	0	0.30308	1		0.007818	0.242801	2	1976.85	-9.17631	18.4092	0
139948625	peroxisome proliferator-activated receptor delta [Bos taurus]	1.81415	1.59	1	1	1	1	0.976127	1		441	49.7471	7.43018
	A2	Sequence	# PSMs	# Proteins	# Protein Groups	Protein Group Accessions	Modifications	ΔCn	126/129	126/129 Count	126/129 Variability [%]	q-Value	PEP	Charge	MH+ [Da]	ΔM [ppm]	RT [min]	# Missed Cleavages
	High	vANTVIQTk	1	1	1	148238273	N-Term(TMT6plex); K9(TMT6plex)	0	0.501721	1		0	0.000212394	2	1431.88	-10.8081	18.2906	0
	High	nDLVSATk	1	1	1	148238273	N-Term(TMT6plex); K8(TMT6plex)	0	0.372597	1		0	0.00398438	2	1305.77	-9.81268	17.1295	0
	High	sLAPTAAMk	1	1	1	148238273	N-Term(TMT6plex); K9(TMT6plex)	0	0.681639	1		0	0.00217373	2	1347.79	-10.0762	18.5562	0
	High	dkHADPDFTkk	1	1	1	148238273	N-Term(TMT6plex); K2(TMT6plex); K10(TMT6plex); K11(TMT6plex)	0	0.429591	1		0	0.049477	5	2218.28	-9.80451	15.3481	2
	High	qTVEAMk	1	1	1	148238273	N-Term(TMT6plex); K7(TMT6plex)	0	0.443588	1		0	0.0115825	2	1264.72	-10.0437	16.2025	0
	High	aLDMEDFkTEVSIAPGAk	1	1	1	148238273	N-Term(TMT6plex); K8(TMT6plex); K18(TMT6plex)	0	0.630362	1		0	0.00809505	3	2609.41	-14.3234	26.8074	1
	High	fYNQVSTPLLR	1	1	1	148238273	N-Term(TMT6plex)	0	0.737929	1		0	0.0684198	2	1566.87	-8.79101	24.5667	0
	High	iQPSGGTNINEALLR	1	1	1	148238273	N-Term(TMT6plex)	0	0.614518	1		0	0.0745295	2	1812	-10.984	22.1991	0
	High	lHLkPGR	1	1	1	148238273	N-Term(TMT6plex); K4(TMT6plex)	0	0.613086	1		0.005256	0.219801	3	1278.83	-8.10324	14.4236	0
129277510	extracellular superoxide dismutase [Cu-Zn] precursor [Bos taurus]	2.10555	5.39	1	1	1	2	1.21602	2	54.4267	241	26.1599	7.07861
	A2	Sequence	# PSMs	# Proteins	# Protein Groups	Protein Group Accessions	Modifications	ΔCn	126/129	126/129 Count	126/129 Variability [%]	q-Value	PEP	Charge	MH+ [Da]	ΔM [ppm]	RT [min]	# Missed Cleavages
	High	tQIEQTNEER	1	1	1	27806907	N-Term(TMT6plex)	0	0.471275	1		0	2.74066e-05	2	1476.73	-10.5118	11.6815	0
	High	aSSIMDELFQDR	2	1	1	27806907	N-Term(TMT6plex)	0	0.6218	2	11.5286	0	0.000152523	2	1640.8	-10.6267	29.6028	0
	High	lLLSSLEEAkk	1	1	1	27806907	N-Term(TMT6plex); K10(TMT6plex); K11(TMT6plex)	0	0.652701	1		0.002023	0.126029	3	1918.2	-8.09551	25.9083	1
126165264	SERPINA3-8 precursor [Bos taurus]	9.68088	16.51	1	3	6	12	0.764633	7	18.4655	418	46.8885	6.12549
	A2	Sequence	# PSMs	# Proteins	# Protein Groups	Protein Group Accessions	Modifications	ΔCn	126/129	126/129 Count	126/129 Variability [%]	q-Value	PEP	Charge	MH+ [Da]	ΔM [ppm]	RT [min]	# Missed Cleavages
	High	gLYcYELDEk	1	1	1	78045497	N-Term(TMT6plex); C4(Carbamidomethyl); K10(TMT6plex)	0	0.611856	1		0	0.000350389	2	1747.88	-8.7165	23.4011	0
	High	dSWVDIFR	1	1	1	78045497	N-Term(TMT6plex)	0	0.525673	1		0	0.00386767	2	1266.66	-10.2446	29.1343	0
	High	aVRPGYPk	1	1	1	78045497	N-Term(TMT6plex); K8(TMT6plex)	0	0.783593	1		0	0.048137	3	1345.82	-10.3846	13.3971	0
	High	dVWGIEGPIDAAFTR	1	1	1	78045497	N-Term(TMT6plex)	0	0.420102	1		0	0.0165985	2	1875.95	-15.0587	30.9185	0
	High	hFALMQR	1	1	1	78045497	N-Term(TMT6plex)	0	1.17325	1		0.002478	0.155225	3	1131.62	-9.30715	16.1773	0
126165236	serpin A3-5 [Bos taurus]	20.4645	16.55	2	1	9	27	0.905886	2	21.5141	411	46.3683	6.96143
	A2	Sequence	# PSMs	# Proteins	# Protein Groups	Protein Group Accessions	Modifications	ΔCn	126/129	126/129 Count	126/129 Variability [%]	q-Value	PEP	Charge	MH+ [Da]	ΔM [ppm]	RT [min]	# Missed Cleavages
	High	lYGREPQLR	1	1	1	27806743	N-Term(TMT6plex)	0	1.80214	1		0	0.0129798	3	1360.78	-9.3318	15.6145	1
	High	eYcGIPGEADEELLR	2	1	1	27806743	N-Term(TMT6plex); C3(Carbamidomethyl)	0	0.645513	2	7.99769	0	0.00151012	2	1979.94	-10.953	24.3764	0
	High	fSYGGck	1	1	1	27806743	N-Term(TMT6plex); C6(Carbamidomethyl); K7(TMT6plex)	0	0.435191	1		0	0.0596462	2	1276.66	-8.86595	18.6251	0
	High	ecLQTcR	1	1	1	27806743	N-Term(TMT6plex); C2(Carbamidomethyl); C6(Carbamidomethyl)	0	0.302429	1		0.002478	0.142373	2	1195.56	-9.5239	11.9447	0
119922208	PREDICTED: C4b-binding protein alpha chain-like [Bos taurus]	1.86588	3.59	3	1	1	1	0.777542	1		195	22.3802	5.31299
	A2	Sequence	# PSMs	# Proteins	# Protein Groups	Protein Group Accessions	Modifications	ΔCn	126/129	126/129 Count	126/129 Variability [%]	q-Value	PEP	Charge	MH+ [Da]	ΔM [ppm]	RT [min]	# Missed Cleavages
	High	aADETWEPFASGk	1	1	1	27806789	N-Term(TMT6plex); K13(TMT6plex)	0	0.518928	1		0	1.65654e-06	2	1866.95	-8.41351	24.5403	0
	High	gSPAANVGVk	1	1	1	27806789	N-Term(TMT6plex); K10(TMT6plex)	0	0.607183	1		0	0.00285412	2	1357.81	-9.9373	15.366	0
	High	vLDAVR	1	3	1	27806789	N-Term(TMT6plex)	0	0.781167	1		0.005256	0.213342	2	901.559	-8.4538	17.5355	0
119914036	PREDICTED: serpin A3-3 isoform 1 [Bos taurus]	12.3105	22.41	5	1	7	15	1.04713	1		299	34.0087	6.88818
	A2	Sequence	# PSMs	# Proteins	# Protein Groups	Protein Group Accessions	Modifications	ΔCn	126/129	126/129 Count	126/129 Variability [%]	q-Value	PEP	Charge	MH+ [Da]	ΔM [ppm]	RT [min]	# Missed Cleavages
	High	iFTSDADFSGITDDHk	4	1	1	75832097	N-Term(TMT6plex); K16(TMT6plex)	0	0.591665	4	2.12556	0	0.000828942	3	2227.11	-8.3516	25.1787	0
	High	dILSQLGIk	3	3	2	75832097;297488252	N-Term(TMT6plex); K9(TMT6plex)	0				0	8.23007e-05	2	1444.9	-9.37579	28.9475	0
	High	mQDLEAk	1	8	6	84000377;119914036;297488252;75832097;126165236;126165264	N-Term(TMT6plex); K7(TMT6plex)	0				0	0.0627287	2	1292.72	-9.76811	18.8208	0
	High	lINEYVk	2	4	2	297488252;75832097	N-Term(TMT6plex); K7(TMT6plex)	0				0	0.0122411	2	1336.81	-9.26996	22.4428	0
	High	lAVSHVIHk	2	1	1	75832097	N-Term(TMT6plex); K9(TMT6plex)	0	1.65634	2	34.5297	0	0.00923164	4	1461.92	-9.06084	16.9616	0
	High	gTSVDGHSLASSNTDFAFSLYk	1	3	2	75832097;126165264	N-Term(TMT6plex); K22(TMT6plex)	0				0	0.0105781	3	2762.37	-10.754	26.353	0
	High	dILSQLGIkk	5	3	2	75832097;297488252	N-Term(TMT6plex); K9(TMT6plex); K10(TMT6plex)	0				0	0.00288466	2	1802.15	-9.39568	26.4995	1
	High	tHGkIEk	2	4	2	297488252;75832097	N-Term(TMT6plex); K4(TMT6plex); K7(TMT6plex)	0				0.001079	0.103064	4	1499.94	-8.05207	12.7835	1
	High	IFTSDADFSGITDDHk	1	1	1	75832097	K16(TMT6plex)	0	1.16773	1		0.001694	0.123169	3	1997.94	-10.578	22.0622	0
118601868	heat shock protein HSP 90-beta [Bos taurus]	7.82764	7.04	2	1	4	4	3.30327	1		724	83.2011	5.03369
	A2	Sequence	# PSMs	# Proteins	# Protein Groups	Protein Group Accessions	Modifications	ΔCn	126/129	126/129 Count	126/129 Variability [%]	q-Value	PEP	Charge	MH+ [Da]	ΔM [ppm]	RT [min]	# Missed Cleavages
	High	fPGIPFPLDAAVEcHR	7	1	1	77736171	N-Term(TMT6plex); C14(Carbamidomethyl)	0	0.56842	7	38.2339	0	0.00308497	3	2055.05	-11.1243	29.38	0
	High	dAPSPVDAAFR	1	1	1	77736171	N-Term(TMT6plex)	0	0.561197	1		0	0.000547488	2	1374.71	-10.0036	19.5476	0
	High	lLQEkFPGIPFPLDAAVEcHR	2	1	1	77736171	N-Term(TMT6plex); K5(TMT6plex); C19(Carbamidomethyl)	0	1.5563	2	15.333	0	0.00051288	4	2895.57	-8.44794	30.5203	1
	High	VDGALcTEk	1	1	1	77736171	C6(Carbamidomethyl); K9(TMT6plex)	0	0.875832	1		0	0.0775186	2	1221.62	-10.0057	13.7	0
	High	dVEELSk	1	1	1	77736171	N-Term(TMT6plex); K7(TMT6plex)	0	0.32986	1		0	0.0688736	2	1277.72	-8.17405	18.2341	0
	High	gDkFWVYPPEkGEEYPk	4	1	1	77736171	N-Term(TMT6plex); K3(TMT6plex); K11(TMT6plex); K17(TMT6plex)	0	0.590044	4	1.77456	0	0.0825342	4	2985.62	-11.7136	24.0901	2
	High	fWVYPPEkGEEYPk	2	1	1	77736171	N-Term(TMT6plex); K8(TMT6plex); K14(TMT6plex)	0	0.532413	2	3.49633	0	0.0250077	3	2456.32	-9.14385	26.1101	1
	High	aGYTLVkDYPk	1	1	1	77736171	N-Term(TMT6plex); K7(TMT6plex); K11(TMT6plex)	0	1.08147	1		0.001366	0.119373	3	1942.15	-5.61558	20.5192	1
	High	aGYTLVk	1	1	1	77736171	N-Term(TMT6plex); K7(TMT6plex)	0	0.229272	1		0.001694	0.125233	2	1209.75	-6.73214	19.0831	0
	High	wkDAPSPVDAAFR	3	1	1	77736171	N-Term(TMT6plex); K2(TMT6plex)	0	0.474989	3	6.4123	0.002478	0.144748	3	1918.04	-9.31033	22.8734	1
	High	TkDLPQAQR	2	1	1	77736171	K2(TMT6plex)	0	1.75743	1		0.005965	0.230586	3	1285.73	-8.13735	10.9652	1
118151372	glutathione S-transferase A1 [Bos taurus]	0	12.61	2	3	3	4	1.93345	3	1.43503	222	25.4354	8.57275
	A2	Sequence	# PSMs	# Proteins	# Protein Groups	Protein Group Accessions	Modifications	ΔCn	126/129	126/129 Count	126/129 Variability [%]	q-Value	PEP	Charge	MH+ [Da]	ΔM [ppm]	RT [min]	# Missed Cleavages
	High	rPSETVIGQck	3	1	1	27806875	N-Term(TMT6plex); C10(Carbamidomethyl); K11(TMT6plex)	0	0.681042	3	26.3982	0	0.0012463	3	1732.96	-11.5215	14.4071	0
	High	aPLPFPPPGLR	2	1	1	27806875	N-Term(TMT6plex)	0	0.813313	2	90.7963	0	0.0259513	3	1390.83	-9.7263	26.6313	0
	High	qDPQDHHR	3	1	1	27806875	N-Term(TMT6plex)	0	0.454776	3	10.3555	0	0.0441969	3	1261.62	-6.14765	6.17624	0
	High	hSHIFGFcR	1	1	1	27806875	N-Term(TMT6plex); C8(Carbamidomethyl)	0	0.893109	1		0	0.0396501	3	1389.69	-10.2339	15.8426	0
	High	dIVTNcEVFNLk	1	1	1	27806875	N-Term(TMT6plex); C6(Carbamidomethyl); K12(TMT6plex)	0	0.576493	1		0	0.0128949	3	1910.03	-8.05727	26.0203	0
	High	aLDLINk	1	1	1	27806875	N-Term(TMT6plex); K7(TMT6plex)	0	0.489517	1		0	0.0333549	2	1244.79	-8.71667	23.0029	0
	High	cPHPPFGTk	1	1	1	27806875	N-Term(TMT6plex); C1(Carbamidomethyl); K9(TMT6plex)	0	1.2803	1		0	0.0555563	3	1498.8	-14.6321	15.6456	0
	High	wDGYLFQLLR	1	1	1	27806875	N-Term(TMT6plex)	0	0.236264	1		0	0.0584411	2	1539.84	-7.17688	34.6631	0
118151356	angiogenin-1 precursor [Bos taurus]	0	9.46	1	1	1	1	1.39121	1		148	16.9925	8.85107
	A2	Sequence	# PSMs	# Proteins	# Protein Groups	Protein Group Accessions	Modifications	ΔCn	126/129	126/129 Count	126/129 Variability [%]	q-Value	PEP	Charge	MH+ [Da]	ΔM [ppm]	RT [min]	# Missed Cleavages
	High	sVFPESWFWk	1	1	1	359067073	N-Term(TMT6plex); K10(TMT6plex)	0	0.708849	1		0	0.0252881	2	1770.95	-8.22724	32.925	0
	High	tFTLDIk	1	1	1	359067073	N-Term(TMT6plex); K7(TMT6plex)	0	0.561994	1		0.001366	0.121393	2	1295.79	-7.92279	24.8265	0
	High	vVPFVLLPLEIGk	1	1	1	359067073	N-Term(TMT6plex); K13(TMT6plex)	0	0.485896	1		0.004058	0.193858	3	1882.21	-6.55591	36.2587	0
118151330	14-3-3 protein theta [Bos taurus]	4.74951	11.84	3	1	3	3	4.90487	1		245	27.7468	4.77979
	A2	Sequence	# PSMs	# Proteins	# Protein Groups	Protein Group Accessions	Modifications	ΔCn	126/129	126/129 Count	126/129 Variability [%]	q-Value	PEP	Charge	MH+ [Da]	ΔM [ppm]	RT [min]	# Missed Cleavages
	High	wAALVVPSGEEQR	1	10	1	359078745	N-Term(TMT6plex)	0	0.341994	1		0	0.00299179	2	1670.89	-7.88634	25.1643	0
	High	vQHEGLQEPLTLR	1	7	1	359078745	N-Term(TMT6plex)	0	0.889541	1		0	0.0575696	3	1748.97	-10.0634	18.5334	0
116812902	hemoglobin subunit alpha [Bos taurus]	7.69466	43.66	1	4	4	6	1.83201	6	69.2488	142	15.1749	8.44092
	A2	Sequence	# PSMs	# Proteins	# Protein Groups	Protein Group Accessions	Modifications	ΔCn	126/129	126/129 Count	126/129 Variability [%]	q-Value	PEP	Charge	MH+ [Da]	ΔM [ppm]	RT [min]	# Missed Cleavages
	High	scIGETSETR	1	1	1	114051808	N-Term(TMT6plex); C2(Carbamidomethyl)	0	0.427691	1		0	0.00407105	2	1368.65	-6.91297	11.8679	0
	High	fcSSPPALk	1	1	1	114051808	N-Term(TMT6plex); C2(Carbamidomethyl); K9(TMT6plex)	0	0.353597	1		0	0.0317737	2	1464.81	-10.3339	20.5048	0
	High	eVPcASVk	1	1	1	114051808	N-Term(TMT6plex); C4(Carbamidomethyl); K8(TMT6plex)	0	0.469857	1		0	0.0883502	2	1347.76	-10.787	16.6196	0
	High	fDFHSEDkRk	1	1	1	114051808	N-Term(TMT6plex); K8(TMT6plex); K10(TMT6plex)	0	0.74799	1		0	0.0771281	5	1996.1	-8.7254	16.9374	2
	High	gYNALTGQFR	1	1	1	114051808	N-Term(TMT6plex)	0	0.723307	1		0.000376	0.0919709	2	1355.71	-9.61745	20.5327	0
	High	nIMYTck	1	1	1	114051808	N-Term(TMT6plex); C6(Carbamidomethyl); K7(TMT6plex)	0	0.573924	1		0.000738	0.0950145	2	1387.73	-9.57289	18.8328	0
	High	acGVcPLWEk	1	1	1	114051808	N-Term(TMT6plex); C2(Carbamidomethyl); C5(Carbamidomethyl); K10(TMT6plex)	0	0.53599	1		0.002296	0.133464	2	1677.87	-8.34486	23.4054	0
115497628	reticulocalbin-2 precursor [Bos taurus]	0	2.52	1	1	1	1	0.533827	1		317	36.8865	4.39893
	A2	Sequence	# PSMs	# Proteins	# Protein Groups	Protein Group Accessions	Modifications	ΔCn	126/129	126/129 Count	126/129 Variability [%]	q-Value	PEP	Charge	MH+ [Da]	ΔM [ppm]	RT [min]	# Missed Cleavages
	High	lSPEEQHk	1	1	1	115497628	N-Term(TMT6plex); K8(TMT6plex)	0	0.533827	1		0.002023	0.125877	3	1425.8	-9.19663	11.7773	0
115497340	serum amyloid A protein precursor [Bos taurus]	5.48017	20	4	2	2	4	1.85605	4	13.0881	130	14.507	8.1333
	A2	Sequence	# PSMs	# Proteins	# Protein Groups	Protein Group Accessions	Modifications	ΔCn	126/129	126/129 Count	126/129 Variability [%]	q-Value	PEP	Charge	MH+ [Da]	ΔM [ppm]	RT [min]	# Missed Cleavages
	High	tTSDGGYSFk	1	1	1	84000571	N-Term(TMT6plex); K10(TMT6plex)	0	0.330567	1		0	0.000876657	2	1520.79	-8.02355	18.8286	0
	High	sTPPLPWPWSPAALR	2	1	1	84000571	N-Term(TMT6plex)	0	0.575055	2	11.5284	0.002296	0.131202	3	1905.04	-9.48215	31.1179	0
115496418	inter-alpha-trypsin inhibitor heavy chain H1 precursor [Bos taurus]	14.8301	10.71	3	8	8	9	0.672347	9	17.5581	906	101.173	7.40088
	A2	Sequence	# PSMs	# Proteins	# Protein Groups	Protein Group Accessions	Modifications	ΔCn	126/129	126/129 Count	126/129 Variability [%]	q-Value	PEP	Charge	MH+ [Da]	ΔM [ppm]	RT [min]	# Missed Cleavages
	High	lVDTFLEDVk	2	1	1	27806941	N-Term(TMT6plex); K10(TMT6plex)	0	0.507534	2	72.9118	0	8.08367e-05	2	1636.94	-10.3099	30.6948	0
	High	lQQLEDkLNNELLAk	5	1	1	27806941	N-Term(TMT6plex); K7(TMT6plex); K15(TMT6plex)	0	0.229819	5	7.2401	0	0.000217667	3	2456.45	-9.56847	30.2003	1
	High	aALTIDEk	2	1	1	27806941	N-Term(TMT6plex); K8(TMT6plex)	0	0.604323	2	25.6712	0	0.00385428	2	1318.79	-8.4383	19.0968	0
	High	dFHVDEQTTVk	4	1	1	27806941	N-Term(TMT6plex); K11(TMT6plex)	0	0.365138	4	63.5317	0	0.00475569	3	1776.93	-10.3412	17.9231	0
	High	lSISETYDLk	1	1	1	27806941	N-Term(TMT6plex); K10(TMT6plex)	0	0.65624	1		0	0.00746012	2	1626.93	-5.41632	24.4819	0
	High	lNNELLAk	1	1	1	27806941	N-Term(TMT6plex); K8(TMT6plex)	0	0.661023	1		0	0.0073833	2	1372.85	-7.80465	22.055	0
	High	DFHVDEQTTVk	1	1	1	27806941	K11(TMT6plex)	0	0.624093	1		0	0.0205236	2	1547.78	-8.29569	16.1731	0
	High	iNDYVEk	1	1	1	27806941	N-Term(TMT6plex); K7(TMT6plex)	0	0.529022	1		0	0.041554	2	1338.75	-11.7251	19.8044	0
	High	lGMFDLHYcDk	1	1	1	27806941	N-Term(TMT6plex); C9(Carbamidomethyl); K11(TMT6plex)	0	0.346245	1		0	0.00571771	3	1856.93	-8.7024	25.925	0
	High	dAEEAkk	1	1	1	27806941	N-Term(TMT6plex); K6(TMT6plex); K7(TMT6plex)	0	0.518295	1		0	0.0466504	2	1477.87	-10.9756	12.2157	1
	High	sVLGDVGITEVFSDR	1	1	1	27806941	N-Term(TMT6plex)	0	2.72936	1		0.004805	0.203764	2	1822.96	-9.30354	29.3458	0
	High	eQPLkVSk	1	1	1	27806941	N-Term(TMT6plex); K5(TMT6plex); K8(TMT6plex)	0	4.77997	1		0.005256	0.217619	3	1616.02	-8.40942	15.5518	1
	High	hTTERDFHVDEQTTVk	1	1	1	27806941	N-Term(TMT6plex); K16(TMT6plex)	0	1.55879	1		0.008331	0.24551	4	2401.23	-10.2323	13.6903	1
115496400	dihydropyrimidinase-related protein 2 [Bos taurus]	2.29847	1.75	1	1	1	1	1.30208	1		572	62.2386	6.37939
	A2	Sequence	# PSMs	# Proteins	# Protein Groups	Protein Group Accessions	Modifications	ΔCn	126/129	126/129 Count	126/129 Variability [%]	q-Value	PEP	Charge	MH+ [Da]	ΔM [ppm]	RT [min]	# Missed Cleavages
	High	sASILQYLk	1	1	1	157168339	N-Term(TMT6plex); K9(TMT6plex)	0	0.502782	1		0	0.00354403	2	1480.9	-7.73304	27.1639	0
115496149	ADP-ribosylation factor-like protein 10 [Bos taurus]	0	3.21	1	1	1	1	0.826365	1		218	24.2905	4.80518
	A2	Sequence	# PSMs	# Proteins	# Protein Groups	Protein Group Accessions	Modifications	ΔCn	126/129	126/129 Count	126/129 Variability [%]	q-Value	PEP	Charge	MH+ [Da]	ΔM [ppm]	RT [min]	# Missed Cleavages
	High	dLFHcVSFTLPR	1	1	1	157954061	N-Term(TMT6plex); C5(Carbamidomethyl)	0	0.554137	1		0	0.000599564	3	1720.89	-8.20298	26.7719	0
	High	vTASPQSLcALR	1	1	1	157954061	N-Term(TMT6plex); C9(Carbamidomethyl)	0	0.868113	1		0	0.0101488	2	1531.83	-9.77183	20.0686	0
	High	iQEEGTEVELTGk	1	1	1	157954061	N-Term(TMT6plex); K13(TMT6plex)	0	0.316854	1		0	1.77127e-05	2	1891.03	-8.25595	21.3992	0
	High	qTVSWAVTPk	2	1	1	157954061	N-Term(TMT6plex); K10(TMT6plex)	0	0.61687	2	11.5581	0	0.000106045	2	1574.92	-6.57787	21.3754	0
	High	gATEITTTITk	1	1	1	157954061	N-Term(TMT6plex); K11(TMT6plex)	0	0.384235	1		0	0.00109745	2	1593.93	-10.8415	19.5729	0
	High	tQTVQAHYVLk	1	1	1	157954061	N-Term(TMT6plex); K11(TMT6plex)	0	0.292612	1		0	0.0258738	3	1746.01	-9.53637	16.8253	0
	High	aLLAYAFALAGNQER	1	1	1	157954061	N-Term(TMT6plex)	0	0.428366	1		0	0.000443364	3	1837	-7.52057	33.8333	0
	High	aSFSVLGDILGSAMR	3	1	1	157954061	N-Term(TMT6plex)	0	0.577173	3	38.3176	0	0.0086067	3	1752.94	-8.93075	34.218	0
	High	dMYSFLQDMGLk	1	1	1	157954061	N-Term(TMT6plex); K12(TMT6plex)	0	0.311622	1		0	0.0026404	3	1905.97	-9.17307	34.6226	0
	High	nPSNcYGEESNAVcEk	1	1	1	157954061	N-Term(TMT6plex); C5(Carbamidomethyl); C14(Carbamidomethyl); K16(TMT6plex)	0	0.646313	1		0	0.0458089	3	2316.04	-10.1367	17.446	0
	High	nALFcLDSAWk	1	1	1	157954061	N-Term(TMT6plex); C5(Carbamidomethyl); K11(TMT6plex)	0	0.339695	1		0	0.0237225	2	1782.94	-10.2059	29.484	0
	High	dTGLGLSPTASLR	1	1	1	157954061	N-Term(TMT6plex)	0	0.478943	1		0	0.0192302	2	1516.84	-9.88824	20.9559	0
	High	aSFSVLGDILGSAmR	2	1	1	157954061	N-Term(TMT6plex); M14(Oxidation)	0	0.57491	2	17.0508	0	0.0507849	3	1768.93	-8.90821	31.4117	0
	High	lSFVTVDSNLR	1	1	1	157954061	N-Term(TMT6plex)	0	0.483256	1		0	0.0519845	2	1479.83	-6.23653	25.2366	0
	High	TQTVQAHYVLk	1	1	1	157954061	K11(TMT6plex)	0	0.964876	1		0.001079	0.103392	3	1516.85	-10.1732	14.9518	0
	High	icPQPEEHR	1	1	1	157954061	N-Term(TMT6plex); C2(Carbamidomethyl)	0	0.738538	1		0.001366	0.115359	3	1394.7	-6.79011	11.775	0
	High	vTMNMcR	1	1	1	157954061	N-Term(TMT6plex); C6(Carbamidomethyl)	0	0.735162	1		0.001366	0.112641	2	1140.54	-9.23904	16.5194	0
	High	gVPMPNk	1	1	1	157954061	N-Term(TMT6plex); K7(TMT6plex)	0	0.377063	1		0.001366	0.107435	2	1200.71	-7.18359	17.7842	0
	High	YGAATFTSAR	1	1	1	157954061		0				0.003505	0.180865	2	1044.5	-8.89112	14.0191	0
	High	sLFTDVVAEk	1	1	1	157954061	N-Term(TMT6plex); K10(TMT6plex)	0	0.469166	1		0.004805	0.205487	3	1566.9	-8.05267	25.9038	0
	High	dLkPAIVk	1	1	1	157954061	N-Term(TMT6plex); K3(TMT6plex); K8(TMT6plex)	0	0.315383	1		0.005965	0.228853	3	1571.04	-9.52875	18.7511	0
	High	DTGLGLSPTASLR	1	1	1	157954061		0				0.00959	0.253086	2	1287.68	-10.156	20.4962	0
115495539	retinoic acid receptor responder protein 1 precursor [Bos taurus]	0	5.88	1	1	1	1	0.643841	1		289	32.7508	8.38232
	A2	Sequence	# PSMs	# Proteins	# Protein Groups	Protein Group Accessions	Modifications	ΔCn	126/129	126/129 Count	126/129 Variability [%]	q-Value	PEP	Charge	MH+ [Da]	ΔM [ppm]	RT [min]	# Missed Cleavages
	High	vATPMNAEENR	1	1	1	27806549	N-Term(TMT6plex)	0	0.482391	1		0	0.0701638	2	1460.72	-8.23454	15.2905	0
115495035	insulin-like growth factor-binding protein complex acid labile subunit precursor [Bos taurus]	2.57103	4.26	1	2	2	2	0.480405	2	37.8438	611	65.928	7.18115
	A2	Sequence	# PSMs	# Proteins	# Protein Groups	Protein Group Accessions	Modifications	ΔCn	126/129	126/129 Count	126/129 Variability [%]	q-Value	PEP	Charge	MH+ [Da]	ΔM [ppm]	RT [min]	# Missed Cleavages
	High	yLQGETVR	1	4	2	76677897;359073749	N-Term(TMT6plex)	0				0	0.0775556	2	1194.66	-8.1886	16.1409	0
	High	wIGRPAcR	1	3	2	76677897;297483917	N-Term(TMT6plex); C7(Carbamidomethyl)	0				0	0.0143113	3	1244.68	-10.3698	14.7026	0
	High	scDRPVFEk	2	4	2	76677897;359073749	N-Term(TMT6plex); C2(Carbamidomethyl); K9(TMT6plex)	0				0	0.045367	3	1595.85	-8.77899	15.8005	0
	High	cAAGFEYGQR	1	2	1	76677897	N-Term(TMT6plex); C1(Carbamidomethyl)	0	0.568983	1		0	0.0138243	2	1387.65	-8.09462	17.0046	0
	High	vDcNEEAk	1	2	1	76677897	N-Term(TMT6plex); C3(Carbamidomethyl); K8(TMT6plex)	0	0.406674	1		0	0.00628378	2	1422.72	-7.5809	13.4516	0
	High	eNYLIQDAEEIVck	2	6	3	76677897;359073749;297483917	N-Term(TMT6plex); C13(Carbamidomethyl); K14(TMT6plex)	0				0	0.00155386	3	2182.13	-8.42768	31.4335	0
	High	tTGSIVcGQDGWSDk	1	4	2	76677897;359073749	N-Term(TMT6plex); C7(Carbamidomethyl); K15(TMT6plex)	0				0	0.0689492	2	2069.02	-8.16516	21.2949	0
	High	cAAGFEYGQR	1	2	1	76677897	C1(Carbamidomethyl)	0				0	0.051179	2	1158.49	-11.62	13.572	0
	High	ecSIPEMDPYLNAYPR	1	4	2	76677897;359073749	N-Term(TMT6plex); C2(Carbamidomethyl)	0				0	0.0749293	2	2184.01	-11.4233	26.2021	0
	High	TTGSIVcGQDGWSDk	1	4	2	76677897;359073749	C7(Carbamidomethyl); K15(TMT6plex)	0				0.002296	0.130386	2	1839.86	-9.99567	19.4383	0
	High	cQAYYELR	1	4	2	76677897;359073749	N-Term(TMT6plex); C1(Carbamidomethyl)	0				0.002478	0.148319	2	1331.65	-9.99989	18.4719	0
	High	cQAYYELR	1	4	2	76677897;359073749	C1(Carbamidomethyl)	0				0.003505	0.187934	2	1102.49	-10.1143	15.9986	0
	High	vGDVLk	1	8	3	76677897;359073749;297483917	N-Term(TMT6plex); K6(TMT6plex)	0				0.005256	0.220734	2	1088.7	-6.90571	19.2372	0
	High	lNDRLDYEcVDGYENR	1	4	2	76677897;359073749	N-Term(TMT6plex); C9(Carbamidomethyl)	0				0.005965	0.227841	3	2260.03	-8.33664	21.1766	1
115494984	apolipoprotein D precursor [Bos taurus]	1.88648	3.7	1	1	1	1	0.734391	1		189	21.3877	4.84326
	A2	Sequence	# PSMs	# Proteins	# Protein Groups	Protein Group Accessions	Modifications	ΔCn	126/129	126/129 Count	126/129 Variability [%]	q-Value	PEP	Charge	MH+ [Da]	ΔM [ppm]	RT [min]	# Missed Cleavages
	High	lSHNALAGLRPR	1	1	1	115495035	N-Term(TMT6plex)	0	0.614857	1		0	0.0143439	4	1533.9	-9.35806	16.9664	0
	High	dLHFLEELQLGHNR	1	1	1	115495035	N-Term(TMT6plex)	0	0.375354	1		0.000376	0.0916291	3	1950.05	6.84458	25.6565	0
114326282	serotransferrin precursor [Bos taurus]	90.9165	55.26	3	45	45	154	0.797298	147	60.289	704	77.6887	7.07861
	A2	Sequence	# PSMs	# Proteins	# Protein Groups	Protein Group Accessions	Modifications	ΔCn	126/129	126/129 Count	126/129 Variability [%]	q-Value	PEP	Charge	MH+ [Da]	ΔM [ppm]	RT [min]	# Missed Cleavages
	High	tQEELTPFFk	2	1	1	114052298	N-Term(TMT6plex); K10(TMT6plex)	0	0.468881	2	23.1793	0	0.00207191	2	1697.93	-9.93995	25.9198	0
	High	gSELQTQAk	1	1	1	114052298	N-Term(TMT6plex); K9(TMT6plex)	0	0.319678	1		0	0.00286766	2	1419.81	-10.5448	13.9078	0
	High	akGSELQTQAk	1	1	1	114052298	N-Term(TMT6plex); K2(TMT6plex); K11(TMT6plex)	0	0.626322	1		0	0.0186932	3	1848.1	-9.08724	13.8087	1
114053319	complement component C8 alpha chain precursor [Bos taurus]	4.03973	6.45	1	4	4	5	1.03112	5	16.2356	589	66.2915	6.41748
	A2	Sequence	# PSMs	# Proteins	# Protein Groups	Protein Group Accessions	Modifications	ΔCn	126/129	126/129 Count	126/129 Variability [%]	q-Value	PEP	Charge	MH+ [Da]	ΔM [ppm]	RT [min]	# Missed Cleavages
	High	dPSGFSPEVQk	2	1	1	164420709	N-Term(TMT6plex); K11(TMT6plex)	0	0.577986	2	5.89507	0	0.0363317	2	1648.88	-8.81856	19.5194	0
	High	qRQEELcLAR	1	1	1	164420709	N-Term(TMT6plex); C7(Carbamidomethyl)	0	0.635626	1		0	0.0106069	3	1531.81	-10.0176	13.5819	1
	High	vkENFDk	1	1	1	164420709	N-Term(TMT6plex); K2(TMT6plex); K7(TMT6plex)	0	0.378245	1		0	0.0886883	2	1566.93	-10.782	16.1986	1
	High	yWGVASFLQk	1	1	1	164420709	N-Term(TMT6plex); K10(TMT6plex)	0	0.315819	1		0	0.0638428	3	1656.94	-7.97843	30.4233	0
	High	lLNLDGTcADSYSFVFAR	1	1	1	164420709	N-Term(TMT6plex); C8(Carbamidomethyl)	0	0.227493	1		0.003299	0.169392	2	2278.12	-6.80358	32.0681	0
114053183	serum paraoxonase/arylesterase 1 precursor [Bos taurus]	2.19261	7.89	1	3	3	3	0.896677	3	25.3087	355	39.8163	5.43994
	A2	Sequence	# PSMs	# Proteins	# Protein Groups	Protein Group Accessions	Modifications	ΔCn	126/129	126/129 Count	126/129 Variability [%]	q-Value	PEP	Charge	MH+ [Da]	ΔM [ppm]	RT [min]	# Missed Cleavages
	High	tLESQLTPQAVER	1	1	1	157280001	N-Term(TMT6plex)	0	0.803538	1		0	0.000496684	2	1700.92	-10.3682	20.3729	0
	High	iVIDLFk	1	1	1	157280001	N-Term(TMT6plex); K7(TMT6plex)	0	0.425132	1		0	0.0291578	2	1305.84	-7.67565	30.5038	0
	High	sVSDLYVQk	1	1	1	157280001	N-Term(TMT6plex); K9(TMT6plex)	0	0.571654	1		0	0.00121825	2	1496.86	-7.67325	20.841	0
	High	gAFLAASDQELDcDVLR	1	1	1	157280001	N-Term(TMT6plex); C13(Carbamidomethyl)	0	0.319927	1		0	0.0137622	2	2109.03	-8.26628	26.8519	0
	High	aLGVTALFDk	3	1	1	157280001	N-Term(TMT6plex); K10(TMT6plex)	0	0.453899	3	17.1736	0	0.00017805	2	1492.9	-6.8733	27.6514	0
	High	qLPVLDDFk	1	1	1	157280001	N-Term(TMT6plex); K9(TMT6plex)	0	0.329847	1		0.001366	0.116254	2	1532.89	-10.1424	27.0423	0
	High	nFGYTLR	1	1	1	157280001	N-Term(TMT6plex)	0	0.435354	1		0.00959	0.253883	2	1099.6	-9.76418	19.8485	0
114053019	alpha-1B-glycoprotein precursor [Bos taurus]	15.9172	16.7	1	7	7	12	1.0641	11	20.0072	503	53.5203	5.42725
	A2	Sequence	# PSMs	# Proteins	# Protein Groups	Protein Group Accessions	Modifications	ΔCn	126/129	126/129 Count	126/129 Variability [%]	q-Value	PEP	Charge	MH+ [Da]	ΔM [ppm]	RT [min]	# Missed Cleavages
	High	vGQYLNcLIEEVk	1	1	1	156120853	N-Term(TMT6plex); C7(Carbamidomethyl); K13(TMT6plex)	0	0.420235	1		0.002753	0.164042	4	2023.12	-3.84963	14.5895	0
114052731	tubulin beta-5 chain [Bos taurus]	8.49451	11.71	8	4	4	8	3.07638	8	76.481	444	49.639	4.89404
	A2	Sequence	# PSMs	# Proteins	# Protein Groups	Protein Group Accessions	Modifications	ΔCn	126/129	126/129 Count	126/129 Variability [%]	q-Value	PEP	Charge	MH+ [Da]	ΔM [ppm]	RT [min]	# Missed Cleavages
	High	rTGVIHEk	1	1	1	329664638	N-Term(TMT6plex); K8(TMT6plex)	0	0.415396	1		0	0.0496726	3	1397.85	-12.0047	21.9438	1
114052298	apolipoprotein A-II precursor [Bos taurus]	4.9416	21	1	3	3	4	0.468881	4	33.8108	100	11.1949	8.104
	A2	Sequence	# PSMs	# Proteins	# Protein Groups	Protein Group Accessions	Modifications	ΔCn	126/129	126/129 Count	126/129 Variability [%]	q-Value	PEP	Charge	MH+ [Da]	ΔM [ppm]	RT [min]	# Missed Cleavages
	High	aDIALIk	1	1	1	346644812	N-Term(TMT6plex); K7(TMT6plex)	0	0.398283	1		0	0.00439353	2	1201.78	-8.35865	23.2231	0
114052108	protein HP-25 homolog 2 [Bos taurus]	4.82282	10.7	1	2	2	6	0.642845	6	36.206	215	22.8965	5.32568
	A2	Sequence	# PSMs	# Proteins	# Protein Groups	Protein Group Accessions	Modifications	ΔCn	126/129	126/129 Count	126/129 Variability [%]	q-Value	PEP	Charge	MH+ [Da]	ΔM [ppm]	RT [min]	# Missed Cleavages
	High	aEAGDSHEQASGSSVLELEkGDR	1	1	1	114050753	N-Term(TMT6plex); K20(TMT6plex)	0	0.397141	1		0	0.000544393	4	2830.4	-8.02806	17.6041	1
	High	rAEAGDSHEQASGSSVLELEkGDR	1	1	1	114050753	N-Term(TMT6plex); K21(TMT6plex)	0	0.727353	1		0	0.00517984	4	2986.5	-6.88803	16.4411	2
	High	lDREESEk	1	1	1	114050753	N-Term(TMT6plex); K8(TMT6plex)	0	0.218061	1		0.004805	0.20779	3	1463.8	-9.13374	13.0213	1
114051808	complement component C7 precursor [Bos taurus]	11.1148	7.59	1	7	7	7	0.53599	7	34.4237	843	93.0294	7.10791
	A2	Sequence	# PSMs	# Proteins	# Protein Groups	Protein Group Accessions	Modifications	ΔCn	126/129	126/129 Count	126/129 Variability [%]	q-Value	PEP	Charge	MH+ [Da]	ΔM [ppm]	RT [min]	# Missed Cleavages
	High	vALELHk	1	1	1	297483902	N-Term(TMT6plex); K7(TMT6plex)	0	0.381451	1		0	0.0110054	3	1267.8	-9.71562	18.7019	0
	High	lSLEIEkLEQEk	1	1	1	297483902	N-Term(TMT6plex); K7(TMT6plex); K12(TMT6plex)	0	0.34663	1		0	0.00303646	3	2146.27	-10.0147	27.2246	1
114051692	complement component C6 precursor [Bos taurus]	4.20039	3.11	1	3	3	3	0.766024	3	22.2708	932	104.473	6.97607
	A2	Sequence	# PSMs	# Proteins	# Protein Groups	Protein Group Accessions	Modifications	ΔCn	126/129	126/129 Count	126/129 Variability [%]	q-Value	PEP	Charge	MH+ [Da]	ΔM [ppm]	RT [min]	# Missed Cleavages
	High	hAEELk	1	1	1	82697389	N-Term(TMT6plex); K6(TMT6plex)	0	0.347582	1		0	0.0263398	3	1184.69	-9.4988	11.8627	0
	High	iEENVEELRR	1	1	1	82697389	N-Term(TMT6plex)	0	1.07173	1		0	0.0194077	3	1515.82	-7.84081	18.0717	1
	High	TQVDTQAQQLR	1	1	1	82697389		0				0	0.0330736	2	1287.65	-8.81068	11.277	0
	High	sLAELSSR	1	1	1	82697389	N-Term(TMT6plex)	0	0.407749	1		0	0.010576	2	1091.61	-11.0169	17.6448	0
	High	tVGPYGETFNk	1	1	1	82697389	N-Term(TMT6plex); K11(TMT6plex)	0	0.360394	1		0	0.0837785	2	1670.9	-7.44125	20.8537	0
	High	tQVDTQAQQLR	1	1	1	82697389	N-Term(TMT6plex)	0	0.198643	1		0	0.0452714	2	1516.82	-7.86093	14.3817	0
	High	sELTQQLNTLFQDk	1	1	1	82697389	N-Term(TMT6plex); K14(TMT6plex)	0	0.3152	1		0.000738	0.0968885	2	2123.15	-11.2987	30.2612	0
	High	lVPFATELHER	1	1	1	82697389	N-Term(TMT6plex)	0	0.828709	1		0.002478	0.14508	3	1540.86	-7.95463	22.6352	0
114051379	leucine-rich alpha-2-glycoprotein precursor [Bos taurus]	3.97164	8.67	1	3	3	4	0.942897	4	6.97434	346	38.3242	6.99072
	A2	Sequence	# PSMs	# Proteins	# Protein Groups	Protein Group Accessions	Modifications	ΔCn	126/129	126/129 Count	126/129 Variability [%]	q-Value	PEP	Charge	MH+ [Da]	ΔM [ppm]	RT [min]	# Missed Cleavages
	High	RIHELYLPk	1	3	3	84000377;31340900;126165236	K9(TMT6plex)	0				0	0.0291736	3	1397.84	-8.22351	16.5824	1
	High	TQGkIEELFk	3	6	4	84000377;119914036;31340900;126165236	K4(TMT6plex); K10(TMT6plex)	0				0	0.00962834	3	1650.97	-8.58165	22.0981	1
	High	rIHELYLPk	9	3	3	84000377;31340900;126165236	N-Term(TMT6plex); K9(TMT6plex)	0				0	0.00403308	3	1627	-8.88384	18.5247	1
	High	iHELYLPk	1	3	3	84000377;31340900;126165236	N-Term(TMT6plex); K8(TMT6plex)	0				0	0.00138785	3	1470.89	-9.35982	21.5784	0
	High	gSTLTEILEGLk	2	1	1	31340900	N-Term(TMT6plex); K12(TMT6plex)	0	0.352014	2	1.28531	0	5.72563e-05	2	1719.01	-10.7473	31.611	0
	High	tQGkIEELFk	2	6	4	84000377;119914036;31340900;126165236	N-Term(TMT6plex); K4(TMT6plex); K10(TMT6plex)	0				0	0.0130481	3	1880.12	-12.4207	23.3299	1
	High	sNYELNDILSQLGIR	1	1	1	31340900	N-Term(TMT6plex)	0	3.78167	1		0.002296	0.131042	2	1964.05	-9.99241	34.2479	0
	High	iEELFk	2	7	4	84000377;119914036;31340900;126165236	N-Term(TMT6plex); K6(TMT6plex)	0				0.003505	0.18967	2	1236.75	-9.58363	26.2002	0
114051225	protein HP-20 homolog [Bos taurus]	16.8372	24.08	1	6	6	12	0.72421	12	20.5297	191	20.6327	8.5874
	A2	Sequence	# PSMs	# Proteins	# Protein Groups	Protein Group Accessions	Modifications	ΔCn	126/129	126/129 Count	126/129 Variability [%]	q-Value	PEP	Charge	MH+ [Da]	ΔM [ppm]	RT [min]	# Missed Cleavages
	High	lVELLk	1	7	1	297474980	N-Term(TMT6plex); K6(TMT6plex)	0				0.00429	0.195644	2	1172.79	-9.76511	25.9238	0
	High	aLcRLVELLk	1	2	1	297474980	N-Term(TMT6plex); C3(Carbamidomethyl); K10(TMT6plex)	0	0.339186	1		0.007818	0.24312	2	1673.04	-7.30356	30.609	1
114051137	tetranectin precursor [Bos taurus]	10.5932	23.27	1	3	3	5	1.19016	5	96.5008	202	22.13	5.64307
	A2	Sequence	# PSMs	# Proteins	# Protein Groups	Protein Group Accessions	Modifications	ΔCn	126/129	126/129 Count	126/129 Variability [%]	q-Value	PEP	Charge	MH+ [Da]	ΔM [ppm]	RT [min]	# Missed Cleavages
	High	dSEAAVk	1	3	1	297488252	N-Term(TMT6plex); K7(TMT6plex)	0	0.279763	1		0	0.021996	2	1177.67	-9.43792	12.6486	0
	High	dILSQLGIk	3	3	2	75832097;297488252	N-Term(TMT6plex); K9(TMT6plex)	0				0	8.23007e-05	2	1444.9	-9.37579	28.9475	0
	High	mQDLEAk	1	8	6	84000377;119914036;297488252;75832097;126165236;126165264	N-Term(TMT6plex); K7(TMT6plex)	0				0	0.0627287	2	1292.72	-9.76811	18.8208	0
	High	lINEYVk	2	4	2	297488252;75832097	N-Term(TMT6plex); K7(TMT6plex)	0				0	0.0122411	2	1336.81	-9.26996	22.4428	0
	High	dILSQLGIkk	5	3	2	75832097;297488252	N-Term(TMT6plex); K9(TMT6plex); K10(TMT6plex)	0				0	0.00288466	2	1802.15	-9.39568	26.4995	1
	High	tPFNPNHTYESEFHVSkNER	1	2	1	297488252	N-Term(TMT6plex); K17(TMT6plex)	0	1.0278	1		0	0.0134965	5	2891.42	-8.81809	19.3368	1
	High	tHGkIEk	2	4	2	297488252;75832097	N-Term(TMT6plex); K4(TMT6plex); K7(TMT6plex)	0				0.001079	0.103064	4	1499.94	-8.05207	12.7835	1
	High	DSEAAVk	1	3	1	297488252	K7(TMT6plex)	0	0.274765	1		0.008855	0.248283	2	948.514	-6.66818	10.3411	0
114050753	protein HP-25 homolog 1 [Bos taurus]	6.17986	15.09	1	3	3	3	0.397141	3	109.703	212	22.5415	7.45947
	A2	Sequence	# PSMs	# Proteins	# Protein Groups	Protein Group Accessions	Modifications	ΔCn	126/129	126/129 Count	126/129 Variability [%]	q-Value	PEP	Charge	MH+ [Da]	ΔM [ppm]	RT [min]	# Missed Cleavages
	High	dALSSVQESQVAQQAR	1	1	1	47564119	N-Term(TMT6plex)	0	0.257477	1		0	1.76783e-10	2	1945.99	-11.7497	18.4923	0
	High	DALSSVQESQVAQQAR	1	1	1	47564119		0				0	0.0032231	2	1716.84	-6.01301	17.9743	0
	High	dWMTESFSSLk	1	1	1	47564119	N-Term(TMT6plex); K11(TMT6plex)	0	0.259811	1		0.003505	0.177598	2	1788.91	-5.49439	28.9958	0
110347570	vimentin [Bos taurus]	11.8774	7.08	8	4	4	8	3.88096	8	91.6593	466	53.6951	5.12256
	A2	Sequence	# PSMs	# Proteins	# Protein Groups	Protein Group Accessions	Modifications	ΔCn	126/129	126/129 Count	126/129 Variability [%]	q-Value	PEP	Charge	MH+ [Da]	ΔM [ppm]	RT [min]	# Missed Cleavages
	High	dMTTTVk	1	4	2	359073749;297483917	N-Term(TMT6plex); K7(TMT6plex)	0				0	0.0482213	2	1253.71	-8.76978	15.9601	0
	High	yLQGETVR	1	4	2	76677897;359073749	N-Term(TMT6plex)	0				0	0.0775556	2	1194.66	-8.1886	16.1409	0
	High	scDRPVFEk	2	4	2	76677897;359073749	N-Term(TMT6plex); C2(Carbamidomethyl); K9(TMT6plex)	0				0	0.045367	3	1595.85	-8.77899	15.8005	0
	High	eNYLIQDAEEIVck	2	6	3	76677897;359073749;297483917	N-Term(TMT6plex); C13(Carbamidomethyl); K14(TMT6plex)	0				0	0.00155386	3	2182.13	-8.42768	31.4335	0
	High	tTGSIVcGQDGWSDk	1	4	2	76677897;359073749	N-Term(TMT6plex); C7(Carbamidomethyl); K15(TMT6plex)	0				0	0.0689492	2	2069.02	-8.16516	21.2949	0
	High	ecSIPEMDPYLNAYPR	1	4	2	76677897;359073749	N-Term(TMT6plex); C2(Carbamidomethyl)	0				0	0.0749293	2	2184.01	-11.4233	26.2021	0
	High	TTGSIVcGQDGWSDk	1	4	2	76677897;359073749	C7(Carbamidomethyl); K15(TMT6plex)	0				0.002296	0.130386	2	1839.86	-9.99567	19.4383	0
	High	cQAYYELR	1	4	2	76677897;359073749	N-Term(TMT6plex); C1(Carbamidomethyl)	0				0.002478	0.148319	2	1331.65	-9.99989	18.4719	0
	High	cQAYYELR	1	4	2	76677897;359073749	C1(Carbamidomethyl)	0				0.003505	0.187934	2	1102.49	-10.1143	15.9986	0
	High	vGDVLk	1	8	3	76677897;359073749;297483917	N-Term(TMT6plex); K6(TMT6plex)	0				0.005256	0.220734	2	1088.7	-6.90571	19.2372	0
	High	lNDRLDYEcVDGYENR	1	4	2	76677897;359073749	N-Term(TMT6plex); C9(Carbamidomethyl)	0				0.005965	0.227841	3	2260.03	-8.33664	21.1766	1

## Sheet: replication 2
Accession	Description	Score	Coverage	# Proteins	# Unique Peptides	# Peptides	# PSMs	126/129	126/129 Count	126/129 Variability [%]	# AAs	MW [kDa]	calc. pI
A2I7M9	Serpin A3-2 OS=Bos taurus GN=SERPINA3-2 PE=3 SV=1 - [SPA32_BOVIN]	15.9271	13.38	3	2	7	25				411	46.2083	5.98584
A2I7N3	Serpin A3-7 OS=Bos taurus GN=SERPINA3-7 PE=3 SV=1 - [SPA37_BOVIN]	22.8605	11.27	1	6	7	19				417	46.9122	6.34131
A3KLR9	Superoxide dismutase [Cu-Zn] OS=Bos taurus GN=ECSOD PE=2 SV=1 - [A3KLR9_BOVIN]	2.10555	5.39	1	1	1	2				241	26.1599	7.07861
A4IFL4	PPARD protein OS=Bos taurus GN=PPARD PE=2 SV=1 - [A4IFL4_BOVIN]	1.81415	1.59	1	1	1	1				441	49.7471	7.43018
A5D984	Pyruvate kinase OS=Bos taurus GN=PKM2 PE=2 SV=1 - [A5D984_BOVIN]	1.94447	1.88	1	1	1	1				531	57.912	7.85498
A5PJE3	Fibrinogen alpha chain OS=Bos taurus GN=FGA PE=2 SV=1 - [A5PJE3_BOVIN]	29.1726	27.15	2	18	18	38	1.86078	5	23.7389	615	66.957	7.02002
A5PJT7	ECM1 protein OS=Bos taurus GN=ECM1 PE=2 SV=1 - [A5PJT7_BOVIN]	1.84164	5.03	1	2	2	3				517	57.6	7.38623
A6QLL8	Fructose-bisphosphate aldolase OS=Bos taurus GN=ALDOA PE=2 SV=1 - [A6QLL8_BOVIN]	5.13681	8.79	1	3	3	3	8.22376	1		364	39.4113	8.19189
A6QPP2	SERPIND1 protein OS=Bos taurus GN=SERPIND1 PE=2 SV=1 - [A6QPP2_BOVIN]	8.80121	13.1	1	6	6	9	0.290122	1		496	55.1724	6.85889
A6QPQ2	Serpin A3-8 OS=Bos taurus GN=SERPINA3-8 PE=2 SV=1 - [SPA38_BOVIN]	9.68088	16.51	1	4	6	13	10.1756	1		418	46.9345	6.12549
A7E3W4	Transketolase OS=Bos taurus GN=TKT PE=2 SV=1 - [A7E3W4_BOVIN]	5.37499	3.36	3	2	2	2				596	64.8341	7.13721
A7MB10	Protein RRP5 homolog OS=Bos taurus GN=PDCD11 PE=2 SV=1 - [RRP5_BOVIN]	2.6675	0.69	2	1	1	1				1874	208.412	8.98291
A8YXZ2	C8G protein OS=Bos taurus GN=C8G PE=2 SV=1 - [A8YXZ2_BOVIN]	2.50215	9.7	1	2	2	3				237	25.2722	11.0483
B8Y9T0	Cumulus cell-specific fibronectin 1 transcript variant OS=Bos taurus GN=FN1 PE=2 SV=1 - [B8Y9T0_BOVIN]	0	3.7	4	6	6	7				2268	248.974	5.63037
C4T8B4	C-reactive protein OS=Bos taurus GN=CRP PE=2 SV=1 - [C4T8B4_BOVIN]	2.45363	4.46	1	1	1	1				224	25.2758	6.90283
E1B805	Uncharacterized protein (Fragment) OS=Bos taurus GN=LOC528040 PE=4 SV=2 - [E1B805_BOVIN]	1.61093	1.79	1	3	3	3				1674	187.149	6.90283
E1BED8	Elongation factor 1-alpha (Fragment) OS=Bos taurus PE=3 SV=2 - [E1BED8_BOVIN]	4.29744	3.84	8	2	2	2				443	47.9158	8.5874
E1BFN5	Uncharacterized protein (Fragment) OS=Bos taurus PE=4 SV=2 - [E1BFN5_BOVIN]	7.26643	13.25	2	1	8	11				687	78.3329	7.92822
E1BH06	Uncharacterized protein OS=Bos taurus GN=C4A PE=4 SV=2 - [E1BH06_BOVIN]	35.3204	17.69	3	10	28	34	0.43941	1		1741	192.644	7.43018
E1BH94	Uncharacterized protein (Fragment) OS=Bos taurus PE=4 SV=2 - [E1BH94_BOVIN]	1.78113	7.01	1	3	3	4				556	59.7928	6.85889
E1BLF0	Uncharacterized protein OS=Bos taurus GN=PRRC1 PE=4 SV=1 - [E1BLF0_BOVIN]	0	1.8	1	1	1	1				445	46.3738	5.98584
E1BMJ0	Uncharacterized protein OS=Bos taurus GN=SERPING1 PE=3 SV=2 - [E1BMJ0_BOVIN]	4.70074	9.19	2	5	5	6	0.655524	1		468	51.6788	6.66846
F1MAV0	Fibrinogen beta chain OS=Bos taurus GN=FGB PE=2 SV=2 - [F1MAV0_BOVIN]	22.2242	38.18	2	15	15	28	0.777482	4	79.1903	495	56.4047	8.22119
F1MB08	Alpha-enolase OS=Bos taurus GN=ENO1 PE=3 SV=1 - [F1MB08_BOVIN]	4.40123	9.91	2	4	4	4				434	47.2543	6.80029
F1MBC5	Coagulation factor IX OS=Bos taurus GN=F9 PE=2 SV=2 - [F1MBC5_BOVIN]	2.09797	2.78	3	1	1	1				324	36.3421	6.84424
F1MCF8	Uncharacterized protein OS=Bos taurus GN=IGLL1 PE=4 SV=2 - [F1MCF8_BOVIN]	19.9457	24.79	2	3	6	21	12.3532	1		234	24.4861	7.57666
F1MG05	Elongation factor 1-gamma OS=Bos taurus GN=EEF1G PE=2 SV=1 - [F1MG05_BOVIN]	2.182	2.27	2	1	1	1				440	50.3303	6.7417
F1MH40	Uncharacterized protein OS=Bos taurus PE=2 SV=2 - [F1MH40_BOVIN]	2.61097	11.25	2	3	3	3				240	26.318	5.93506
F1MJZ4	Uncharacterized protein (Fragment) OS=Bos taurus GN=IGFALS PE=4 SV=2 - [F1MJZ4_BOVIN]	0	2.3	1	1	1	1				610	65.8029	7.07861
F1MKS5	Histidine-rich glycoprotein OS=Bos taurus GN=HRG PE=4 SV=2 - [F1MKS5_BOVIN]	20.1595	14.37	2	8	8	16	0.530182	2	71.6275	536	60.7056	7.53271
F1MLW8	Uncharacterized protein OS=Bos taurus GN=LOC100847119 PE=4 SV=2 - [F1MLW8_BOVIN]	18.6265	14.59	1	1	4	17				233	24.6082	5.90967
F1MM86	Complement component C6 OS=Bos taurus GN=C6 PE=4 SV=1 - [F1MM86_BOVIN]	4.20039	3.11	2	3	3	3	11.7938	1		932	104.455	6.97607
F1MMD7	Inter-alpha-trypsin inhibitor heavy chain H4 OS=Bos taurus GN=ITIH4 PE=4 SV=2 - [F1MMD7_BOVIN]	24.4465	7.86	2	7	7	18	0.392168	3	10.6313	916	101.463	6.68311
F1MMK9	Protein AMBP OS=Bos taurus GN=AMBP PE=4 SV=2 - [F1MMK9_BOVIN]	5.76417	10.8	2	4	4	5	0.566051	2	142.582	352	39.2684	7.78174
F1MMP5	Inter-alpha-trypsin inhibitor heavy chain H1 OS=Bos taurus GN=ITIH1 PE=4 SV=1 - [F1MMP5_BOVIN]	14.8301	10.15	2	7	7	8	12.2965	1		906	101.174	7.1958
F1MNV5	Kininogen-1 OS=Bos taurus GN=KNG1 PE=2 SV=2 - [F1MNV5_BOVIN]	19.5858	21.33	3	3	9	19	0.451327	2	25.8414	436	48.3908	6.30322
F1MNW4	Inter-alpha-trypsin inhibitor heavy chain H2 OS=Bos taurus GN=ITIH2 PE=4 SV=2 - [F1MNW4_BOVIN]	7.29807	9.09	1	8	8	8	0.471667	1		946	106.09	7.94287
F1MPT3	14-3-3 protein eta OS=Bos taurus GN=YWHAH PE=3 SV=2 - [F1MPT3_BOVIN]	1.80004	8.18	7	1	2	2				220	25.2316	4.86865
F1MQL3	Uncharacterized protein OS=Bos taurus GN=PRSS1 PE=3 SV=2 - [F1MQL3_BOVIN]	1.84355	3.04	1	1	1	1				230	25.8269	5.99854
F1MRD0	Actin, cytoplasmic 1 OS=Bos taurus GN=ACTB PE=2 SV=2 - [F1MRD0_BOVIN]	13.8702	24.53	6	1	9	21				375	41.8247	5.31299
F1MRH1	Uncharacterized protein (Fragment) OS=Bos taurus PE=4 SV=1 - [F1MRH1_BOVIN]	1.60907	0.41	1	1	1	2				1446	160.69	5.47803
F1MS32	Apolipoprotein D OS=Bos taurus GN=APOD PE=4 SV=2 - [F1MS32_BOVIN]	1.88648	3.7	2	1	1	1				189	21.3868	5.04639
F1MSZ6	Antithrombin-III OS=Bos taurus GN=SERPINC1 PE=3 SV=1 - [F1MSZ6_BOVIN]	32.0928	26.88	2	13	13	25	0.438103	4	35.8272	465	52.4069	6.80029
F1MVK1	Uncharacterized protein (Fragment) OS=Bos taurus PE=4 SV=2 - [F1MVK1_BOVIN]	27.3214	13.99	2	2	20	26				1580	173.864	6.91748
F1MW79	Uncharacterized protein OS=Bos taurus GN=LOC100337312 PE=4 SV=2 - [F1MW79_BOVIN]	2.18096	2.97	1	1	1	1				269	30.8606	6.68311
F1MWX3	Uncharacterized protein (Fragment) OS=Bos taurus GN=BOLA PE=3 SV=2 - [F1MWX3_BOVIN]	2.08121	7.18	9	2	2	2	0.352544	2	80.7621	362	41.0367	6.55127
F1MX87	Uncharacterized protein OS=Bos taurus GN=C8A PE=4 SV=1 - [F1MX87_BOVIN]	4.03973	5.09	1	3	3	4	0.831202	3	37.3242	589	66.2335	6.63916
F1MY85	Complement C5a anaphylatoxin OS=Bos taurus GN=C5 PE=2 SV=2 - [F1MY85_BOVIN]	10.2485	7.27	1	12	12	16	2.01602	3	548.224	1677	188.927	6.46826
F1MYN5	Uncharacterized protein OS=Bos taurus GN=FBLN1 PE=4 SV=2 - [F1MYN5_BOVIN]	2.34583	5.95	1	3	3	4	1.33942	2	17.8281	706	77.4343	5.05908
F1MZE7	Uncharacterized protein (Fragment) OS=Bos taurus GN=LOC100849958 PE=4 SV=2 - [F1MZE7_BOVIN]	1.77232	0.51	1	1	1	1				1184	132.515	6.69775
F1MZX2	Uncharacterized protein OS=Bos taurus GN=SERPINE2 PE=2 SV=2 - [F1MZX2_BOVIN]	10.9586	12.85	1	5	5	12	0.834655	2	30.4013	397	44.2724	9.64209
F1N045	Complement component C7 OS=Bos taurus GN=C7 PE=4 SV=1 - [F1N045_BOVIN]	11.1148	7.59	2	7	7	7				843	92.9294	7.1958
F1N076	Uncharacterized protein OS=Bos taurus GN=CP PE=4 SV=2 - [F1N076_BOVIN]	32.3751	19.35	1	20	20	36	2.9304	2	5342.04	1085	123.731	6.18896
F1N102	Uncharacterized protein OS=Bos taurus GN=C8B PE=2 SV=2 - [F1N102_BOVIN]	4.77751	6.44	2	4	4	5				590	66.6145	8.03076
F1N152	Serine protease HTRA1 OS=Bos taurus GN=HTRA1 PE=2 SV=1 - [HTRA1_BOVIN]	2.2324	1.44	1	1	1	1				487	51.8739	7.81104
F1N1I6	Gelsolin OS=Bos taurus GN=GSN PE=2 SV=1 - [F1N1I6_BOVIN]	16.7658	17.67	3	15	15	17	9.36618	1		781	85.6342	6.21436
F1N2P8	Uncharacterized protein OS=Bos taurus PE=2 SV=2 - [F1N2P8_BOVIN]	2.05041	3.86	2	1	1	1				285	30.8753	7.76709
F1N3A1	Thrombospondin-1 OS=Bos taurus GN=THBS1 PE=4 SV=1 - [F1N3A1_BOVIN]	1.95254	1.62	2	2	2	2				1170	129.309	4.94482
F1N3Q7	Apolipoprotein A-IV OS=Bos taurus GN=APOA4 PE=4 SV=1 - [F1N3Q7_BOVIN]	12.7958	18.68	2	7	7	9	6.02175	1		380	42.9634	5.40186
F1N415	Uncharacterized protein OS=Bos taurus GN=LOC517284 PE=4 SV=2 - [F1N415_BOVIN]	0	0.18	1	1	1	1				5011	546.812	6.06201
F1N4M7	Uncharacterized protein OS=Bos taurus GN=CFI PE=3 SV=2 - [F1N4M7_BOVIN]	8.86733	15.21	1	8	8	8	0.559269	2	19.6319	618	68.8592	7.73779
F1N5M2	Vitamin D-binding protein OS=Bos taurus GN=GC PE=4 SV=2 - [F1N5M2_BOVIN]	24.8648	39.24	1	1	17	23				474	53.3211	5.60498
F1N6I5	Versican core protein OS=Bos taurus GN=VCAN PE=2 SV=1 - [F1N6I5_BOVIN]	11.318	3.55	8	8	8	10				2394	261.743	4.50049
G3MX04	Amine oxidase OS=Bos taurus PE=3 SV=1 - [G3MX04_BOVIN]	12.154	5.21	8	1	4	6				749	82.6701	6.46826
G3MXB5	Uncharacterized protein (Fragment) OS=Bos taurus GN=LOC524810 PE=4 SV=1 - [G3MXB5_BOVIN]	4.03257	6.48	1	2	2	2				247	25.7146	6.26514
G3MY71	Uncharacterized protein (Fragment) OS=Bos taurus PE=4 SV=1 - [G3MY71_BOVIN]	0	7.5	8	1	1	3				120	12.7805	8.48486
G3MYZ3	Uncharacterized protein OS=Bos taurus GN=AFM PE=4 SV=1 - [G3MYZ3_BOVIN]	12.1774	20.2	1	10	10	12	0.469205	1		604	69.5164	5.84619
G3N0S9	Uncharacterized protein OS=Bos taurus GN=LOC515150 PE=4 SV=1 - [G3N0S9_BOVIN]	0	9.55	1	2	2	2				199	22.3213	7.48877
G3N0V0	Uncharacterized protein (Fragment) OS=Bos taurus PE=4 SV=1 - [G3N0V0_BOVIN]	10.1268	20.55	1	7	7	23	4.60437	4	30.0667	326	35.9288	7.84033
G3N1I8	Uncharacterized protein (Fragment) OS=Bos taurus PE=3 SV=1 - [G3N1I8_BOVIN]	0	20.33	2	2	2	2				123	13.8171	7.47412
G3N1U6	Apoptosis facilitator Bcl-2-like protein 14 OS=Bos taurus GN=BCL2L14 PE=2 SV=1 - [G3N1U6_BOVIN]	1.98902	1.84	8	1	1	1				326	36.8748	7.81104
G3N2D7	Uncharacterized protein (Fragment) OS=Bos taurus GN=IGLL1 PE=4 SV=1 - [G3N2D7_BOVIN]	0	12.93	1	1	1	2				116	12.1048	4.77979
G3X6N3	Serotransferrin OS=Bos taurus GN=TF PE=4 SV=1 - [G3X6N3_BOVIN]	85.391	55.82	4	44	44	161	1.70364	15	621.402	704	77.6157	7.26904
G3X7A5	Complement C3 OS=Bos taurus GN=C3 PE=2 SV=1 - [G3X7A5_BOVIN]	121.844	40.7	1	1	69	154				1661	187.028	7.02002
G3X7S7	Tropomyosin alpha-1 chain (Fragment) OS=Bos taurus GN=TPM1 PE=3 SV=1 - [G3X7S7_BOVIN]	9.52628	20.28	5	1	5	8				212	24.4905	4.729
G5E507	Heat shock protein HSP 90-beta OS=Bos taurus GN=HSP90AB1 PE=2 SV=1 - [G5E507_BOVIN]	7.82764	7.04	4	1	4	4				724	82.7628	5.0083
G5E531	T-complex protein 1 subunit alpha OS=Bos taurus GN=TCP1 PE=3 SV=1 - [G5E531_BOVIN]	2.84543	2.34	2	1	1	1				556	60.1846	6.11279
G5E604	Uncharacterized protein (Fragment) OS=Bos taurus PE=4 SV=1 - [G5E604_BOVIN]	11.5586	32.71	3	3	3	8				107	11.0513	7.98682
G8JKW7	Uncharacterized protein OS=Bos taurus GN=SERPINA3 PE=3 SV=1 - [G8JKW7_BOVIN]	20.4645	21.12	4	2	10	30				412	46.3152	6.7417
O02659	Mannose-binding protein C OS=Bos taurus GN=MBL PE=2 SV=1 - [MBL2_BOVIN]	1.83019	4.42	1	1	1	1				249	26.454	5.19873
O02675	Dihydropyrimidinase-related protein 2 OS=Bos taurus GN=DPYSL2 PE=1 SV=1 - [DPYL2_BOVIN]	2.29847	1.75	1	1	1	1				572	62.2386	6.37939
O46375	Transthyretin OS=Bos taurus GN=TTR PE=1 SV=1 - [TTHY_BOVIN]	5.40659	15.65	1	2	2	2				147	15.717	6.30322
P00442	Superoxide dismutase [Cu-Zn] OS=Bos taurus GN=SOD1 PE=1 SV=2 - [SODC_BOVIN]	2.69386	5.92	1	1	1	2				152	15.6728	6.31592
P00735	Prothrombin OS=Bos taurus GN=F2 PE=1 SV=2 - [THRB_BOVIN]	15.9959	17.44	2	11	11	14	1.93284	2	919.109	625	70.4607	6.32861
P01045	Kininogen-2 OS=Bos taurus GN=KNG2 PE=1 SV=1 - [KNG2_BOVIN]	23.7568	12.6	2	3	9	14	0.446949	2	4.30846	619	68.6665	6.56592
P01966	Hemoglobin subunit alpha OS=Bos taurus GN=HBA PE=1 SV=2 - [HBA_BOVIN]	7.69466	43.66	1	4	4	6	5.95036	2	356.841	142	15.1749	8.44092
P02070	Hemoglobin subunit beta OS=Bos taurus GN=HBB PE=1 SV=1 - [HBB_BOVIN]	19.772	51.03	5	7	7	13	5.08614	2	957.801	145	15.9443	7.59131
P02253	Histone H1.2 OS=Bos taurus GN=HIST1H1C PE=1 SV=2 - [H12_BOVIN]	1.98036	4.23	4	1	1	1				213	21.3427	11.0044
P02584	Profilin-1 OS=Bos taurus GN=PFN1 PE=1 SV=2 - [PROF1_BOVIN]	0	7.86	1	1	1	1				140	15.0475	8.27979
P02769	Serum albumin OS=Bos taurus GN=ALB PE=1 SV=4 - [ALBU_BOVIN]	1186.08	81.38	2	72	72	1947	0.487485	253	82.0549	607	69.2484	6.17627
P06868	Plasminogen OS=Bos taurus GN=PLG PE=1 SV=2 - [PLMN_BOVIN]	7.35949	14.41	3	10	10	12				812	91.1565	7.50342
P07994	Inhibin alpha chain OS=Bos taurus GN=INHA PE=1 SV=1 - [INHA_BOVIN]	3.21821	13.06	1	3	3	5	0.397182	1		360	38.7847	7.1665
P10096	Glyceraldehyde-3-phosphate dehydrogenase OS=Bos taurus GN=GAPDH PE=1 SV=4 - [G3P_BOVIN]	2.34606	12.61	1	4	4	5				333	35.8453	8.35303
P10152	Angiogenin-1 OS=Bos taurus GN=ANG1 PE=1 SV=4 - [ANG1_BOVIN]	0	9.46	2	1	1	1				148	16.9585	8.85107
P11116	Galectin-1 OS=Bos taurus GN=LGALS1 PE=1 SV=2 - [LEG1_BOVIN]	2.32197	7.41	1	1	1	2				135	14.7343	5.50342
P12763	Alpha-2-HS-glycoprotein OS=Bos taurus GN=AHSG PE=1 SV=2 - [FETUA_BOVIN]	26.354	12.53	1	6	6	14	0.282767	1		359	38.3944	5.50342
P13696	Phosphatidylethanolamine-binding protein 1 OS=Bos taurus GN=PEBP1 PE=1 SV=2 - [PEBP1_BOVIN]	0	4.28	1	1	1	1				187	20.9727	7.48877
P15497	Apolipoprotein A-I OS=Bos taurus GN=APOA1 PE=1 SV=3 - [APOA1_BOVIN]	52.0412	75.09	1	32	32	75	1.11343	12	911.717	265	30.2579	5.97314
P16116	Aldose reductase OS=Bos taurus GN=AKR1B1 PE=1 SV=1 - [ALDR_BOVIN]	5.40707	15.56	4	4	4	4				315	35.8965	6.13818
P17690	Beta-2-glycoprotein 1 OS=Bos taurus GN=APOH PE=1 SV=4 - [APOH_BOVIN]	10.7137	22.61	1	8	8	15	0.569463	3	14.4537	345	38.2267	8.14795
P17697	Clusterin OS=Bos taurus GN=CLU PE=1 SV=1 - [CLUS_BOVIN]	6.04587	7.52	2	3	3	4	0.417191	1		439	51.0811	6.03662
P18902	Retinol-binding protein 4 OS=Bos taurus GN=RBP4 PE=1 SV=1 - [RET4_BOVIN]	5.27896	30.6	2	5	5	6				183	21.0552	5.68115
P19035	Apolipoprotein C-III OS=Bos taurus GN=APOC3 PE=1 SV=2 - [APOC3_BOVIN]	5.3001	28.13	1	2	2	3				96	10.6854	5.10986
P19120	Heat shock cognate 71 kDa protein OS=Bos taurus GN=HSPA8 PE=1 SV=2 - [HSP7C_BOVIN]	7.39004	8.46	8	5	5	7	0.895877	1		650	71.1964	5.51611
P28800	Alpha-2-antiplasmin OS=Bos taurus GN=SERPINF2 PE=1 SV=2 - [A2AP_BOVIN]	4.86258	12.2	1	5	5	9	8.70612	1		492	54.6761	5.71924
P34955	Alpha-1-antiproteinase OS=Bos taurus GN=SERPINA1 PE=1 SV=1 - [A1AT_BOVIN]	31.0068	28.37	1	13	13	24	1.03664	2	8213.83	416	46.0748	6.52197
P35541	Serum amyloid A protein OS=Bos taurus GN=SAA1 PE=1 SV=2 - [SAA_BOVIN]	5.48017	20	5	2	2	3	1.29361	1		130	14.507	8.1333
P48616	Vimentin OS=Bos taurus GN=VIM PE=1 SV=3 - [VIME_BOVIN]	11.8774	7.08	9	4	4	8	7.77559	2	902.99	466	53.6951	5.12256
P55859	Purine nucleoside phosphorylase OS=Bos taurus GN=PNP PE=1 SV=3 - [PNPH_BOVIN]	2.22341	3.81	1	1	1	1				289	32.0159	6.34131
P62261	14-3-3 protein epsilon OS=Bos taurus GN=YWHAE PE=2 SV=1 - [1433E_BOVIN]	2.47651	13.73	1	2	2	3	1.13201	1		255	29.1554	4.7417
P80209	Cathepsin D OS=Bos taurus GN=CTSD PE=1 SV=2 - [CATD_BOVIN]	0	4.36	2	1	1	1				390	42.4603	7.04932
P81187	Complement factor B OS=Bos taurus GN=CFB PE=1 SV=2 - [CFAB_BOVIN]	22.9289	24.44	1	15	15	20	0.589888	3	61.8354	761	85.3119	7.6792
P81644	Apolipoprotein A-II OS=Bos taurus GN=APOA2 PE=1 SV=2 - [APOA2_BOVIN]	4.9416	21	1	3	3	5				100	11.1949	8.104
P81947	Tubulin alpha-1B chain OS=Bos taurus PE=1 SV=2 - [TBA1B_BOVIN]	0	9.31	9	3	3	3				451	50.1196	5.05908
Q0P5D6	Retinoic acid receptor responder (Tazarotene induced) 1 OS=Bos taurus GN=RARRES1 PE=2 SV=1 - [Q0P5D6_BOVIN]	0	5.88	1	1	1	1				289	32.7508	8.38232
Q0VCQ9	Reticulocalbin 2, EF-hand calcium binding domain OS=Bos taurus GN=RCN2 PE=2 SV=1 - [Q0VCQ9_BOVIN]	0	2.52	1	1	1	1				317	36.8865	4.39893
Q1RMN9	C4b-binding protein alpha-like OS=Bos taurus GN=LOC510860 PE=2 SV=1 - [Q1RMN9_BOVIN]	1.86588	3.57	2	1	1	1				196	21.9821	5.30029
Q1RMP1	ADP-ribosylation factor-like 10 OS=Bos taurus GN=ARL10 PE=2 SV=1 - [Q1RMP1_BOVIN]	0	3.21	1	1	1	1				218	24.2905	4.80518
Q28035	Glutathione S-transferase A1 OS=Bos taurus GN=GSTA1 PE=2 SV=3 - [GSTA1_BOVIN]	0	12.61	4	3	3	4				222	25.4354	8.57275
Q28085	Complement factor H OS=Bos taurus GN=CFH PE=1 SV=3 - [CFAH_BOVIN]	15.3361	9.55	3	4	11	16	0.344725	1		1236	140.282	6.81494
Q29437	Primary amine oxidase, liver isozyme OS=Bos taurus PE=1 SV=1 - [AOCX_BOVIN]	12.154	8.79	3	2	5	8				762	84.7028	5.93506
Q2KIF2	Leucine-rich alpha-2-glycoprotein 1 OS=Bos taurus GN=LRG1 PE=2 SV=1 - [Q2KIF2_BOVIN]	3.97164	8.67	1	3	3	4				346	38.3242	6.99072
Q2KIS7	Tetranectin OS=Bos taurus GN=CLEC3B PE=2 SV=1 - [TETN_BOVIN]	10.5932	23.27	1	3	3	5	0.760724	1		202	22.13	5.64307
Q2KIT0	Protein HP-20 homolog OS=Bos taurus PE=2 SV=1 - [HP20_BOVIN]	16.8372	24.08	1	5	5	11				191	20.6327	8.5874
Q2KIU3	Protein HP-25 homolog 2 OS=Bos taurus PE=2 SV=1 - [HP252_BOVIN]	4.82282	10.7	1	2	2	6				215	22.8965	5.32568
Q2KIW1	Paraoxonase 1 OS=Bos taurus GN=PON1 PE=2 SV=1 - [Q2KIW1_BOVIN]	2.19261	7.89	1	3	3	3	0.300506	1		355	39.8163	5.43994
Q2KIX7	Protein HP-25 homolog 1 OS=Bos taurus PE=1 SV=1 - [HP251_BOVIN]	6.17986	15.09	1	3	3	4				212	22.5415	7.45947
Q2KJD0	Tubulin beta-5 chain OS=Bos taurus GN=TUBB5 PE=2 SV=1 - [TBB5_BOVIN]	8.49451	11.71	11	4	4	8	13.6939	2	1042.73	444	49.639	4.89404
Q2KJF1	Alpha-1B-glycoprotein OS=Bos taurus GN=A1BG PE=1 SV=1 - [A1BG_BOVIN]	15.9172	16.7	1	7	7	12	4.3962	2	946.395	503	53.5203	5.42725
Q2TBU0	Haptoglobin OS=Bos taurus GN=HP PE=2 SV=1 - [HPT_BOVIN]	63.4541	42.14	2	21	21	45	1.3875	10	41.9266	401	44.8306	7.7085
Q2UVX4	Complement C3 OS=Bos taurus GN=C3 PE=1 SV=2 - [CO3_BOVIN]	121.844	40.88	1	1	69	155				1661	187.135	6.84424
Q32L76	Serum amyloid A-4 protein OS=Bos taurus GN=SAA4 PE=2 SV=1 - [SAA4_BOVIN]	4.03478	27.13	1	3	3	3	0.626919	1		129	14.6782	8.104
Q3MHN2	Complement component C9 OS=Bos taurus GN=C9 PE=2 SV=1 - [CO9_BOVIN]	6.98264	9.49	1	5	5	5	3.39059	2	1503.27	548	61.9585	5.89697
Q3MHN5	Vitamin D-binding protein OS=Bos taurus GN=GC PE=2 SV=1 - [VTDB_BOVIN]	24.8648	38.61	1	1	17	25				474	53.3071	5.51611
Q3SYW2	Complement C2 OS=Bos taurus GN=C2 PE=2 SV=1 - [CO2_BOVIN]	0	1.6	2	1	1	1				750	82.8529	8.33838
Q3SZH5	Angiotensinogen OS=Bos taurus GN=AGT PE=2 SV=1 - [Q3SZH5_BOVIN]	0	6.13	1	2	2	3	1.87434	1		424	45.4275	9.18799
Q3SZI4	14-3-3 protein theta OS=Bos taurus GN=YWHAQ PE=2 SV=1 - [1433T_BOVIN]	4.74951	8.98	4	1	2	2				245	27.7468	4.77979
Q3SZR3	Alpha-1-acid glycoprotein OS=Bos taurus GN=ORM1 PE=2 SV=1 - [A1AG_BOVIN]	18.2595	46.04	2	11	11	22	3.05979	1		202	23.1676	5.87158
Q3SZV7	Hemopexin OS=Bos taurus GN=HPX PE=2 SV=1 - [HEMO_BOVIN]	15.3031	18.95	1	11	11	24	0.402308	3	43.6201	459	52.1758	7.79639
Q3SZZ9	FGG protein OS=Bos taurus GN=FGG PE=2 SV=1 - [Q3SZZ9_BOVIN]	23.9609	23.68	3	11	11	22	1.62345	3	385.214	435	49.1357	5.87158
Q3T0C7	Stathmin OS=Bos taurus GN=STMN1 PE=2 SV=3 - [STMN1_BOVIN]	4.55916	11.41	2	2	2	2				149	17.292	5.97314
Q3T0P6	Phosphoglycerate kinase 1 OS=Bos taurus GN=PGK1 PE=2 SV=3 - [PGK1_BOVIN]	0	8.63	2	3	3	4				417	44.5091	8.26514
Q3ZBS7	Uncharacterized protein OS=Bos taurus GN=VTN PE=2 SV=1 - [Q3ZBS7_BOVIN]	9.70181	10.08	1	5	5	5				476	53.541	6.27783
Q3ZBY4	Fructose-bisphosphate aldolase OS=Bos taurus GN=ALDOC PE=2 SV=2 - [Q3ZBY4_BOVIN]	1.63405	6.32	1	1	1	3	2.27392	2	382.748	364	39.3572	6.65381
Q3ZEJ6	Serpin A3-3 OS=Bos taurus GN=SERPINA3-3 PE=1 SV=2 - [SPA33_BOVIN]	20.4645	18.49	4	1	9	28				411	46.2973	6.48096
Q58D62	Fetuin-B OS=Bos taurus GN=FETUB PE=2 SV=1 - [FETUB_BOVIN]	9.46673	12.14	1	5	5	5				387	42.6361	5.77002
Q5E947	Peroxiredoxin-1 OS=Bos taurus GN=PRDX1 PE=2 SV=1 - [PRDX1_BOVIN]	1.82496	9.55	2	2	2	2	3.65643	1		199	22.1954	8.39697
Q5E956	Triosephosphate isomerase OS=Bos taurus GN=TPI1 PE=2 SV=3 - [TPIS_BOVIN]	3.10903	4.82	1	1	1	1				249	26.6728	6.91748
Q5E9B1	L-lactate dehydrogenase B chain OS=Bos taurus GN=LDHB PE=2 SV=4 - [LDHB_BOVIN]	7.16094	13.47	4	4	4	5				334	36.7002	6.44287
Q5E9B5	Actin, gamma-enteric smooth muscle OS=Bos taurus GN=ACTG2 PE=2 SV=1 - [ACTH_BOVIN]	13.8702	23.94	9	1	9	19				376	41.8498	5.47803
Q5KR47-2	Isoform 2 of Tropomyosin alpha-3 chain OS=Bos taurus GN=TPM3 - [TPM3_BOVIN]	9.61405	17.34	6	1	5	8				248	29.0147	4.77979
Q76LV2	Heat shock protein HSP 90-alpha OS=Bos taurus GN=HSP90AA1 PE=2 SV=3 - [HS90A_BOVIN]	5.32186	10.64	2	5	8	8				733	84.6777	5.0083
Q7SIH1	Alpha-2-macroglobulin OS=Bos taurus GN=A2M PE=1 SV=2 - [A2MG_BOVIN]	25.3282	14.11	1	19	19	26	0.308886	1		1510	167.47	6.02393
Q95121	Pigment epithelium-derived factor OS=Bos taurus GN=SERPINF1 PE=1 SV=1 - [PEDF_BOVIN]	0	8.41	1	3	3	5				416	46.2003	7.04932
Q9BGI3	Peroxiredoxin-2 OS=Bos taurus GN=PRDX2 PE=2 SV=1 - [PRDX2_BOVIN]	4.18277	7.54	1	2	2	2				199	21.9321	5.60498
Q9XSG3	Isocitrate dehydrogenase [NADP] cytoplasmic OS=Bos taurus GN=IDH1 PE=2 SV=1 - [IDHC_BOVIN]	0	2.66	1	1	1	2	0.964658	1		414	46.7555	6.55127
