# Supplementary material for: Proteome Profile and Quantitative Proteomic Analysis of Buffalo (Bubalusbubalis) Follicular Fluid during Follicle Development
Source: Int J Mol Sci. 2016 Apr 29;17(5):618. doi: 10.3390/ijms17050618 (PMC4881444; doi:10.3390/ijms17050618)
Supplement: Supplementary file 1 [file ijms-17-00618-s001.zip › ijms-111180-Supplementary Materials/Supplementary Table S5 PPI network.xlsx]

## Sheet: Sheet2
#node1	node2	node1_string_id	node2_string_id	node1_external_id	node2_external_id	neighborhood	fusion	cooccurence	homology	coexpression	experimental	knowledge	textmining	combined_score
Actb	Ubb	2109937	2094674	ENSMUSP00000098066	ENSMUSP00000019649	0	0	0	0	0	0.771	0	0	0.77
Hspa8	Hspa1l	2094310	2093893	ENSMUSP00000015800	ENSMUSP00000007248	0	0	0	0.986	0	0.168	0.9	0	0.913
Hist2h4	Actb	2113909	2109937	ENSMUSP00000129930	ENSMUSP00000098066	0	0	0	0	0	0.16	0.9	0	0.912
Serpine1	Plg	2100218	2094209	ENSMUSP00000039586	ENSMUSP00000014578	0	0	0	0	0	0.165	0.961	0	0.966
Hrg	Plg	2095882	2094209	ENSMUSP00000023590	ENSMUSP00000014578	0	0	0	0	0	0.165	0.9	0	0.912
Rpl18	Ubb	2105687	2094674	ENSMUSP00000072320	ENSMUSP00000019649	0	0	0	0	0	0.739	0	0	0.738
Gm7536	Rpl18	2106465	2105687	ENSMUSP00000076607	ENSMUSP00000072320	0	0	0	0	0	0.763	0	0	0.762
Apoa4	Gsn	2099177	2097148	ENSMUSP00000034585	ENSMUSP00000028239	0	0	0	0	0	0	0.9	0	0.899
Hnrnpd	Snrpe	2114353	2113624	ENSMUSP00000132735	ENSMUSP00000128400	0	0	0	0	0	0.299	0.9	0	0.926
Psma5	Hspa8	2108099	2094310	ENSMUSP00000088057	ENSMUSP00000015800	0	0	0	0	0	0.108	0.9	0	0.906
Cfl1	Acta1	2112218	2099126	ENSMUSP00000112259	ENSMUSP00000034453	0	0	0	0	0	0.636	0.559	0	0.832
Ubb	Cdh1	2094674	2093091	ENSMUSP00000019649	ENSMUSP00000000312	0	0	0	0	0	0.775	0	0	0.774
Rps20	Rps21	2112826	2103577	ENSMUSP00000120528	ENSMUSP00000058432	0	0	0	0	0	0.914	0.9	0	0.991
Psma5	Hspb1	2108099	2093673	ENSMUSP00000088057	ENSMUSP00000005077	0	0	0	0	0	0	0.9	0	0.899
Serpine1	Vtn	2100218	2094427	ENSMUSP00000039586	ENSMUSP00000017488	0	0	0	0	0	0.58	0.9	0	0.956
Fbp1	Aldob	2108386	2097712	ENSMUSP00000090564	ENSMUSP00000029987	0	0	0	0	0	0	0.9	0	0.899
Cdc42	Cdh2	2097847	2096201	ENSMUSP00000030417	ENSMUSP00000025166	0	0	0	0	0	0	0.954	0	0.954
Rps20	Rps3	2112826	2098643	ENSMUSP00000120528	ENSMUSP00000032998	0	0	0	0	0	0.918	0.9	0	0.991
Mfap4	Fbln1	2105413	2102922	ENSMUSP00000070848	ENSMUSP00000054583	0	0	0	0	0	0.067	0.9	0	0.902
Hnrnpa2b1	Ubb	2108017	2094674	ENSMUSP00000087453	ENSMUSP00000019649	0	0	0	0	0	0.72	0	0	0.72
Hpx	Alb	2098711	2098145	ENSMUSP00000033185	ENSMUSP00000031314	0	0	0	0	0	0	0.9	0	0.899
Eef2	Rplp1	2101403	2093941	ENSMUSP00000046101	ENSMUSP00000008036	0	0	0	0	0	0.145	0.9	0	0.91
Actg2	Ubb	2106112	2094674	ENSMUSP00000074658	ENSMUSP00000019649	0	0	0	0	0	0.734	0	0	0.734
Rpl22	Rpl18	2110212	2105687	ENSMUSP00000099480	ENSMUSP00000072320	0	0	0	0	0	0.922	0.9	0	0.991
Crp	C1qc	2101138	2099670	ENSMUSP00000044665	ENSMUSP00000036747	0	0	0	0	0	0	0.9	0	0.9
Serpina1c	Plg	2105930	2094209	ENSMUSP00000073695	ENSMUSP00000014578	0	0	0	0	0	0.091	0.9	0	0.905
Psma5	Psma6	2108099	2095173	ENSMUSP00000088057	ENSMUSP00000021412	0	0	0	0.811	0	0.99	0.961	0	0.999
Cst3	App	2097360	2093694	ENSMUSP00000028938	ENSMUSP00000005406	0	0	0	0	0	0	0.9	0	0.899
Gm7536	Rpl30	2106465	2093986	ENSMUSP00000076607	ENSMUSP00000009039	0	0	0	0	0	0.766	0	0	0.766
A2m	Serping1	2098412	2095997	ENSMUSP00000032203	ENSMUSP00000023994	0	0	0	0	0	0	0.9	0	0.899
Hspg2	Dag1	2114127	2106960	ENSMUSP00000131316	ENSMUSP00000079294	0	0	0	0	0	0.565	0.9	0	0.954
Rps15a	Rpl18	2110843	2105687	ENSMUSP00000102198	ENSMUSP00000072320	0	0	0	0	0	0.554	0.9	0	0.953
Hc	Kng1	2097145	2095881	ENSMUSP00000028233	ENSMUSP00000023589	0	0	0	0	0	0	0.9	0	0.899
Rplp2	Rps23	2107312	2102909	ENSMUSP00000081474	ENSMUSP00000054490	0	0	0	0	0	0.586	0.9	0	0.956
Psma3	Psmb4	2113160	2093750	ENSMUSP00000125548	ENSMUSP00000005923	0	0	0	0	0	0.985	0.961	0	0.999
Snrpe	Sf3a1	2113624	2093347	ENSMUSP00000128400	ENSMUSP00000002198	0	0	0	0	0	0.299	0.9	0	0.926
Rps15a	Rps14	2110843	2096320	ENSMUSP00000102198	ENSMUSP00000025511	0	0	0	0	0	0.93	0.9	0	0.992
Fgg	F2	2099724	2097273	ENSMUSP00000037018	ENSMUSP00000028681	0	0	0	0	0	0.159	0.961	0	0.965
Apoa1	App	2099179	2093694	ENSMUSP00000034588	ENSMUSP00000005406	0	0	0	0	0	0.165	0.9	0	0.912
Ywhae	Ywhaz	2105433	2095659	ENSMUSP00000070993	ENSMUSP00000022894	0	0	0	0.974	0	0.936	0.559	0	0.97
Rps13-ps2	Rps17	2108445	2107008	ENSMUSP00000091035	ENSMUSP00000079628	0	0	0	0	0	0.925	0	0	0.925
C7	C9	2111453	2095616	ENSMUSP00000106317	ENSMUSP00000022749	0	0	0	0.749	0	0	0.961	0	0.961
Aldoa	Ldhb	2107714	2098466	ENSMUSP00000084846	ENSMUSP00000032373	0	0	0	0	0	0	0.8	0	0.8
Serping1	App	2095997	2093694	ENSMUSP00000023994	ENSMUSP00000005406	0	0	0	0	0	0.065	0.9	0	0.902
Rps15a	Rplp2	2110843	2107312	ENSMUSP00000102198	ENSMUSP00000081474	0	0	0	0	0	0.726	0.9	0	0.971
Rps15a	Eef2	2110843	2101403	ENSMUSP00000102198	ENSMUSP00000046101	0	0	0	0	0	0.882	0.9	0	0.987
Rps13-ps2	Rpl18	2108445	2105687	ENSMUSP00000091035	ENSMUSP00000072320	0	0	0	0	0	0.744	0	0	0.744
Psma3	Ubb	2113160	2094674	ENSMUSP00000125548	ENSMUSP00000019649	0	0	0	0	0	0.711	0	0	0.71
Rplp2	Rpl18	2107312	2105687	ENSMUSP00000081474	ENSMUSP00000072320	0	0	0	0	0	0.734	0.9	0	0.972
Tpi1	Aldoc	2114050	2094429	ENSMUSP00000130858	ENSMUSP00000017534	0	0	0	0	0	0	0.9	0	0.899
C8a	C6	2104946	2095627	ENSMUSP00000067541	ENSMUSP00000022788	0	0	0	0.811	0	0	0.961	0	0.961
Serpinf2	A2m	2101904	2098412	ENSMUSP00000048704	ENSMUSP00000032203	0	0	0	0	0	0	0.9	0	0.899
Rps15a	Rps3	2110843	2098643	ENSMUSP00000102198	ENSMUSP00000032998	0	0	0	0	0	0.93	0.9	0	0.992
Rpl11	Rps3	2110263	2098643	ENSMUSP00000099595	ENSMUSP00000032998	0	0	0	0	0	0.656	0.9	0	0.964
Rps13-ps2	Rps3	2108445	2098643	ENSMUSP00000091035	ENSMUSP00000032998	0	0	0	0	0	0.93	0	0	0.929
C1qc	C2	2099670	2096224	ENSMUSP00000036747	ENSMUSP00000025230	0	0	0	0	0	0.063	0.9	0	0.902
Hsp90ab1	Hspa8	2096071	2094310	ENSMUSP00000024739	ENSMUSP00000015800	0	0	0	0	0	0.725	0.9	0	0.971
Aldoa	Aldoc	2107714	2094429	ENSMUSP00000084846	ENSMUSP00000017534	0	0	0	0.985	0	0.613	0.8	0	0.919
Actb	Pfn1	2109937	2094511	ENSMUSP00000098066	ENSMUSP00000018437	0	0	0	0	0	0.92	0.8	0	0.983
Apex1	Pcna	2100770	2097310	ENSMUSP00000042602	ENSMUSP00000028817	0	0	0	0	0	0.819	0	0	0.819
Hnrnpd	Psmb5	2114353	2095630	ENSMUSP00000132735	ENSMUSP00000022803	0	0	0	0	0	0	0.9	0	0.899
Ttr	Apoa1	2106137	2099179	ENSMUSP00000074783	ENSMUSP00000034588	0	0	0	0	0	0.165	0.9	0	0.912
Rps20	Rps13-ps2	2112826	2108445	ENSMUSP00000120528	ENSMUSP00000091035	0	0	0	0	0	0.917	0	0	0.917
Igfals	Igfbp5	2103872	2096879	ENSMUSP00000060169	ENSMUSP00000027377	0	0	0	0	0	0.374	0.9	0	0.934
Clu	Plg	2095562	2094209	ENSMUSP00000022616	ENSMUSP00000014578	0	0	0	0	0	0	0.9	0	0.899
Apoa4	Apoa2	2099177	2093738	ENSMUSP00000034585	ENSMUSP00000005824	0	0	0	0	0	0	0.9	0	0.899
Rps13-ps2	Rps23	2108445	2102909	ENSMUSP00000091035	ENSMUSP00000054490	0	0	0	0	0	0.93	0	0	0.929
Rps19	Rplp2	2111101	2107312	ENSMUSP00000104067	ENSMUSP00000081474	0	0	0	0	0	0.27	0.9	0	0.923
Rpl11	Rpl22	2110263	2110212	ENSMUSP00000099595	ENSMUSP00000099480	0	0	0	0	0	0.759	0.9	0	0.974
Rps20	Rpl22	2112826	2110212	ENSMUSP00000120528	ENSMUSP00000099480	0	0	0	0	0	0	0.9	0	0.899
Ywhag	Tubb4b	2102341	2100734	ENSMUSP00000051223	ENSMUSP00000042342	0	0	0	0	0	0.094	0.9	0	0.905
Aldoa	Pgam2	2107714	2094970	ENSMUSP00000084846	ENSMUSP00000020768	0	0	0	0	0	0.093	0.8	0	0.81
Rps15a	Rpl11	2110843	2110263	ENSMUSP00000102198	ENSMUSP00000099595	0	0	0	0	0	0.635	0.9	0	0.961
Rps19	Rpl23a	2111101	2110240	ENSMUSP00000104067	ENSMUSP00000099541	0	0	0	0	0	0.307	0.9	0	0.927
Fn1	Alb	2102911	2098145	ENSMUSP00000054499	ENSMUSP00000031314	0	0	0	0	0	0	0.9	0	0.899
A2m	Hrg	2098412	2095882	ENSMUSP00000032203	ENSMUSP00000023590	0	0	0	0	0	0	0.9	0	0.899
Serpina1c	Fn1	2105930	2102911	ENSMUSP00000073695	ENSMUSP00000054499	0	0	0	0	0	0	0.9	0	0.899
Gc	Acta1	2101501	2099126	ENSMUSP00000046636	ENSMUSP00000034453	0	0	0	0	0	0.766	0	0	0.766
Actb	Cdc42	2109937	2097847	ENSMUSP00000098066	ENSMUSP00000030417	0	0	0	0	0	0.072	0.946	0	0.948
C7	Vtn	2111453	2094427	ENSMUSP00000106317	ENSMUSP00000017488	0	0	0	0	0	0	0.9	0	0.9
Kng2	Cfd	2109852	2103312	ENSMUSP00000097623	ENSMUSP00000056836	0	0	0	0	0	0.106	0.9	0	0.906
Rps17	Eif2s1	2107008	2105467	ENSMUSP00000079628	ENSMUSP00000071214	0	0	0	0	0	0	0.9	0	0.899
Rps3	Rps14	2098643	2096320	ENSMUSP00000032998	ENSMUSP00000025511	0	0	0	0	0	0.928	0.9	0	0.992
Rpl23a	Rplp2	2110240	2107312	ENSMUSP00000099541	ENSMUSP00000081474	0	0	0	0	0	0.531	0.9	0	0.951
B2m	App	2110238	2093694	ENSMUSP00000099534	ENSMUSP00000005406	0	0	0	0	0	0	0.9	0	0.899
Saa1	Apoa1	2112749	2099179	ENSMUSP00000119150	ENSMUSP00000034588	0	0	0	0	0	0.116	0.9	0	0.907
Snrpe	Srsf3	2113624	2112644	ENSMUSP00000128400	ENSMUSP00000117045	0	0	0	0	0	0	0.9	0	0.899
Kng2	F12	2109852	2095346	ENSMUSP00000097623	ENSMUSP00000021948	0	0	0	0	0	0.166	0.9	0	0.913
Rps14	Rpl30	2096320	2093986	ENSMUSP00000025511	ENSMUSP00000009039	0	0	0	0	0	0.771	0.9	0	0.976
F9	F12	2098776	2095346	ENSMUSP00000033477	ENSMUSP00000021948	0	0	0	0.705	0	0.063	0.9	0	0.902
Hnrnpc	Sf3a1	2111550	2093347	ENSMUSP00000107237	ENSMUSP00000002198	0	0	0	0	0	0.269	0.9	0	0.923
F2	Serpind1	2097273	2095831	ENSMUSP00000028681	ENSMUSP00000023450	0	0	0	0	0	0.895	0.8	0	0.978
Psma5	Psmb5	2108099	2095630	ENSMUSP00000088057	ENSMUSP00000022803	0	0	0	0.653	0	0.967	0.961	0	0.998
Rplp2	Rplp1	2107312	2093941	ENSMUSP00000081474	ENSMUSP00000008036	0	0	0	0	0	0.688	0.9	0	0.967
Vcp	Ubb	2097768	2094674	ENSMUSP00000030164	ENSMUSP00000019649	0	0	0	0	0	0.896	0	0	0.896
Arhgdia	A2m	2104421	2098412	ENSMUSP00000063714	ENSMUSP00000032203	0	0	0	0	0	0	0.9	0	0.9
Gsn	Apcs	2097148	2097015	ENSMUSP00000028239	ENSMUSP00000027824	0	0	0	0	0	0	0.9	0	0.899
Aldoa	Alb	2107714	2098145	ENSMUSP00000084846	ENSMUSP00000031314	0	0	0	0	0	0	0.9	0	0.899
Srp19	Rpl10a	2105698	2101863	ENSMUSP00000072386	ENSMUSP00000048469	0	0	0	0	0	0	0.9	0	0.9
Kng1	F12	2095881	2095346	ENSMUSP00000023589	ENSMUSP00000021948	0	0	0	0	0	0.166	0.9	0	0.913
Npy	Hc	2098322	2097145	ENSMUSP00000031843	ENSMUSP00000028233	0	0	0	0	0	0	0.9	0	0.9
Acly	Ubb	2110942	2094674	ENSMUSP00000103012	ENSMUSP00000019649	0	0	0	0	0	0.763	0	0	0.762
Mtrr	Hsp90ab1	2100260	2096071	ENSMUSP00000039810	ENSMUSP00000024739	0	0	0	0	0	0.532	0.417	0	0.715
Serpine1	Kng1	2100218	2095881	ENSMUSP00000039586	ENSMUSP00000023589	0	0	0	0	0	0.067	0.9	0	0.902
Rps23	Rps14	2102909	2096320	ENSMUSP00000054490	ENSMUSP00000025511	0	0	0	0	0	0.93	0.9	0	0.992
Cfh	C3	2111597	2096155	ENSMUSP00000107607	ENSMUSP00000024988	0	0	0	0	0	0.771	0.9	0	0.976
Rps15a	Rpl22	2110843	2110212	ENSMUSP00000102198	ENSMUSP00000099480	0	0	0	0	0	0	0.9	0	0.899
Fga	Gsn	2114417	2097148	ENSMUSP00000133117	ENSMUSP00000028239	0	0	0	0	0	0	0.9	0	0.899
Psma5	Psmb4	2108099	2093750	ENSMUSP00000088057	ENSMUSP00000005923	0	0	0	0	0	0.985	0.961	0	0.999
Rplp2	Rps21	2107312	2103577	ENSMUSP00000081474	ENSMUSP00000058432	0	0	0	0	0	0.612	0.9	0	0.959
Rpsa	Rps3	2099357	2098643	ENSMUSP00000035105	ENSMUSP00000032998	0	0	0	0	0	0.762	0	0	0.762
Ywhaq	Ywhae	2110492	2105433	ENSMUSP00000100067	ENSMUSP00000070993	0	0	0	0.971	0	0.409	0.559	0	0.728
Saa1	Ttr	2112749	2106137	ENSMUSP00000119150	ENSMUSP00000074783	0	0	0	0	0	0	0.9	0	0.899
Rpsa	Rps14	2099357	2096320	ENSMUSP00000035105	ENSMUSP00000025511	0	0	0	0	0	0.738	0	0	0.738
Hnrnpa2b1	Hnrnpk	2108017	2100155	ENSMUSP00000087453	ENSMUSP00000039269	0	0	0	0	0	0.166	0.9	0	0.913
Rps20	Eef2	2112826	2101403	ENSMUSP00000120528	ENSMUSP00000046101	0	0	0	0	0	0.832	0.9	0	0.982
Gm7536	Rpl19	2106465	2094431	ENSMUSP00000076607	ENSMUSP00000017548	0	0	0	0	0	0.764	0	0	0.764
Rpl23a	Rpl30	2110240	2093986	ENSMUSP00000099541	ENSMUSP00000009039	0	0	0	0	0	0.542	0.9	0	0.952
Rps23	Rplp1	2102909	2093941	ENSMUSP00000054490	ENSMUSP00000008036	0	0	0	0	0	0.537	0.9	0	0.951
Rps21	Rps3	2103577	2098643	ENSMUSP00000058432	ENSMUSP00000032998	0	0	0	0	0	0.926	0.9	0	0.992
Rps13-ps2	Rpl19	2108445	2094431	ENSMUSP00000091035	ENSMUSP00000017548	0	0	0	0	0	0.725	0	0	0.724
Eif2s1	Rps23	2105467	2102909	ENSMUSP00000071214	ENSMUSP00000054490	0	0	0	0	0	0	0.9	0	0.899
Rps13-ps2	Rpl10a	2108445	2101863	ENSMUSP00000091035	ENSMUSP00000048469	0	0	0	0	0	0.735	0	0	0.734
Rps20	Srp19	2112826	2105698	ENSMUSP00000120528	ENSMUSP00000072386	0	0	0	0	0	0	0.9	0	0.899
H2-D1	H2-K1	2114543	2096205	ENSMUSP00000134570	ENSMUSP00000025181	0	0	0	0.984	0	0	0.9	0	0.899
Rac1	Cdc42	2106976	2097847	ENSMUSP00000079380	ENSMUSP00000030417	0	0	0	0.978	0	0.39	0.944	0	0.964
Myl6	Tln1	2113693	2097776	ENSMUSP00000128803	ENSMUSP00000030187	0	0	0	0	0	0	0.9	0	0.9
Cfd	App	2103312	2093694	ENSMUSP00000056836	ENSMUSP00000005406	0	0	0	0	0	0.109	0.9	0	0.907
Kng2	C3	2109852	2096155	ENSMUSP00000097623	ENSMUSP00000024988	0	0	0	0	0	0	0.9	0	0.899
Saa1	App	2112749	2093694	ENSMUSP00000119150	ENSMUSP00000005406	0	0	0	0	0	0	0.9	0	0.899
Rplp0	Rplp2	2107591	2107312	ENSMUSP00000083705	ENSMUSP00000081474	0	0	0	0	0	0.723	0.9	0	0.971
Cfd	Kng1	2103312	2095881	ENSMUSP00000056836	ENSMUSP00000023589	0	0	0	0	0	0.106	0.9	0	0.906
Hspg2	B2m	2114127	2110238	ENSMUSP00000131316	ENSMUSP00000099534	0	0	0	0	0	0	0.9	0	0.899
Rpl11	Rps17	2110263	2107008	ENSMUSP00000099595	ENSMUSP00000079628	0	0	0	0	0	0.317	0.9	0	0.928
Serpinf2	Plg	2101904	2094209	ENSMUSP00000048704	ENSMUSP00000014578	0	0	0	0	0	0.636	0.9	0	0.962
Serpina1c	Alb	2105930	2098145	ENSMUSP00000073695	ENSMUSP00000031314	0	0	0	0	0	0	0.9	0	0.899
Srsf3	Snrpf	2112644	2094789	ENSMUSP00000117045	ENSMUSP00000020203	0	0	0	0	0	0	0.9	0	0.899
Cfi	C4b	2106534	2105191	ENSMUSP00000077074	ENSMUSP00000069418	0	0	0	0	0	0.255	0.9	0	0.922
Srsf3	Pcbp2	2112644	2106411	ENSMUSP00000117045	ENSMUSP00000076294	0	0	0	0	0	0.115	0.9	0	0.907
Saa1	Kng1	2112749	2095881	ENSMUSP00000119150	ENSMUSP00000023589	0	0	0	0	0	0	0.9	0	0.9
Npy	C3	2098322	2096155	ENSMUSP00000031843	ENSMUSP00000024988	0	0	0	0	0	0	0.9	0	0.899
Srsf3	Hnrnpa2b1	2112644	2108017	ENSMUSP00000117045	ENSMUSP00000087453	0	0	0	0	0	0.204	0.9	0	0.916
Sod1	Vcl	2095915	2095481	ENSMUSP00000023707	ENSMUSP00000022369	0	0	0	0	0	0	0.9	0	0.899
Aldoa	Aldob	2107714	2097712	ENSMUSP00000084846	ENSMUSP00000029987	0	0	0	0.98	0	0	0.8	0	0.8
Cfd	Cfb	2103312	2096223	ENSMUSP00000056836	ENSMUSP00000025229	0	0	0	0	0	0.22	0.9	0	0.918
Rps13-ps2	Eef2	2108445	2101403	ENSMUSP00000091035	ENSMUSP00000046101	0	0	0	0	0	0.832	0	0	0.831
C7	C8g	2111453	2100633	ENSMUSP00000106317	ENSMUSP00000041855	0	0	0	0	0	0	0.961	0	0.961
Rps21	Rpl19	2103577	2094431	ENSMUSP00000058432	ENSMUSP00000017548	0	0	0	0	0	0.531	0.9	0	0.951
Myl12b	Vcl	2100738	2095481	ENSMUSP00000042364	ENSMUSP00000022369	0	0	0	0	0	0	0.9	0	0.899
Rps23	Eef2	2102909	2101403	ENSMUSP00000054490	ENSMUSP00000046101	0	0	0	0	0	0.895	0.9	0	0.989
Alb	App	2098145	2093694	ENSMUSP00000031314	ENSMUSP00000005406	0	0	0	0	0	0	0.9	0	0.899
Txndc12	Gstm2	2097807	2094130	ENSMUSP00000030296	ENSMUSP00000012348	0	0	0	0	0	0	0.9	0	0.9
Serping1	Hrg	2095997	2095882	ENSMUSP00000023994	ENSMUSP00000023590	0	0	0	0	0	0	0.9	0	0.899
Kng2	Plg	2109852	2094209	ENSMUSP00000097623	ENSMUSP00000014578	0	0	0	0	0	0.157	0.9	0	0.912
Cfd	Hrg	2103312	2095882	ENSMUSP00000056836	ENSMUSP00000023590	0	0	0	0	0	0.064	0.9	0	0.902
Hnrnpk	Snrpf	2100155	2094789	ENSMUSP00000039269	ENSMUSP00000020203	0	0	0	0	0	0	0.9	0	0.899
Psmc6	Npepps	2095484	2093239	ENSMUSP00000022380	ENSMUSP00000001480	0	0	0	0	0	0.083	0.9	0	0.904
C2	C3	2096224	2096155	ENSMUSP00000025230	ENSMUSP00000024988	0	0	0	0	0	0.211	0.9	0	0.917
Rpl23a	Srp19	2110240	2105698	ENSMUSP00000099541	ENSMUSP00000072386	0	0	0	0	0	0	0.9	0	0.899
Rpl11	Rps23	2110263	2102909	ENSMUSP00000099595	ENSMUSP00000054490	0	0	0	0	0	0.446	0.9	0	0.942
C7	C8b	2111453	2098265	ENSMUSP00000106317	ENSMUSP00000031663	0	0	0	0.735	0	0	0.961	0	0.961
Gm10053	Hspb1	2105783	2093673	ENSMUSP00000072829	ENSMUSP00000005077	0	0	0	0	0	0.303	0.628	0	0.729
Cfd	Serpine1	2103312	2100218	ENSMUSP00000056836	ENSMUSP00000039586	0	0	0	0	0	0.066	0.9	0	0.902
Rps19	Eef2	2111101	2101403	ENSMUSP00000104067	ENSMUSP00000046101	0	0	0	0	0	0.892	0.9	0	0.988
Arpc4	Cdc42	2112521	2097847	ENSMUSP00000114839	ENSMUSP00000030417	0	0	0	0	0	0	0.9	0	0.899
Rplp0	Srp19	2107591	2105698	ENSMUSP00000083705	ENSMUSP00000072386	0	0	0	0	0	0	0.9	0	0.899
Hspa5	Ubb	2097139	2094674	ENSMUSP00000028222	ENSMUSP00000019649	0	0	0	0	0	0.775	0	0	0.774
Rplp2	Rps3	2107312	2098643	ENSMUSP00000081474	ENSMUSP00000032998	0	0	0	0	0	0.584	0.9	0	0.956
Hspg2	App	2114127	2093694	ENSMUSP00000131316	ENSMUSP00000005406	0	0	0	0	0	0.164	0.9	0	0.912
Tpi1	Aldob	2114050	2097712	ENSMUSP00000130858	ENSMUSP00000029987	0	0	0	0	0	0	0.9	0	0.899
Saa1	Chuk	2112749	2096543	ENSMUSP00000119150	ENSMUSP00000026217	0	0	0	0	0	0	0.9	0	0.9
Hnrnpd	Psmc6	2114353	2095484	ENSMUSP00000132735	ENSMUSP00000022380	0	0	0	0	0	0.065	0.9	0	0.902
Krt10	Krt71	2110187	2095917	ENSMUSP00000099420	ENSMUSP00000023710	0	0	0	0.69	0	0	0.9	0	0.899
Kng2	Hrg	2109852	2095882	ENSMUSP00000097623	ENSMUSP00000023590	0	0	0	0	0	0	0.9	0	0.899
Cdc42	App	2097847	2093694	ENSMUSP00000030417	ENSMUSP00000005406	0	0	0	0	0	0	0.72	0	0.72
Lmna	Ubb	2097617	2094674	ENSMUSP00000029699	ENSMUSP00000019649	0	0	0	0	0	0.707	0	0	0.707
Pgam2	Aldoc	2094970	2094429	ENSMUSP00000020768	ENSMUSP00000017534	0	0	0	0	0	0.093	0.8	0	0.81
Srsf3	Hnrnpu	2112644	2101679	ENSMUSP00000117045	ENSMUSP00000047571	0	0	0	0	0	0.119	0.9	0	0.908
Gsn	App	2097148	2093694	ENSMUSP00000028239	ENSMUSP00000005406	0	0	0	0	0	0.157	0.9	0	0.912
Apoc3	Apoa4	2099178	2099177	ENSMUSP00000034586	ENSMUSP00000034585	0	0	0	0	0	0	0.9	0	0.899
Psma6	Hspa8	2095173	2094310	ENSMUSP00000021412	ENSMUSP00000015800	0	0	0	0	0	0	0.9	0	0.899
C6	Psma6	2095627	2095173	ENSMUSP00000022788	ENSMUSP00000021412	0	0	0	0	0	0.931	0	0	0.931
Rplp0	Rps14	2107591	2096320	ENSMUSP00000083705	ENSMUSP00000025511	0	0	0	0	0	0.646	0.9	0	0.963
C8b	C9	2098265	2095616	ENSMUSP00000031663	ENSMUSP00000022749	0	0	0	0.794	0	0	0.961	0	0.961
Rps20	Rpl19	2112826	2094431	ENSMUSP00000120528	ENSMUSP00000017548	0	0	0	0	0	0.531	0.9	0	0.951
Trf	Apoa1	2099371	2099179	ENSMUSP00000035158	ENSMUSP00000034588	0	0	0	0	0	0	0.9	0	0.899
Hnrnpd	Hnrnpc	2114353	2111550	ENSMUSP00000132735	ENSMUSP00000107237	0	0	0	0	0	0.231	0.9	0	0.919
Hc	C2	2097145	2096224	ENSMUSP00000028233	ENSMUSP00000025230	0	0	0	0	0	0.114	0.9	0	0.907
Acta1	Ubb	2099126	2094674	ENSMUSP00000034453	ENSMUSP00000019649	0	0	0	0	0	0.766	0	0	0.766
Psmb5	Hspa8	2095630	2094310	ENSMUSP00000022803	ENSMUSP00000015800	0	0	0	0	0	0.106	0.9	0	0.906
Serpinf2	Clu	2101904	2095562	ENSMUSP00000048704	ENSMUSP00000022616	0	0	0	0	0	0	0.9	0	0.899
Rplp2	Eef2	2107312	2101403	ENSMUSP00000081474	ENSMUSP00000046101	0	0	0	0	0	0.165	0.9	0	0.912
Aldoa	Serpine1	2107714	2100218	ENSMUSP00000084846	ENSMUSP00000039586	0	0	0	0	0	0	0.9	0	0.899
Rpl23a	Rplp1	2110240	2093941	ENSMUSP00000099541	ENSMUSP00000008036	0	0	0	0	0	0.354	0.9	0	0.932
Rps20	Rpl23a	2112826	2110240	ENSMUSP00000120528	ENSMUSP00000099541	0	0	0	0	0	0.299	0.9	0	0.926
Pgd	Pgls	2107283	2099051	ENSMUSP00000081141	ENSMUSP00000034264	0	0	0	0	0	0	0.9	0	0.899
Apoa1	Hsp90b1	2099179	2094799	ENSMUSP00000034588	ENSMUSP00000020238	0	0	0	0	0	0	0.9	0	0.899
Cfl1	Hsp90ab1	2112218	2096071	ENSMUSP00000112259	ENSMUSP00000024739	0	0	0	0	0	0	0.9	0	0.899
Ttr	App	2106137	2093694	ENSMUSP00000074783	ENSMUSP00000005406	0	0	0	0	0	0.165	0.9	0	0.912
Hnrnpd	Psma1	2114353	2098648	ENSMUSP00000132735	ENSMUSP00000033008	0	0	0	0	0	0.063	0.9	0	0.902
Col18a1	Ctsb	2110681	2093785	ENSMUSP00000101049	ENSMUSP00000006235	0	0	0	0	0	0.078	0.9	0	0.903
Rpl23a	Rpl22	2110240	2110212	ENSMUSP00000099541	ENSMUSP00000099480	0	0	0	0	0	0.425	0.9	0	0.94
Fga	App	2114417	2093694	ENSMUSP00000133117	ENSMUSP00000005406	0	0	0	0	0	0	0.9	0	0.899
Hrg	App	2095882	2093694	ENSMUSP00000023590	ENSMUSP00000005406	0	0	0	0	0	0	0.9	0	0.9
Gsta1	Gstm2	2109373	2094130	ENSMUSP00000096139	ENSMUSP00000012348	0	0	0	0.692	0	0	0.9	0	0.899
Fga	B2m	2114417	2110238	ENSMUSP00000133117	ENSMUSP00000099534	0	0	0	0	0	0	0.9	0	0.899
Rps15a	Rpl10a	2110843	2101863	ENSMUSP00000102198	ENSMUSP00000048469	0	0	0	0	0	0.725	0.9	0	0.971
Eef2	Rps14	2101403	2096320	ENSMUSP00000046101	ENSMUSP00000025511	0	0	0	0	0	0.778	0.9	0	0.976
Eif2s1	Rps14	2105467	2096320	ENSMUSP00000071214	ENSMUSP00000025511	0	0	0	0	0	0	0.9	0	0.899
Myl12b	Ubb	2100738	2094674	ENSMUSP00000042364	ENSMUSP00000019649	0	0	0	0	0	0.794	0	0	0.794
Aldoa	Serpinf2	2107714	2101904	ENSMUSP00000084846	ENSMUSP00000048704	0	0	0	0	0	0	0.9	0	0.899
Rpl18	Rpl10a	2105687	2101863	ENSMUSP00000072320	ENSMUSP00000048469	0	0	0	0	0	0.909	0.9	0	0.99
Fn1	A2m	2102911	2098412	ENSMUSP00000054499	ENSMUSP00000032203	0	0	0	0	0	0	0.9	0	0.899
Rplp0	Rps17	2107591	2107008	ENSMUSP00000083705	ENSMUSP00000079628	0	0	0	0	0	0.535	0.9	0	0.951
Hspa8	Psmb4	2094310	2093750	ENSMUSP00000015800	ENSMUSP00000005923	0	0	0	0	0	0	0.9	0	0.899
Rpl11	Rpl30	2110263	2093986	ENSMUSP00000099595	ENSMUSP00000009039	0	0	0	0	0	0.766	0.9	0	0.975
Psma3	Npepps	2113160	2093239	ENSMUSP00000125548	ENSMUSP00000001480	0	0	0	0	0	0	0.9	0	0.9
Rps20	Rplp2	2112826	2107312	ENSMUSP00000120528	ENSMUSP00000081474	0	0	0	0	0	0.586	0.9	0	0.956
Psmc6	Psmb4	2095484	2093750	ENSMUSP00000022380	ENSMUSP00000005923	0	0	0	0	0	0.696	0.9	0	0.968
Srp19	Rps23	2105698	2102909	ENSMUSP00000072386	ENSMUSP00000054490	0	0	0	0	0	0	0.9	0	0.899
C4b	C3	2105191	2096155	ENSMUSP00000069418	ENSMUSP00000024988	0	0	0	0.762	0	0	0.9	0	0.899
Rplp0	Rpl19	2107591	2094431	ENSMUSP00000083705	ENSMUSP00000017548	0	0	0	0	0	0.737	0.9	0	0.972
Srp19	Rpl19	2105698	2094431	ENSMUSP00000072386	ENSMUSP00000017548	0	0	0	0	0	0	0.9	0	0.899
Rps20	Rplp1	2112826	2093941	ENSMUSP00000120528	ENSMUSP00000008036	0	0	0	0	0	0.197	0.9	0	0.916
Rpl11	Rpl18	2110263	2105687	ENSMUSP00000099595	ENSMUSP00000072320	0	0	0	0	0	0.764	0.9	0	0.975
Vim	Ubb	2097089	2094674	ENSMUSP00000028062	ENSMUSP00000019649	0	0	0	0	0	0.748	0	0	0.748
Hrg	Kng1	2095882	2095881	ENSMUSP00000023590	ENSMUSP00000023589	0	0	0	0	0	0	0.9	0	0.899
Apoa4	Cst3	2099177	2097360	ENSMUSP00000034585	ENSMUSP00000028938	0	0	0	0	0	0	0.9	0	0.899
F9	F2	2098776	2097273	ENSMUSP00000033477	ENSMUSP00000028681	0	0	0	0.731	0	0.165	0.9	0	0.912
Psma5	Ubb	2108099	2094674	ENSMUSP00000088057	ENSMUSP00000019649	0	0	0	0	0	0.707	0	0	0.706
Kng2	App	2109852	2093694	ENSMUSP00000097623	ENSMUSP00000005406	0	0	0	0	0	0.157	0.9	0	0.912
Cfh	Cfi	2111597	2106534	ENSMUSP00000107607	ENSMUSP00000077074	0	0	0	0	0	0.157	0.9	0	0.912
Serpinf2	Serpine1	2101904	2100218	ENSMUSP00000048704	ENSMUSP00000039586	0	0	0	0.689	0	0	0.9	0	0.899
A2m	F2	2098412	2097273	ENSMUSP00000032203	ENSMUSP00000028681	0	0	0	0	0	0.066	0.8	0	0.805
Fn1	Tln1	2102911	2097776	ENSMUSP00000054499	ENSMUSP00000030187	0	0	0	0	0	0	0.9	0	0.899
Rpl22	Rpl10a	2110212	2101863	ENSMUSP00000099480	ENSMUSP00000048469	0	0	0	0	0	0.912	0.9	0	0.99
Hnrnpa2b1	Snrpf	2108017	2094789	ENSMUSP00000087453	ENSMUSP00000020203	0	0	0	0	0	0.3	0.9	0	0.926
Serping1	Clu	2095997	2095562	ENSMUSP00000023994	ENSMUSP00000022616	0	0	0	0	0	0	0.9	0	0.899
Npy	Kng1	2098322	2095881	ENSMUSP00000031843	ENSMUSP00000023589	0	0	0	0	0	0	0.9	0	0.899
Ube2n	Ubb	2109578	2094674	ENSMUSP00000096932	ENSMUSP00000019649	0	0	0	0	0	0.775	0	0	0.774
Rps17	Rpsa	2107008	2099357	ENSMUSP00000079628	ENSMUSP00000035105	0	0	0	0	0	0.753	0	0	0.752
Rplp0	Rplp1	2107591	2093941	ENSMUSP00000083705	ENSMUSP00000008036	0	0	0	0	0	0.651	0.9	0	0.963
Rps19	Rpl11	2111101	2110263	ENSMUSP00000104067	ENSMUSP00000099595	0	0	0	0	0	0.528	0.9	0	0.95
A2m	App	2098412	2093694	ENSMUSP00000032203	ENSMUSP00000005406	0	0	0	0	0	0.166	0.9	0	0.913
Fga	F2	2114417	2097273	ENSMUSP00000133117	ENSMUSP00000028681	0	0	0	0	0	0.687	0.961	0	0.987
Cst3	Gsn	2097360	2097148	ENSMUSP00000028938	ENSMUSP00000028239	0	0	0	0	0	0	0.9	0	0.899
Krt10	Krt1	2110187	2095948	ENSMUSP00000099420	ENSMUSP00000023790	0	0	0	0.616	0	0.697	0.9	0	0.968
Rps17	Rps21	2107008	2103577	ENSMUSP00000079628	ENSMUSP00000058432	0	0	0	0	0	0.925	0.9	0	0.992
Aldoa	Serping1	2107714	2095997	ENSMUSP00000084846	ENSMUSP00000023994	0	0	0	0	0	0	0.9	0	0.899
Cfd	C3	2103312	2096155	ENSMUSP00000056836	ENSMUSP00000024988	0	0	0	0	0	0.596	0.961	0	0.983
Rps23	Rps3	2102909	2098643	ENSMUSP00000054490	ENSMUSP00000032998	0	0	0	0	0	0.931	0.9	0	0.992
Serping1	F12	2095997	2095346	ENSMUSP00000023994	ENSMUSP00000021948	0	0	0	0	0	0.066	0.961	0	0.962
Saa1	Apoa4	2112749	2099177	ENSMUSP00000119150	ENSMUSP00000034585	0	0	0	0	0	0	0.9	0	0.899
Rps19	Rps14	2111101	2096320	ENSMUSP00000104067	ENSMUSP00000025511	0	0	0	0	0	0.958	0.9	0	0.995
Psmc6	Psma6	2095484	2095173	ENSMUSP00000022380	ENSMUSP00000021412	0	0	0	0	0	0.862	0.9	0	0.985
Eif4a1	Rps3	2113401	2098643	ENSMUSP00000127034	ENSMUSP00000032998	0	0	0	0	0	0.166	0.9	0	0.913
Rps20	Rps23	2112826	2102909	ENSMUSP00000120528	ENSMUSP00000054490	0	0	0	0	0	0.918	0.9	0	0.991
Srp19	Rps21	2105698	2103577	ENSMUSP00000072386	ENSMUSP00000058432	0	0	0	0	0	0	0.9	0	0.899
Rps15a	Rps21	2110843	2103577	ENSMUSP00000102198	ENSMUSP00000058432	0	0	0	0	0	0.918	0.9	0	0.991
Sumo2	Hsp90ab1	2112537	2096071	ENSMUSP00000115044	ENSMUSP00000024739	0	0	0	0	0	0.709	0	0	0.708
Rps20	Rpl18	2112826	2105687	ENSMUSP00000120528	ENSMUSP00000072320	0	0	0	0	0	0.528	0.9	0	0.95
Ubb	Hspb1	2094674	2093673	ENSMUSP00000019649	ENSMUSP00000005077	0	0	0	0	0	0.704	0	0	0.704
Rpl11	Rplp0	2110263	2107591	ENSMUSP00000099595	ENSMUSP00000083705	0	0	0	0	0	0.644	0.9	0	0.962
Rps20	Rplp0	2112826	2107591	ENSMUSP00000120528	ENSMUSP00000083705	0	0	0	0	0	0.651	0.9	0	0.963
Hnrnpa2b1	Hnrnpu	2108017	2101679	ENSMUSP00000087453	ENSMUSP00000047571	0	0	0	0	0	0.092	0.9	0	0.905
Rps19	Rplp1	2111101	2093941	ENSMUSP00000104067	ENSMUSP00000008036	0	0	0	0	0	0.531	0.9	0	0.951
Kng1	Clu	2095881	2095562	ENSMUSP00000023589	ENSMUSP00000022616	0	0	0	0	0	0	0.9	0	0.899
Psma1	Npepps	2098648	2093239	ENSMUSP00000033008	ENSMUSP00000001480	0	0	0	0	0	0	0.9	0	0.899
Rps23	Rpl30	2102909	2093986	ENSMUSP00000054490	ENSMUSP00000009039	0	0	0	0	0	0.589	0.9	0	0.957
Mmp2	Timp2	2099020	2094439	ENSMUSP00000034187	ENSMUSP00000017610	0	0	0	0	0	0.931	0.9	0	0.992
Rpl23a	Rps23	2110240	2102909	ENSMUSP00000099541	ENSMUSP00000054490	0	0	0	0	0	0.53	0.9	0	0.95
Rplp0	Rpl18	2107591	2105687	ENSMUSP00000083705	ENSMUSP00000072320	0	0	0	0	0	0.746	0.9	0	0.973
Eif2s1	Rps21	2105467	2103577	ENSMUSP00000071214	ENSMUSP00000058432	0	0	0	0	0	0	0.9	0	0.899
Aldoa	Fn1	2107714	2102911	ENSMUSP00000084846	ENSMUSP00000054499	0	0	0	0	0	0	0.9	0	0.9
Hnrnpd	Hnrnpk	2114353	2100155	ENSMUSP00000132735	ENSMUSP00000039269	0	0	0	0	0	0.23	0.9	0	0.919
Rpl22	Rpl30	2110212	2093986	ENSMUSP00000099480	ENSMUSP00000009039	0	0	0	0	0	0.926	0.9	0	0.992
Fga	Cst3	2114417	2097360	ENSMUSP00000133117	ENSMUSP00000028938	0	0	0	0	0	0	0.9	0	0.9
Snrpe	Hnrnpc	2113624	2111550	ENSMUSP00000128400	ENSMUSP00000107237	0	0	0	0	0	0.299	0.9	0	0.926
Serpinf2	App	2101904	2093694	ENSMUSP00000048704	ENSMUSP00000005406	0	0	0	0	0	0.065	0.9	0	0.902
C8g	C9	2100633	2095616	ENSMUSP00000041855	ENSMUSP00000022749	0	0	0	0	0	0	0.961	0	0.961
Rpl23a	Rpl18	2110240	2105687	ENSMUSP00000099541	ENSMUSP00000072320	0	0	0	0	0	0.542	0.9	0	0.952
Hist1h2bm	Hist3h2a	2111424	2111158	ENSMUSP00000106102	ENSMUSP00000104445	0	0	0	0	0	0.231	0.8	0	0.839
Fga	Saa1	2114417	2112749	ENSMUSP00000133117	ENSMUSP00000119150	0	0	0	0	0	0	0.9	0	0.899
Ywhaz	Ywhab	2095659	2094514	ENSMUSP00000022894	ENSMUSP00000018470	0	0	0	0.986	0	0.369	0.954	0	0.969
Rps15a	Rps23	2110843	2102909	ENSMUSP00000102198	ENSMUSP00000054490	0	0	0	0	0	0.931	0.9	0	0.992
Igfals	Mmp2	2103872	2099020	ENSMUSP00000060169	ENSMUSP00000034187	0	0	0	0	0	0	0.9	0	0.899
Eif4a1	Rps17	2113401	2107008	ENSMUSP00000127034	ENSMUSP00000079628	0	0	0	0	0	0	0.9	0	0.899
Rpl23a	Rplp0	2110240	2107591	ENSMUSP00000099541	ENSMUSP00000083705	0	0	0	0	0	0.4	0.9	0	0.937
Kng2	Serpinf2	2109852	2101904	ENSMUSP00000097623	ENSMUSP00000048704	0	0	0	0	0	0.067	0.9	0	0.902
Serping1	Plg	2095997	2094209	ENSMUSP00000023994	ENSMUSP00000014578	0	0	0	0	0	0.165	0.9	0	0.912
Rpl19	Rpl30	2094431	2093986	ENSMUSP00000017548	ENSMUSP00000009039	0	0	0	0	0	0.93	0.9	0	0.992
Psmb4	Hspb1	2093750	2093673	ENSMUSP00000005923	ENSMUSP00000005077	0	0	0	0	0	0	0.9	0	0.899
Rps15a	Srp19	2110843	2105698	ENSMUSP00000102198	ENSMUSP00000072386	0	0	0	0	0	0	0.9	0	0.899
Alb	Hrg	2098145	2095882	ENSMUSP00000031314	ENSMUSP00000023590	0	0	0	0	0	0	0.9	0	0.899
Rpl11	Rps21	2110263	2103577	ENSMUSP00000099595	ENSMUSP00000058432	0	0	0	0	0	0.446	0.9	0	0.942
Aldoa	Hrg	2107714	2095882	ENSMUSP00000084846	ENSMUSP00000023590	0	0	0	0	0	0	0.9	0	0.899
Cfl1	Actb	2112218	2109937	ENSMUSP00000112259	ENSMUSP00000098066	0	0	0	0	0	0.664	0.867	0	0.953
C3	App	2096155	2093694	ENSMUSP00000024988	ENSMUSP00000005406	0	0	0	0	0	0.083	0.9	0	0.904
Ywhae	Ywhag	2105433	2102341	ENSMUSP00000070993	ENSMUSP00000051223	0	0	0	0.969	0	0.471	0.954	0	0.974
Proc	Serpina5	2114268	2095196	ENSMUSP00000132226	ENSMUSP00000021495	0	0	0	0	0	0.372	0.8	0	0.869
Fbp1	Aldoa	2108386	2107714	ENSMUSP00000090564	ENSMUSP00000084846	0	0	0	0	0	0	0.9	0	0.899
Hc	C9	2097145	2095616	ENSMUSP00000028233	ENSMUSP00000022749	0	0	0	0	0	0	0.9	0	0.9
Aldob	Aldoc	2097712	2094429	ENSMUSP00000029987	ENSMUSP00000017534	0	0	0	0.98	0	0	0.8	0	0.8
Rps23	Rpl19	2102909	2094431	ENSMUSP00000054490	ENSMUSP00000017548	0	0	0	0	0	0.573	0.9	0	0.955
Serpinf2	Serping1	2101904	2095997	ENSMUSP00000048704	ENSMUSP00000023994	0	0	0	0.729	0	0	0.9	0	0.899
Rps17	Rpl10a	2107008	2101863	ENSMUSP00000079628	ENSMUSP00000048469	0	0	0	0	0	0.384	0.9	0	0.935
Srsf3	Sf3a1	2112644	2093347	ENSMUSP00000117045	ENSMUSP00000002198	0	0	0	0	0	0.117	0.9	0	0.907
Hspg2	Apoc3	2114127	2099178	ENSMUSP00000131316	ENSMUSP00000034586	0	0	0	0	0	0	0.9	0	0.899
Eif4a1	Rps20	2113401	2112826	ENSMUSP00000127034	ENSMUSP00000120528	0	0	0	0	0	0.08	0.9	0	0.904
Hspg2	Apoa4	2114127	2099177	ENSMUSP00000131316	ENSMUSP00000034585	0	0	0	0	0	0	0.9	0	0.899
Hnrnpd	Srsf3	2114353	2112644	ENSMUSP00000132735	ENSMUSP00000117045	0	0	0	0	0	0.204	0.9	0	0.916
Hist1h2bm	H3f3b	2111424	2094388	ENSMUSP00000106102	ENSMUSP00000016703	0	0	0	0	0	0.404	0.9	0	0.937
Cfd	Fn1	2103312	2102911	ENSMUSP00000056836	ENSMUSP00000054499	0	0	0	0	0	0.093	0.9	0	0.905
Fga	Apoa4	2114417	2099177	ENSMUSP00000133117	ENSMUSP00000034585	0	0	0	0	0	0	0.9	0	0.899
Rplp2	Rpl10a	2107312	2101863	ENSMUSP00000081474	ENSMUSP00000048469	0	0	0	0	0	0.735	0.9	0	0.972
Plg	App	2094209	2093694	ENSMUSP00000014578	ENSMUSP00000005406	0	0	0	0	0	0.103	0.9	0	0.906
Psma3	Hspb1	2113160	2093673	ENSMUSP00000125548	ENSMUSP00000005077	0	0	0	0	0	0.084	0.9	0	0.904
Rps20	Eif2s1	2112826	2105467	ENSMUSP00000120528	ENSMUSP00000071214	0	0	0	0	0	0	0.9	0	0.899
Rps19	Rps3	2111101	2098643	ENSMUSP00000104067	ENSMUSP00000032998	0	0	0	0	0	0.915	0.9	0	0.991
Actb	Myl12b	2109937	2100738	ENSMUSP00000098066	ENSMUSP00000042364	0	0	0	0	0	0.165	0.8	0	0.825
Hspg2	Gsn	2114127	2097148	ENSMUSP00000131316	ENSMUSP00000028239	0	0	0	0	0	0	0.9	0	0.899
Rps20	Rps19	2112826	2111101	ENSMUSP00000120528	ENSMUSP00000104067	0	0	0	0	0	0.911	0.9	0	0.99
Rplp0	Rps21	2107591	2103577	ENSMUSP00000083705	ENSMUSP00000058432	0	0	0	0	0	0.299	0.9	0	0.926
Serpine1	Alb	2100218	2098145	ENSMUSP00000039586	ENSMUSP00000031314	0	0	0	0	0	0	0.9	0	0.899
Eef2	Rps3	2101403	2098643	ENSMUSP00000046101	ENSMUSP00000032998	0	0	0	0	0	0.832	0.9	0	0.982
Rplp2	Srp19	2107312	2105698	ENSMUSP00000081474	ENSMUSP00000072386	0	0	0	0	0	0	0.9	0	0.899
Psma6	Psmb4	2095173	2093750	ENSMUSP00000021412	ENSMUSP00000005923	0	0	0	0	0	0.988	0.961	0	0.999
Rpl22	Rps17	2110212	2107008	ENSMUSP00000099480	ENSMUSP00000079628	0	0	0	0	0	0.608	0.9	0	0.959
A2m	Cdc42	2098412	2097847	ENSMUSP00000032203	ENSMUSP00000030417	0	0	0	0	0	0	0.9	0	0.899
Rpl22	Gm7536	2110212	2106465	ENSMUSP00000099480	ENSMUSP00000076607	0	0	0	0	0	0.757	0	0	0.756
Rps23	Rpsa	2102909	2099357	ENSMUSP00000054490	ENSMUSP00000035105	0	0	0	0	0	0.762	0	0	0.762
Ubb	Hspa8	2094674	2094310	ENSMUSP00000019649	ENSMUSP00000015800	0	0	0	0	0	0.775	0	0	0.774
Cfd	Plg	2103312	2094209	ENSMUSP00000056836	ENSMUSP00000014578	0	0	0	0.807	0	0.067	0.9	0	0.902
Serpinf2	Alb	2101904	2098145	ENSMUSP00000048704	ENSMUSP00000031314	0	0	0	0	0	0	0.9	0	0.899
Rps19	Rps13-ps2	2111101	2108445	ENSMUSP00000104067	ENSMUSP00000091035	0	0	0	0	0	0.958	0	0	0.958
Apoa4	App	2099177	2093694	ENSMUSP00000034585	ENSMUSP00000005406	0	0	0	0	0	0	0.9	0	0.9
Psmb5	Hspb1	2095630	2093673	ENSMUSP00000022803	ENSMUSP00000005077	0	0	0	0	0	0	0.9	0	0.899
Arpc4	Rac1	2112521	2106976	ENSMUSP00000114839	ENSMUSP00000079380	0	0	0	0	0	0	0.9	0	0.899
Msn	Ubb	2112332	2094674	ENSMUSP00000113071	ENSMUSP00000019649	0	0	0	0	0	0.703	0	0	0.703
Hnrnpk	Sf3a1	2100155	2093347	ENSMUSP00000039269	ENSMUSP00000002198	0	0	0	0	0	0.164	0.9	0	0.912
Ywhae	Ywhab	2105433	2094514	ENSMUSP00000070993	ENSMUSP00000018470	0	0	0	0.971	0	0.75	0.559	0	0.885
Hspg2	Cst3	2114127	2097360	ENSMUSP00000131316	ENSMUSP00000028938	0	0	0	0	0	0	0.9	0	0.9
Rpl10a	Rpl19	2101863	2094431	ENSMUSP00000048469	ENSMUSP00000017548	0	0	0	0	0	0.911	0.9	0	0.99
C4b	Hc	2105191	2097145	ENSMUSP00000069418	ENSMUSP00000028233	0	0	0	0.685	0	0.104	0.9	0	0.906
Hspg2	Saa1	2114127	2112749	ENSMUSP00000131316	ENSMUSP00000119150	0	0	0	0	0	0	0.9	0	0.9
Hnrnpc	Hnrnpa2b1	2111550	2108017	ENSMUSP00000107237	ENSMUSP00000087453	0	0	0	0	0	0.183	0.9	0	0.914
Cfb	C3	2096223	2096155	ENSMUSP00000025229	ENSMUSP00000024988	0	0	0	0	0	0.231	0.9	0	0.919
Rpl18	Rpl19	2105687	2094431	ENSMUSP00000072320	ENSMUSP00000017548	0	0	0	0	0	0.93	0.9	0	0.992
Krt1	Krt71	2095948	2095917	ENSMUSP00000023790	ENSMUSP00000023710	0	0	0	0.954	0	0	0.9	0	0.899
Gsta1	Txndc12	2109373	2097807	ENSMUSP00000096139	ENSMUSP00000030296	0	0	0	0	0	0	0.9	0	0.9
Pfdn2	Tuba1c	2112801	2102313	ENSMUSP00000120106	ENSMUSP00000051033	0	0	0	0	0	0.401	0.9	0	0.937
Rps21	Rpsa	2103577	2099357	ENSMUSP00000058432	ENSMUSP00000035105	0	0	0	0	0	0.777	0	0	0.776
Serpina1c	Serpinf2	2105930	2101904	ENSMUSP00000073695	ENSMUSP00000048704	0	0	0	0.719	0	0	0.9	0	0.899
Rpl23a	Rps14	2110240	2096320	ENSMUSP00000099541	ENSMUSP00000025511	0	0	0	0	0	0.528	0.9	0	0.95
C8g	C6	2100633	2095627	ENSMUSP00000041855	ENSMUSP00000022788	0	0	0	0	0	0	0.961	0	0.961
Snrpe	Pcbp2	2113624	2106411	ENSMUSP00000128400	ENSMUSP00000076294	0	0	0	0	0	0	0.9	0	0.9
Rps17	Eef2	2107008	2101403	ENSMUSP00000079628	ENSMUSP00000046101	0	0	0	0	0	0.778	0.9	0	0.976
Hist2h2bb	Hist3h2a	2114598	2111158	ENSMUSP00000135427	ENSMUSP00000104445	0	0	0	0	0	0.231	0.8	0	0.839
C2	Cfb	2096224	2096223	ENSMUSP00000025230	ENSMUSP00000025229	0	0	0	0.895	0	0	0.9	0	0.899
Dnajc10	Hspa5	2097204	2097139	ENSMUSP00000028392	ENSMUSP00000028222	0	0	0	0	0	0.728	0.36	0	0.818
Ldha	Aldoa	2110979	2107714	ENSMUSP00000103267	ENSMUSP00000084846	0	0	0	0	0	0	0.8	0	0.8
Serpine1	Clu	2100218	2095562	ENSMUSP00000039586	ENSMUSP00000022616	0	0	0	0	0	0	0.9	0	0.899
Ttr	Cst3	2106137	2097360	ENSMUSP00000074783	ENSMUSP00000028938	0	0	0	0	0	0	0.9	0	0.899
Serpinf2	Hrg	2101904	2095882	ENSMUSP00000048704	ENSMUSP00000023590	0	0	0	0	0	0	0.9	0	0.899
Ubb	Ywhab	2094674	2094514	ENSMUSP00000019649	ENSMUSP00000018470	0	0	0	0	0	0.743	0	0	0.742
Hnrnpd	Pcbp2	2114353	2106411	ENSMUSP00000132735	ENSMUSP00000076294	0	0	0	0	0	0.253	0.9	0	0.922
Eif4a1	Rps21	2113401	2103577	ENSMUSP00000127034	ENSMUSP00000058432	0	0	0	0	0	0	0.9	0	0.899
Snrpf	Sf3a1	2094789	2093347	ENSMUSP00000020203	ENSMUSP00000002198	0	0	0	0	0	0	0.9	0	0.899
Rps19	Rpl10a	2111101	2101863	ENSMUSP00000104067	ENSMUSP00000048469	0	0	0	0	0	0.588	0.9	0	0.957
Ubb	Ilf2	2094674	2093176	ENSMUSP00000019649	ENSMUSP00000001042	0	0	0	0	0	0.743	0	0	0.743
Acly	Fasn	2110942	2102627	ENSMUSP00000103012	ENSMUSP00000052872	0	0	0	0	0	0.068	0.8	0	0.805
Psma3	Psma1	2113160	2098648	ENSMUSP00000125548	ENSMUSP00000033008	0	0	0	0.757	0	0.999	0.961	0	0.999
Snrpe	Snrpf	2113624	2094789	ENSMUSP00000128400	ENSMUSP00000020203	0	0	0	0	0	0.861	0.9	0	0.985
Rps21	Rpl10a	2103577	2101863	ENSMUSP00000058432	ENSMUSP00000048469	0	0	0	0	0	0.618	0.9	0	0.96
Rps13-ps2	Rps21	2108445	2103577	ENSMUSP00000091035	ENSMUSP00000058432	0	0	0	0	0	0.93	0	0	0.929
Rps14	Rpl19	2096320	2094431	ENSMUSP00000025511	ENSMUSP00000017548	0	0	0	0	0	0.679	0.9	0	0.966
Hnrnpu	Snrpf	2101679	2094789	ENSMUSP00000047571	ENSMUSP00000020203	0	0	0	0	0	0	0.9	0	0.899
Ywhag	Ywhaz	2102341	2095659	ENSMUSP00000051223	ENSMUSP00000022894	0	0	0	0.979	0	0.39	0.559	0	0.719
Alb	Kng1	2098145	2095881	ENSMUSP00000031314	ENSMUSP00000023589	0	0	0	0	0	0	0.9	0	0.899
C6	Vtn	2095627	2094427	ENSMUSP00000022788	ENSMUSP00000017488	0	0	0	0	0	0	0.9	0	0.9
Col6a3	Col18a1	2115598	2110681	ENSMUSP00000137585	ENSMUSP00000101049	0	0	0	0.61	0	0	0.9	0	0.899
Rps15a	Rpl23a	2110843	2110240	ENSMUSP00000102198	ENSMUSP00000099541	0	0	0	0	0	0.529	0.9	0	0.95
Tubb4b	Tbca	2100734	2100065	ENSMUSP00000042342	ENSMUSP00000038781	0	0	0	0	0	0.532	0.9	0	0.951
Cfd	Serpinf2	2103312	2101904	ENSMUSP00000056836	ENSMUSP00000048704	0	0	0	0	0	0.165	0.9	0	0.912
Acly	Mdh1	2110942	2110423	ENSMUSP00000103012	ENSMUSP00000099938	0	0	0	0	0	0.25	0.9	0	0.921
Apoa4	Apcs	2099177	2097015	ENSMUSP00000034585	ENSMUSP00000027824	0	0	0	0	0	0	0.9	0	0.899
Aldoa	Kng1	2107714	2095881	ENSMUSP00000084846	ENSMUSP00000023589	0	0	0	0	0	0	0.9	0	0.9
Rpl11	Rplp1	2110263	2093941	ENSMUSP00000099595	ENSMUSP00000008036	0	0	0	0	0	0.637	0.9	0	0.962
Hc	App	2097145	2093694	ENSMUSP00000028233	ENSMUSP00000005406	0	0	0	0	0	0.083	0.9	0	0.904
Psma1	Hspa8	2098648	2094310	ENSMUSP00000033008	ENSMUSP00000015800	0	0	0	0	0	0.108	0.9	0	0.906
Fn1	Serpinf2	2102911	2101904	ENSMUSP00000054499	ENSMUSP00000048704	0	0	0	0	0	0	0.9	0	0.9
Hrg	Clu	2095882	2095562	ENSMUSP00000023590	ENSMUSP00000022616	0	0	0	0	0	0	0.9	0	0.899
Myl6	Actb	2113693	2109937	ENSMUSP00000128803	ENSMUSP00000098066	0	0	0	0	0	0.165	0.8	0	0.825
Rps19	Rplp0	2111101	2107591	ENSMUSP00000104067	ENSMUSP00000083705	0	0	0	0	0	0.165	0.9	0	0.912
Hnrnpd	Hnrnpu	2114353	2101679	ENSMUSP00000132735	ENSMUSP00000047571	0	0	0	0	0	0.092	0.9	0	0.905
Serpinf2	Kng1	2101904	2095881	ENSMUSP00000048704	ENSMUSP00000023589	0	0	0	0	0	0.067	0.9	0	0.902
Actg2	Tln1	2106112	2097776	ENSMUSP00000074658	ENSMUSP00000030187	0	0	0	0	0	0.084	0.942	0	0.944
Hnrnpc	Hnrnpu	2111550	2101679	ENSMUSP00000107237	ENSMUSP00000047571	0	0	0	0	0	0.092	0.9	0	0.905
Ywhag	Ubb	2102341	2094674	ENSMUSP00000051223	ENSMUSP00000019649	0	0	0	0	0	0.739	0	0	0.738
Kng2	Npy	2109852	2098322	ENSMUSP00000097623	ENSMUSP00000031843	0	0	0	0	0	0	0.9	0	0.899
Rplp2	Rpl30	2107312	2093986	ENSMUSP00000081474	ENSMUSP00000009039	0	0	0	0	0	0.766	0.9	0	0.975
Hnrnpc	Pcbp2	2111550	2106411	ENSMUSP00000107237	ENSMUSP00000076294	0	0	0	0	0	0.231	0.9	0	0.919
Proc	A2m	2114268	2098412	ENSMUSP00000132226	ENSMUSP00000032203	0	0	0	0	0	0.066	0.8	0	0.805
Eif4a1	Rps14	2113401	2096320	ENSMUSP00000127034	ENSMUSP00000025511	0	0	0	0	0	0.082	0.9	0	0.904
Psmb5	Psmb4	2095630	2093750	ENSMUSP00000022803	ENSMUSP00000005923	0	0	0	0	0	0.985	0.961	0	0.999
Rpl11	Rpl10a	2110263	2101863	ENSMUSP00000099595	ENSMUSP00000048469	0	0	0	0	0	0.725	0.9	0	0.971
Rps15a	Rplp0	2110843	2107591	ENSMUSP00000102198	ENSMUSP00000083705	0	0	0	0	0	0.643	0.9	0	0.962
Psma5	Psma1	2108099	2098648	ENSMUSP00000088057	ENSMUSP00000033008	0	0	0	0.823	0	0.999	0.961	0	0.999
Serpina1c	Kng1	2105930	2095881	ENSMUSP00000073695	ENSMUSP00000023589	0	0	0	0	0	0.067	0.9	0	0.902
Tuba1c	Tbca	2102313	2100065	ENSMUSP00000051033	ENSMUSP00000038781	0	0	0	0	0	0.401	0.9	0	0.937
Rpl22	Rps14	2110212	2096320	ENSMUSP00000099480	ENSMUSP00000025511	0	0	0	0	0	0	0.9	0	0.899
Aldoa	Serpina1c	2107714	2105930	ENSMUSP00000084846	ENSMUSP00000073695	0	0	0	0	0	0	0.9	0	0.899
Aldoa	A2m	2107714	2098412	ENSMUSP00000084846	ENSMUSP00000032203	0	0	0	0	0	0	0.9	0	0.9
C8g	Hc	2100633	2097145	ENSMUSP00000041855	ENSMUSP00000028233	0	0	0	0	0	0	0.9	0	0.899
Rbp1	Rbp4	2103809	2096469	ENSMUSP00000059749	ENSMUSP00000025951	0	0	0	0	0	0	0.9	0	0.899
Ldhb	Aldoc	2098466	2094429	ENSMUSP00000032373	ENSMUSP00000017534	0	0	0	0	0	0	0.8	0	0.8
Arhgdia	Ubb	2104421	2094674	ENSMUSP00000063714	ENSMUSP00000019649	0	0	0	0	0	0.707	0	0	0.706
Rpl23a	Rpl19	2110240	2094431	ENSMUSP00000099541	ENSMUSP00000017548	0	0	0	0	0	0.542	0.9	0	0.952
Rps15a	Rpsa	2110843	2099357	ENSMUSP00000102198	ENSMUSP00000035105	0	0	0	0	0	0.703	0	0	0.702
Hnrnpd	Sf3a1	2114353	2093347	ENSMUSP00000132735	ENSMUSP00000002198	0	0	0	0	0	0.269	0.9	0	0.923
C8a	Vtn	2104946	2094427	ENSMUSP00000067541	ENSMUSP00000017488	0	0	0	0	0	0	0.9	0	0.899
Hist1h2bm	Ubb	2111424	2094674	ENSMUSP00000106102	ENSMUSP00000019649	0	0	0	0	0	0.734	0	0	0.734
Rpl18	Eef2	2105687	2101403	ENSMUSP00000072320	ENSMUSP00000046101	0	0	0	0	0	0.647	0.9	0	0.963
Kng2	Kng1	2109852	2095881	ENSMUSP00000097623	ENSMUSP00000023589	0	0	0	0.981	0	0	0.9	0	0.899
Fgb	Fgg	2100195	2099724	ENSMUSP00000039472	ENSMUSP00000037018	0	0	0	0.819	0	0.918	0.961	0	0.996
Serpine1	Hrg	2100218	2095882	ENSMUSP00000039586	ENSMUSP00000023590	0	0	0	0	0	0	0.9	0	0.899
Hnrnpc	Snrpf	2111550	2094789	ENSMUSP00000107237	ENSMUSP00000020203	0	0	0	0	0	0.3	0.9	0	0.926
Srp19	Rplp1	2105698	2093941	ENSMUSP00000072386	ENSMUSP00000008036	0	0	0	0	0	0	0.9	0	0.899
Igfals	F2	2103872	2097273	ENSMUSP00000060169	ENSMUSP00000028681	0	0	0	0	0	0.112	0.9	0	0.907
Ubb	Rpl19	2094674	2094431	ENSMUSP00000019649	ENSMUSP00000017548	0	0	0	0	0	0.729	0	0	0.728
Apoa1	Apoc3	2099179	2099178	ENSMUSP00000034588	ENSMUSP00000034586	0	0	0	0	0	0	0.9	0	0.899
Rps3	Pcna	2098643	2097310	ENSMUSP00000032998	ENSMUSP00000028817	0	0	0	0	0	0.71	0	0	0.71
Tuba1c	Tubb5	2102313	2093255	ENSMUSP00000051033	ENSMUSP00000001566	0	0	0	0.921	0	0.367	0.856	0	0.904
C8a	C8b	2104946	2098265	ENSMUSP00000067541	ENSMUSP00000031663	0	0	0	0.858	0	0.728	0.961	0	0.988
Apoa1	Apoa4	2099179	2099177	ENSMUSP00000034588	ENSMUSP00000034585	0	0	0	0.722	0	0	0.9	0	0.899
Rps20	Rpl11	2112826	2110263	ENSMUSP00000120528	ENSMUSP00000099595	0	0	0	0	0	0.655	0.9	0	0.964
Ubb	Uba1	2094674	2093313	ENSMUSP00000019649	ENSMUSP00000001989	0	0	0	0	0	0.775	0.8	0	0.953
Rplp0	Rps3	2107591	2098643	ENSMUSP00000083705	ENSMUSP00000032998	0	0	0	0	0	0.657	0.9	0	0.964
Eif4a1	Rps23	2113401	2102909	ENSMUSP00000127034	ENSMUSP00000054490	0	0	0	0	0	0.068	0.9	0	0.902
Hnrnpd	Psmb4	2114353	2093750	ENSMUSP00000132735	ENSMUSP00000005923	0	0	0	0	0	0.073	0.9	0	0.903
Rpl22	Rps23	2110212	2102909	ENSMUSP00000099480	ENSMUSP00000054490	0	0	0	0	0	0.58	0.9	0	0.956
Rpl10a	Rpl30	2101863	2093986	ENSMUSP00000048469	ENSMUSP00000009039	0	0	0	0	0	0.909	0.9	0	0.99
Rps13-ps2	Rpl30	2108445	2093986	ENSMUSP00000091035	ENSMUSP00000009039	0	0	0	0	0	0.766	0	0	0.766
Prdx1	Prdx2	2110830	2093687	ENSMUSP00000102078	ENSMUSP00000005292	0	0	0	0.982	0	0.866	0	0	0.865
Psma6	Ubb	2095173	2094674	ENSMUSP00000021412	ENSMUSP00000019649	0	0	0	0	0	0.748	0	0	0.748
Rps19	Rpl22	2111101	2110212	ENSMUSP00000104067	ENSMUSP00000099480	0	0	0	0	0	0.581	0.9	0	0.956
Rps13-ps2	Rps14	2108445	2096320	ENSMUSP00000091035	ENSMUSP00000025511	0	0	0	0	0	0.928	0	0	0.927
Serpinc1	F2	2105129	2097273	ENSMUSP00000068971	ENSMUSP00000028681	0	0	0	0	0	0.895	0.961	0	0.995
A2m	Kng1	2098412	2095881	ENSMUSP00000032203	ENSMUSP00000023589	0	0	0	0	0	0	0.9	0	0.899
Pcbp2	Snrpf	2106411	2094789	ENSMUSP00000076294	ENSMUSP00000020203	0	0	0	0	0	0.079	0.9	0	0.903
Eef2	Ubb	2101403	2094674	ENSMUSP00000046101	ENSMUSP00000019649	0	0	0	0	0	0.771	0	0	0.77
A2m	Alb	2098412	2098145	ENSMUSP00000032203	ENSMUSP00000031314	0	0	0	0	0	0	0.9	0	0.899
Fn1	Plg	2102911	2094209	ENSMUSP00000054499	ENSMUSP00000014578	0	0	0	0	0	0.243	0.9	0	0.921
Serpinh1	Ppib	2108559	2099306	ENSMUSP00000091706	ENSMUSP00000034947	0	0	0	0	0	0	0.9	0	0.899
Myl6	Actg2	2113693	2106112	ENSMUSP00000128803	ENSMUSP00000074658	0	0	0	0	0	0.165	0.9	0	0.912
Saa1	C3	2112749	2096155	ENSMUSP00000119150	ENSMUSP00000024988	0	0	0	0	0	0	0.9	0	0.9
Rpl18	Rps3	2105687	2098643	ENSMUSP00000072320	ENSMUSP00000032998	0	0	0	0	0	0.739	0.9	0	0.972
Hnrnpd	Psma5	2114353	2108099	ENSMUSP00000132735	ENSMUSP00000088057	0	0	0	0	0	0.063	0.9	0	0.902
C8a	Hc	2104946	2097145	ENSMUSP00000067541	ENSMUSP00000028233	0	0	0	0	0	0	0.9	0	0.899
Eef2	Rpl30	2101403	2093986	ENSMUSP00000046101	ENSMUSP00000009039	0	0	0	0	0	0.595	0.9	0	0.957
Fn1	Serping1	2102911	2095997	ENSMUSP00000054499	ENSMUSP00000023994	0	0	0	0	0	0	0.9	0	0.899
Rps15a	Rpl19	2110843	2094431	ENSMUSP00000102198	ENSMUSP00000017548	0	0	0	0	0	0.438	0.9	0	0.941
Aldoa	Clu	2107714	2095562	ENSMUSP00000084846	ENSMUSP00000022616	0	0	0	0	0	0	0.9	0	0.9
Rpl23a	Rpl10a	2110240	2101863	ENSMUSP00000099541	ENSMUSP00000048469	0	0	0	0	0	0.425	0.9	0	0.94
Rpl10a	Rps3	2101863	2098643	ENSMUSP00000048469	ENSMUSP00000032998	0	0	0	0	0	0.766	0.9	0	0.975
Chuk	App	2096543	2093694	ENSMUSP00000026217	ENSMUSP00000005406	0	0	0	0	0	0	0.9	0	0.9
Rps17	Rpl30	2107008	2093986	ENSMUSP00000079628	ENSMUSP00000009039	0	0	0	0	0	0.549	0.9	0	0.952
Alb	Serping1	2098145	2095997	ENSMUSP00000031314	ENSMUSP00000023994	0	0	0	0	0	0	0.9	0	0.899
Rps3	Rpl19	2098643	2094431	ENSMUSP00000032998	ENSMUSP00000017548	0	0	0	0	0	0.713	0.9	0	0.97
Serpina1c	Hrg	2105930	2095882	ENSMUSP00000073695	ENSMUSP00000023590	0	0	0	0	0	0	0.9	0	0.899
Psma3	Psmb5	2113160	2095630	ENSMUSP00000125548	ENSMUSP00000022803	0	0	0	0	0	0.991	0.961	0	0.999
Rps17	Rps14	2107008	2096320	ENSMUSP00000079628	ENSMUSP00000025511	0	0	0	0	0	0.851	0.9	0	0.984
Actg2	Myl12b	2106112	2100738	ENSMUSP00000074658	ENSMUSP00000042364	0	0	0	0	0	0.165	0.9	0	0.912
Hnrnpd	Snrpf	2114353	2094789	ENSMUSP00000132735	ENSMUSP00000020203	0	0	0	0	0	0.3	0.9	0	0.926
Tuba1c	Tubb4b	2102313	2100734	ENSMUSP00000051033	ENSMUSP00000042342	0	0	0	0.923	0	0.367	0.937	0	0.958
Pfdn2	Tubb4b	2112801	2100734	ENSMUSP00000120106	ENSMUSP00000042342	0	0	0	0	0	0.27	0.9	0	0.923
Psma1	Psmb4	2098648	2093750	ENSMUSP00000033008	ENSMUSP00000005923	0	0	0	0	0	0.999	0.961	0	0.999
C8a	C8g	2104946	2100633	ENSMUSP00000067541	ENSMUSP00000041855	0	0	0	0	0	0.728	0.961	0	0.988
Psma1	Hspb1	2098648	2093673	ENSMUSP00000033008	ENSMUSP00000005077	0	0	0	0	0	0	0.9	0	0.899
Eif4a1	Eif4ebp1	2113401	2098910	ENSMUSP00000127034	ENSMUSP00000033880	0	0	0	0	0	0	0.9	0	0.899
Ubb	App	2094674	2093694	ENSMUSP00000019649	ENSMUSP00000005406	0	0	0	0	0	0.734	0	0	0.734
Apoa1	Apcs	2099179	2097015	ENSMUSP00000034588	ENSMUSP00000027824	0	0	0	0	0	0	0.9	0	0.899
Ywhae	Tubb5	2105433	2093255	ENSMUSP00000070993	ENSMUSP00000001566	0	0	0	0	0	0.094	0.9	0	0.905
Saa1	Gsn	2112749	2097148	ENSMUSP00000119150	ENSMUSP00000028239	0	0	0	0	0	0	0.9	0	0.899
Hnrnpd	Hnrnpa2b1	2114353	2108017	ENSMUSP00000132735	ENSMUSP00000087453	0	0	0	0.816	0	0.591	0.9	0	0.957
Psmb5	Npepps	2095630	2093239	ENSMUSP00000022803	ENSMUSP00000001480	0	0	0	0	0	0	0.9	0	0.9
Rps17	Rpl18	2107008	2105687	ENSMUSP00000079628	ENSMUSP00000072320	0	0	0	0	0	0.696	0.9	0	0.968
Snrpe	Hnrnpk	2113624	2100155	ENSMUSP00000128400	ENSMUSP00000039269	0	0	0	0	0	0.076	0.9	0	0.903
Kng2	A2m	2109852	2098412	ENSMUSP00000097623	ENSMUSP00000032203	0	0	0	0	0	0	0.9	0	0.899
Eif4a1	Eif2s1	2113401	2105467	ENSMUSP00000127034	ENSMUSP00000071214	0	0	0	0	0	0.191	0.954	0	0.961
Hnrnpd	Psma3	2114353	2113160	ENSMUSP00000132735	ENSMUSP00000125548	0	0	0	0	0	0	0.9	0	0.899
B2m	Gsn	2110238	2097148	ENSMUSP00000099534	ENSMUSP00000028239	0	0	0	0	0	0	0.9	0	0.899
Hspg2	Apcs	2114127	2097015	ENSMUSP00000131316	ENSMUSP00000027824	0	0	0	0	0	0	0.9	0	0.9
Akr1b3	Aoc2	2110480	2100342	ENSMUSP00000100045	ENSMUSP00000040255	0	0	0	0	0	0	0.8	0	0.8
Eef2	Rpl19	2101403	2094431	ENSMUSP00000046101	ENSMUSP00000017548	0	0	0	0	0	0.607	0.9	0	0.959
C7	C8a	2111453	2104946	ENSMUSP00000106317	ENSMUSP00000067541	0	0	0	0.785	0	0	0.961	0	0.961
Psma3	Hspa8	2113160	2094310	ENSMUSP00000125548	ENSMUSP00000015800	0	0	0	0	0	0	0.9	0	0.899
Col18a1	Col1a1	2110681	2093250	ENSMUSP00000101049	ENSMUSP00000001547	0	0	0	0.615	0	0	0.9	0	0.899
Fga	Fgb	2114417	2100195	ENSMUSP00000133117	ENSMUSP00000039472	0	0	0	0.768	0	0.956	0.961	0	0.998
Aldoa	Cfd	2107714	2103312	ENSMUSP00000084846	ENSMUSP00000056836	0	0	0	0	0	0	0.9	0	0.899
B2m	Ttr	2110238	2106137	ENSMUSP00000099534	ENSMUSP00000074783	0	0	0	0	0	0	0.9	0	0.899
Hist2h2bb	H3f3b	2114598	2094388	ENSMUSP00000135427	ENSMUSP00000016703	0	0	0	0	0	0.27	0.9	0	0.923
Hspa5	Hsp90ab1	2097139	2096071	ENSMUSP00000028222	ENSMUSP00000024739	0	0	0	0	0	0.725	0.36	0	0.816
Serpina1c	A2m	2105930	2098412	ENSMUSP00000073695	ENSMUSP00000032203	0	0	0	0	0	0	0.9	0	0.899
C4b	C1qc	2105191	2099670	ENSMUSP00000069418	ENSMUSP00000036747	0	0	0	0	0	0	0.9	0	0.899
Rps3	Rpl30	2098643	2093986	ENSMUSP00000032998	ENSMUSP00000009039	0	0	0	0	0	0.531	0.9	0	0.951
Mfap4	Vtn	2105413	2094427	ENSMUSP00000070848	ENSMUSP00000017488	0	0	0	0	0	0	0.9	0	0.899
Rps17	Rplp1	2107008	2093941	ENSMUSP00000079628	ENSMUSP00000008036	0	0	0	0	0	0.543	0.9	0	0.952
C4b	C2	2105191	2096224	ENSMUSP00000069418	ENSMUSP00000025230	0	0	0	0	0	0.118	0.9	0	0.908
Hspa5	Hsp90b1	2097139	2094799	ENSMUSP00000028222	ENSMUSP00000020238	0	0	0	0	0	0.852	0	0	0.852
Arpc4	Actb	2112521	2109937	ENSMUSP00000114839	ENSMUSP00000098066	0	0	0	0	0	0.337	0.9	0	0.93
Fn1	Kng1	2102911	2095881	ENSMUSP00000054499	ENSMUSP00000023589	0	0	0	0	0	0	0.9	0	0.9
Rpl23a	Rps21	2110240	2103577	ENSMUSP00000099541	ENSMUSP00000058432	0	0	0	0	0	0.3	0.9	0	0.926
Rps19	Rps21	2111101	2103577	ENSMUSP00000104067	ENSMUSP00000058432	0	0	0	0	0	0.924	0.9	0	0.992
Rplp0	Eef2	2107591	2101403	ENSMUSP00000083705	ENSMUSP00000046101	0	0	0	0	0	0.298	0.9	0	0.926
C4b	Cfb	2105191	2096223	ENSMUSP00000069418	ENSMUSP00000025229	0	0	0	0	0	0.118	0.9	0	0.908
C8b	C6	2098265	2095627	ENSMUSP00000031663	ENSMUSP00000022788	0	0	0	0.795	0	0	0.961	0	0.961
Rpl10a	Eef2	2101863	2101403	ENSMUSP00000048469	ENSMUSP00000046101	0	0	0	0	0	0.383	0.9	0	0.935
Rpl18	Rplp1	2105687	2093941	ENSMUSP00000072320	ENSMUSP00000008036	0	0	0	0	0	0.597	0.9	0	0.957
Fasn	Ubb	2102627	2094674	ENSMUSP00000052872	ENSMUSP00000019649	0	0	0	0	0	0.775	0	0	0.775
Fga	Apoa1	2114417	2099179	ENSMUSP00000133117	ENSMUSP00000034588	0	0	0	0	0	0.258	0.9	0	0.922
Psmb4	Npepps	2093750	2093239	ENSMUSP00000005923	ENSMUSP00000001480	0	0	0	0	0	0	0.9	0	0.899
Rps19	Srp19	2111101	2105698	ENSMUSP00000104067	ENSMUSP00000072386	0	0	0	0	0	0	0.9	0	0.899
Kng1	Plg	2095881	2094209	ENSMUSP00000023589	ENSMUSP00000014578	0	0	0	0	0	0.157	0.9	0	0.912
Rps13-ps2	Rplp2	2108445	2107312	ENSMUSP00000091035	ENSMUSP00000081474	0	0	0	0	0	0.756	0	0	0.756
Msn	Actb	2112332	2109937	ENSMUSP00000113071	ENSMUSP00000098066	0	0	0	0	0	0.104	0.8	0	0.813
Psma3	C6	2113160	2095627	ENSMUSP00000125548	ENSMUSP00000022788	0	0	0	0	0	0.866	0	0	0.866
Rps21	Rps14	2103577	2096320	ENSMUSP00000058432	ENSMUSP00000025511	0	0	0	0	0	0.848	0.9	0	0.984
Psmb5	Psma6	2095630	2095173	ENSMUSP00000022803	ENSMUSP00000021412	0	0	0	0	0	0.989	0.961	0	0.999
Rps3	Rplp1	2098643	2093941	ENSMUSP00000032998	ENSMUSP00000008036	0	0	0	0	0	0.537	0.9	0	0.951
Cfi	Cfb	2106534	2096223	ENSMUSP00000077074	ENSMUSP00000025229	0	0	0	0	0	0	0.9	0	0.899
Hnrnpa2b1	Pcbp2	2108017	2106411	ENSMUSP00000087453	ENSMUSP00000076294	0	0	0	0	0	0.231	0.9	0	0.919
Psma1	Psma6	2098648	2095173	ENSMUSP00000033008	ENSMUSP00000021412	0	0	0	0.779	0	0.999	0.961	0	0.999
Rpl30	Rplp1	2093986	2093941	ENSMUSP00000009039	ENSMUSP00000008036	0	0	0	0	0	0.611	0.9	0	0.959
Saa1	B2m	2112749	2110238	ENSMUSP00000119150	ENSMUSP00000099534	0	0	0	0	0	0	0.9	0	0.899
Rps19	Eif2s1	2111101	2105467	ENSMUSP00000104067	ENSMUSP00000071214	0	0	0	0	0	0	0.9	0	0.899
Rps19	Rps17	2111101	2107008	ENSMUSP00000104067	ENSMUSP00000079628	0	0	0	0	0	0.894	0.9	0	0.988
B2m	Apoa4	2110238	2099177	ENSMUSP00000099534	ENSMUSP00000034585	0	0	0	0	0	0	0.9	0	0.9
C8g	Vtn	2100633	2094427	ENSMUSP00000041855	ENSMUSP00000017488	0	0	0	0	0	0	0.9	0	0.899
Rpl11	Rplp2	2110263	2107312	ENSMUSP00000099595	ENSMUSP00000081474	0	0	0	0	0	0.651	0.9	0	0.963
Apoc3	Apoa2	2099178	2093738	ENSMUSP00000034586	ENSMUSP00000005824	0	0	0	0	0	0	0.9	0	0.899
Psma1	Ubb	2098648	2094674	ENSMUSP00000033008	ENSMUSP00000019649	0	0	0	0	0	0.752	0	0	0.752
Kng2	Aldoa	2109852	2107714	ENSMUSP00000097623	ENSMUSP00000084846	0	0	0	0	0	0	0.9	0	0.899
Actb	Tuba1c	2109937	2102313	ENSMUSP00000098066	ENSMUSP00000051033	0	0	0	0	0	0.265	0.9	0	0.923
Ttr	Apcs	2106137	2097015	ENSMUSP00000074783	ENSMUSP00000027824	0	0	0	0	0	0	0.9	0	0.899
Ldha	Aldoc	2110979	2094429	ENSMUSP00000103267	ENSMUSP00000017534	0	0	0	0	0	0	0.8	0	0.8
Rpl22	Rps3	2110212	2098643	ENSMUSP00000099480	ENSMUSP00000032998	0	0	0	0	0	0.586	0.9	0	0.956
Rps15a	Rps13-ps2	2110843	2108445	ENSMUSP00000102198	ENSMUSP00000091035	0	0	0	0	0	0.928	0	0	0.927
C8b	Vtn	2098265	2094427	ENSMUSP00000031663	ENSMUSP00000017488	0	0	0	0	0	0	0.9	0	0.899
Kng2	Fn1	2109852	2102911	ENSMUSP00000097623	ENSMUSP00000054499	0	0	0	0	0	0	0.9	0	0.9
Hnrnpd	Ubb	2114353	2094674	ENSMUSP00000132735	ENSMUSP00000019649	0	0	0	0	0	0.775	0	0	0.775
Actb	Rac1	2109937	2106976	ENSMUSP00000098066	ENSMUSP00000079380	0	0	0	0	0	0.117	0.939	0	0.944
Actg2	Vcl	2106112	2095481	ENSMUSP00000074658	ENSMUSP00000022369	0	0	0	0	0	0.099	0.946	0	0.949
Srp19	Rpl30	2105698	2093986	ENSMUSP00000072386	ENSMUSP00000009039	0	0	0	0	0	0	0.9	0	0.899
Fn1	Clu	2102911	2095562	ENSMUSP00000054499	ENSMUSP00000022616	0	0	0	0	0	0	0.9	0	0.899
Rps15a	Rps17	2110843	2107008	ENSMUSP00000102198	ENSMUSP00000079628	0	0	0	0	0	0.917	0.9	0	0.991
Rps21	Eef2	2103577	2101403	ENSMUSP00000058432	ENSMUSP00000046101	0	0	0	0	0	0.596	0.9	0	0.957
Cfd	Alb	2103312	2098145	ENSMUSP00000056836	ENSMUSP00000031314	0	0	0	0	0	0	0.9	0	0.899
Rps21	Rpl30	2103577	2093986	ENSMUSP00000058432	ENSMUSP00000009039	0	0	0	0	0	0.618	0.9	0	0.96
Saa1	Npy	2112749	2098322	ENSMUSP00000119150	ENSMUSP00000031843	0	0	0	0	0	0	0.9	0	0.9
Eif2s1	Rps3	2105467	2098643	ENSMUSP00000071214	ENSMUSP00000032998	0	0	0	0	0	0	0.9	0	0.899
Hspg2	Vcan	2114127	2111276	ENSMUSP00000131316	ENSMUSP00000105173	0	0	0	0.608	0	0	0.9	0	0.899
Srp19	Rps14	2105698	2096320	ENSMUSP00000072386	ENSMUSP00000025511	0	0	0	0	0	0	0.9	0	0.9
C1qc	Serping1	2099670	2095997	ENSMUSP00000036747	ENSMUSP00000023994	0	0	0	0	0	0	0.8	0	0.8
Cfd	Serping1	2103312	2095997	ENSMUSP00000056836	ENSMUSP00000023994	0	0	0	0	0	0.066	0.9	0	0.902
Rps17	Rps3	2107008	2098643	ENSMUSP00000079628	ENSMUSP00000032998	0	0	0	0	0	0.924	0.9	0	0.992
Hspg2	Ttr	2114127	2106137	ENSMUSP00000131316	ENSMUSP00000074783	0	0	0	0	0	0.165	0.9	0	0.912
Rps20	Rpsa	2112826	2099357	ENSMUSP00000120528	ENSMUSP00000035105	0	0	0	0	0	0.736	0	0	0.736
Serpine1	A2m	2100218	2098412	ENSMUSP00000039586	ENSMUSP00000032203	0	0	0	0	0	0	0.9	0	0.899
Fga	Apcs	2114417	2097015	ENSMUSP00000133117	ENSMUSP00000027824	0	0	0	0	0	0	0.9	0	0.899
Kng2	Clu	2109852	2095562	ENSMUSP00000097623	ENSMUSP00000022616	0	0	0	0	0	0	0.9	0	0.899
Rpl18	Rps23	2105687	2102909	ENSMUSP00000072320	ENSMUSP00000054490	0	0	0	0	0	0.596	0.9	0	0.957
Rpl11	Srp19	2110263	2105698	ENSMUSP00000099595	ENSMUSP00000072386	0	0	0	0	0	0	0.9	0	0.899
Ube2n	Chuk	2109578	2096543	ENSMUSP00000096932	ENSMUSP00000026217	0	0	0	0	0	0.165	0.9	0	0.912
Rpl23a	Rps3	2110240	2098643	ENSMUSP00000099541	ENSMUSP00000032998	0	0	0	0	0	0.531	0.9	0	0.951
F12	Plg	2095346	2094209	ENSMUSP00000021948	ENSMUSP00000014578	0	0	0	0.719	0	0.165	0.8	0	0.825
Hnrnpd	Psma6	2114353	2095173	ENSMUSP00000132735	ENSMUSP00000021412	0	0	0	0	0	0	0.9	0	0.899
Hc	Vtn	2097145	2094427	ENSMUSP00000028233	ENSMUSP00000017488	0	0	0	0	0	0.079	0.9	0	0.903
Rps14	Rplp1	2096320	2093941	ENSMUSP00000025511	ENSMUSP00000008036	0	0	0	0	0	0.3	0.9	0	0.926
Eif4a1	Rps15a	2113401	2110843	ENSMUSP00000127034	ENSMUSP00000102198	0	0	0	0	0	0.118	0.9	0	0.908
Rpl23a	Eef2	2110240	2101403	ENSMUSP00000099541	ENSMUSP00000046101	0	0	0	0	0	0.298	0.9	0	0.926
Actb	Pfn2	2109937	2105115	ENSMUSP00000098066	ENSMUSP00000068890	0	0	0	0	0	0.843	0.8	0	0.967
Saa1	Hc	2112749	2097145	ENSMUSP00000119150	ENSMUSP00000028233	0	0	0	0	0	0	0.9	0	0.9
Ywhae	Ubb	2105433	2094674	ENSMUSP00000070993	ENSMUSP00000019649	0	0	0	0	0	0.752	0	0	0.752
Tpi1	Aldoa	2114050	2107714	ENSMUSP00000130858	ENSMUSP00000084846	0	0	0	0	0	0	0.9	0	0.899
Tln1	Vcl	2097776	2095481	ENSMUSP00000030187	ENSMUSP00000022369	0	0	0	0	0	0.631	0.961	0	0.985
Jak2	Ubb	2096382	2094674	ENSMUSP00000025705	ENSMUSP00000019649	0	0	0	0	0	0.723	0	0	0.722
Kng2	Serpina1c	2109852	2105930	ENSMUSP00000097623	ENSMUSP00000073695	0	0	0	0	0	0.067	0.9	0	0.902
Prdx1	Ubb	2110830	2094674	ENSMUSP00000102078	ENSMUSP00000019649	0	0	0	0	0	0.757	0	0	0.756
Aldoa	App	2107714	2093694	ENSMUSP00000084846	ENSMUSP00000005406	0	0	0	0	0	0	0.9	0	0.899
Ap2s1	Trf	2107540	2099371	ENSMUSP00000083281	ENSMUSP00000035158	0	0	0	0	0	0	0.72	0	0.72
Rps23	Rpl10a	2102909	2101863	ENSMUSP00000054490	ENSMUSP00000048469	0	0	0	0	0	0.618	0.9	0	0.96
Tln1	Sod1	2097776	2095915	ENSMUSP00000030187	ENSMUSP00000023707	0	0	0	0	0	0	0.9	0	0.9
Psma3	Psma6	2113160	2095173	ENSMUSP00000125548	ENSMUSP00000021412	0	0	0	0.807	0	0.992	0.961	0	0.999
Rps15a	Rpl30	2110843	2093986	ENSMUSP00000102198	ENSMUSP00000009039	0	0	0	0	0	0.75	0.9	0	0.973
Hsp90ab1	Hspa1l	2096071	2093893	ENSMUSP00000024739	ENSMUSP00000007248	0	0	0	0	0	0.725	0.9	0	0.971
Rpl10a	Rps14	2101863	2096320	ENSMUSP00000048469	ENSMUSP00000025511	0	0	0	0	0	0.384	0.9	0	0.935
Hp	Apoa1	2106065	2099179	ENSMUSP00000074436	ENSMUSP00000034588	0	0	0	0	0	0.165	0.9	0	0.912
Hsp90ab1	Ubb	2096071	2094674	ENSMUSP00000024739	ENSMUSP00000019649	0	0	0	0	0	0.735	0	0	0.734
Fn1	App	2102911	2093694	ENSMUSP00000054499	ENSMUSP00000005406	0	0	0	0	0	0	0.9	0	0.899
C3	Plg	2096155	2094209	ENSMUSP00000024988	ENSMUSP00000014578	0	0	0	0	0	0.066	0.8	0	0.805
Rpl10a	Rplp1	2101863	2093941	ENSMUSP00000048469	ENSMUSP00000008036	0	0	0	0	0	0.597	0.9	0	0.957
Rps15a	Rplp1	2110843	2093941	ENSMUSP00000102198	ENSMUSP00000008036	0	0	0	0	0	0.539	0.9	0	0.951
Clu	App	2095562	2093694	ENSMUSP00000022616	ENSMUSP00000005406	0	0	0	0	0	0.636	0.9	0	0.962
Serpine1	App	2100218	2093694	ENSMUSP00000039586	ENSMUSP00000005406	0	0	0	0	0	0.065	0.9	0	0.902
Fn1	Serpine1	2102911	2100218	ENSMUSP00000054499	ENSMUSP00000039586	0	0	0	0	0	0	0.9	0	0.899
C8a	C9	2104946	2095616	ENSMUSP00000067541	ENSMUSP00000022749	0	0	0	0.808	0	0.381	0.961	0	0.974
Cfd	Clu	2103312	2095562	ENSMUSP00000056836	ENSMUSP00000022616	0	0	0	0	0	0	0.9	0	0.9
F2	Serpina5	2097273	2095196	ENSMUSP00000028681	ENSMUSP00000021495	0	0	0	0	0	0.381	0.8	0	0.87
Tubb4b	Tubb5	2100734	2093255	ENSMUSP00000042342	ENSMUSP00000001566	0	0	0	0.989	0	0	0.9	0	0.899
Actb	Vcl	2109937	2095481	ENSMUSP00000098066	ENSMUSP00000022369	0	0	0	0	0	0.099	0.893	0	0.899
Psma5	Npepps	2108099	2093239	ENSMUSP00000088057	ENSMUSP00000001480	0	0	0	0	0	0	0.9	0	0.899
Ldhb	Aldob	2098466	2097712	ENSMUSP00000032373	ENSMUSP00000029987	0	0	0	0	0	0	0.8	0	0.8
Eif4a1	Rps19	2113401	2111101	ENSMUSP00000127034	ENSMUSP00000104067	0	0	0	0	0	0.066	0.9	0	0.902
Srsf3	Hnrnpk	2112644	2100155	ENSMUSP00000117045	ENSMUSP00000039269	0	0	0	0	0	0.157	0.9	0	0.912
Cfi	C3	2106534	2096155	ENSMUSP00000077074	ENSMUSP00000024988	0	0	0	0	0	0.636	0.9	0	0.962
Hc	C6	2097145	2095627	ENSMUSP00000028233	ENSMUSP00000022788	0	0	0	0	0	0.895	0.9	0	0.989
C3	Kng1	2096155	2095881	ENSMUSP00000024988	ENSMUSP00000023589	0	0	0	0	0	0	0.9	0	0.899
H2-D1	B2m	2114543	2110238	ENSMUSP00000134570	ENSMUSP00000099534	0	0	0	0	0	0.996	0.946	0	0.999
Cst3	Apcs	2097360	2097015	ENSMUSP00000028938	ENSMUSP00000027824	0	0	0	0	0	0	0.9	0	0.9
Psma6	Hspb1	2095173	2093673	ENSMUSP00000021412	ENSMUSP00000005077	0	0	0	0	0	0	0.9	0	0.899
Cfl1	Ubb	2112218	2094674	ENSMUSP00000112259	ENSMUSP00000019649	0	0	0	0	0	0.734	0	0	0.734
Kng2	Alb	2109852	2098145	ENSMUSP00000097623	ENSMUSP00000031314	0	0	0	0	0	0	0.9	0	0.899
Serpina1c	Serping1	2105930	2095997	ENSMUSP00000073695	ENSMUSP00000023994	0	0	0	0.664	0	0	0.9	0	0.899
C4b	C4bp	2105191	2096967	ENSMUSP00000069418	ENSMUSP00000027657	0	0	0	0	0	0	0.8	0	0.8
Rpl22	Eef2	2110212	2101403	ENSMUSP00000099480	ENSMUSP00000046101	0	0	0	0	0	0.595	0.9	0	0.957
Hist2h2bb	Hist1h2bm	2114598	2111424	ENSMUSP00000135427	ENSMUSP00000106102	0	0	0	0.988	0	0	0.9	0	0.899
Serpina1c	Clu	2105930	2095562	ENSMUSP00000073695	ENSMUSP00000022616	0	0	0	0	0	0	0.9	0	0.899
Rps20	Rps17	2112826	2107008	ENSMUSP00000120528	ENSMUSP00000079628	0	0	0	0	0	0.895	0.9	0	0.989
Rpl18	Rps21	2105687	2103577	ENSMUSP00000072320	ENSMUSP00000058432	0	0	0	0	0	0.573	0.9	0	0.955
Cp	Trf	2111084	2099371	ENSMUSP00000103965	ENSMUSP00000035158	0	0	0	0	0	0.116	0.9	0	0.907
Rac1	Arhgdia	2106976	2104421	ENSMUSP00000079380	ENSMUSP00000063714	0	0	0	0	0	0.586	0.466	0	0.769
Rpl11	Rpl23a	2110263	2110240	ENSMUSP00000099595	ENSMUSP00000099541	0	0	0	0	0	0.364	0.9	0	0.933
Psma3	Psma5	2113160	2108099	ENSMUSP00000125548	ENSMUSP00000088057	0	0	0	0.835	0	0.999	0.961	0	0.999
Ywhae	Tubb4b	2105433	2100734	ENSMUSP00000070993	ENSMUSP00000042342	0	0	0	0	0	0.094	0.9	0	0.905
Fga	Fgg	2114417	2099724	ENSMUSP00000133117	ENSMUSP00000037018	0	0	0	0.784	0	0.92	0.961	0	0.996
C8b	Hc	2098265	2097145	ENSMUSP00000031663	ENSMUSP00000028233	0	0	0	0	0	0.165	0.9	0	0.912
Serping1	Kng1	2095997	2095881	ENSMUSP00000023994	ENSMUSP00000023589	0	0	0	0	0	0.067	0.9	0	0.902
B2m	Apcs	2110238	2097015	ENSMUSP00000099534	ENSMUSP00000027824	0	0	0	0	0	0	0.9	0	0.899
Kng1	App	2095881	2093694	ENSMUSP00000023589	ENSMUSP00000005406	0	0	0	0	0	0.157	0.9	0	0.912
Srp19	Rps3	2105698	2098643	ENSMUSP00000072386	ENSMUSP00000032998	0	0	0	0	0	0	0.9	0	0.899
Rplp2	Rpl19	2107312	2094431	ENSMUSP00000081474	ENSMUSP00000017548	0	0	0	0	0	0.734	0.9	0	0.972
Rps19	Rps15a	2111101	2110843	ENSMUSP00000104067	ENSMUSP00000102198	0	0	0	0	0	0.916	0.9	0	0.991
Krt10	Krt14	2110187	2093902	ENSMUSP00000099420	ENSMUSP00000007272	0	0	0	0.945	0	0	0.9	0	0.899
Hnrnpa2b1	Sf3a1	2108017	2093347	ENSMUSP00000087453	ENSMUSP00000002198	0	0	0	0	0	0.269	0.9	0	0.923
Psma6	Npepps	2095173	2093239	ENSMUSP00000021412	ENSMUSP00000001480	0	0	0	0	0	0	0.9	0	0.899
Npy	App	2098322	2093694	ENSMUSP00000031843	ENSMUSP00000005406	0	0	0	0	0	0	0.9	0	0.899
Krt1	Krt14	2095948	2093902	ENSMUSP00000023790	ENSMUSP00000007272	0	0	0	0.681	0	0.11	0.9	0	0.907
Apoa1	Apoa2	2099179	2093738	ENSMUSP00000034588	ENSMUSP00000005824	0	0	0	0	0	0	0.9	0	0.899
Kng2	Serping1	2109852	2095997	ENSMUSP00000097623	ENSMUSP00000023994	0	0	0	0	0	0.067	0.9	0	0.902
Rplp0	Rpl30	2107591	2093986	ENSMUSP00000083705	ENSMUSP00000009039	0	0	0	0	0	0.74	0.9	0	0.972
Rps20	Rps15a	2112826	2110843	ENSMUSP00000120528	ENSMUSP00000102198	0	0	0	0	0	0.912	0.9	0	0.99
Fbp1	Aldoc	2108386	2094429	ENSMUSP00000090564	ENSMUSP00000017534	0	0	0	0	0	0	0.9	0	0.899
Kng2	Hc	2109852	2097145	ENSMUSP00000097623	ENSMUSP00000028233	0	0	0	0	0	0	0.9	0	0.899
Ldha	Aldob	2110979	2097712	ENSMUSP00000103267	ENSMUSP00000029987	0	0	0	0	0	0	0.8	0	0.8
Hist2h2bb	Hist2h4	2114598	2113909	ENSMUSP00000135427	ENSMUSP00000129930	0	0	0	0	0	0.263	0.9	0	0.923
Hnrnpd	Hspb1	2114353	2093673	ENSMUSP00000132735	ENSMUSP00000005077	0	0	0	0	0	0.357	0.9	0	0.932
Rplp2	Rps17	2107312	2107008	ENSMUSP00000081474	ENSMUSP00000079628	0	0	0	0	0	0.703	0.9	0	0.969
Thbs1	Thbs4	2101178	2095428	ENSMUSP00000044903	ENSMUSP00000022213	0	0	0	0.879	0	0.104	0.9	0	0.906
Hist2h2bb	H2afj	2114598	2106010	ENSMUSP00000135427	ENSMUSP00000074142	0	0	0	0	0	0.231	0.8	0	0.839
Rpl22	Rplp2	2110212	2107312	ENSMUSP00000099480	ENSMUSP00000081474	0	0	0	0	0	0.61	0.9	0	0.959
Serpinc1	F9	2105129	2098776	ENSMUSP00000068971	ENSMUSP00000033477	0	0	0	0	0	0.728	0.922	0	0.977
Rps20	Rpl30	2112826	2093986	ENSMUSP00000120528	ENSMUSP00000009039	0	0	0	0	0	0	0.9	0	0.899
Aldoa	Ubb	2107714	2094674	ENSMUSP00000084846	ENSMUSP00000019649	0	0	0	0	0	0.775	0	0	0.774
Fga	Ttr	2114417	2106137	ENSMUSP00000133117	ENSMUSP00000074783	0	0	0	0	0	0	0.9	0	0.899
Col6a3	Col1a1	2115598	2093250	ENSMUSP00000137585	ENSMUSP00000001547	0	0	0	0	0	0	0.9	0	0.899
Hspa8	Hspb1	2094310	2093673	ENSMUSP00000015800	ENSMUSP00000005077	0	0	0	0	0	0.089	0.9	0	0.904
C9	Vtn	2095616	2094427	ENSMUSP00000022749	ENSMUSP00000017488	0	0	0	0	0	0	0.9	0	0.899
Ywhaq	Ubb	2110492	2094674	ENSMUSP00000100067	ENSMUSP00000019649	0	0	0	0	0	0.729	0	0	0.728
Rpl11	Rpl19	2110263	2094431	ENSMUSP00000099595	ENSMUSP00000017548	0	0	0	0	0	0.765	0.9	0	0.975
Fgb	F2	2100195	2097273	ENSMUSP00000039472	ENSMUSP00000028681	0	0	0	0	0	0.596	0.961	0	0.983
Ubb	Psmb4	2094674	2093750	ENSMUSP00000019649	ENSMUSP00000005923	0	0	0	0	0	0.707	0	0	0.706
Hist2h4	Hist1h2bm	2113909	2111424	ENSMUSP00000129930	ENSMUSP00000106102	0	0	0	0	0	0.263	0.9	0	0.923
Akr1b3	Aoc3	2110480	2110173	ENSMUSP00000100045	ENSMUSP00000099394	0	0	0	0	0	0	0.8	0	0.8
Rps13-ps2	Rpsa	2108445	2099357	ENSMUSP00000091035	ENSMUSP00000035105	0	0	0	0	0	0.754	0	0	0.754
Hc	C3	2097145	2096155	ENSMUSP00000028233	ENSMUSP00000024988	0	0	0	0.771	0	0.165	0.9	0	0.912
Saa1	Kng2	2112749	2109852	ENSMUSP00000119150	ENSMUSP00000097623	0	0	0	0	0	0	0.9	0	0.9
A2m	Clu	2098412	2095562	ENSMUSP00000032203	ENSMUSP00000022616	0	0	0	0	0	0	0.9	0	0.899
Saa1	Cst3	2112749	2097360	ENSMUSP00000119150	ENSMUSP00000028938	0	0	0	0	0	0	0.9	0	0.899
Rpl23a	Rps17	2110240	2107008	ENSMUSP00000099541	ENSMUSP00000079628	0	0	0	0	0	0.27	0.9	0	0.923
Psmc6	Ubb	2095484	2094674	ENSMUSP00000022380	ENSMUSP00000019649	0	0	0	0	0	0.762	0	0	0.762
B2m	Cst3	2110238	2097360	ENSMUSP00000099534	ENSMUSP00000028938	0	0	0	0	0	0	0.9	0	0.899
Rpl22	Rpl19	2110212	2094431	ENSMUSP00000099480	ENSMUSP00000017548	0	0	0	0	0	0.923	0.9	0	0.991
Pcbp2	Hnrnpk	2106411	2100155	ENSMUSP00000076294	ENSMUSP00000039269	0	0	0	0.776	0	0.112	0.9	0	0.907
Srp19	Rpl18	2105698	2105687	ENSMUSP00000072386	ENSMUSP00000072320	0	0	0	0	0	0	0.9	0	0.899
Igfals	Plg	2103872	2094209	ENSMUSP00000060169	ENSMUSP00000014578	0	0	0	0	0	0.063	0.9	0	0.902
Rpl11	Eef2	2110263	2101403	ENSMUSP00000099595	ENSMUSP00000046101	0	0	0	0	0	0.58	0.9	0	0.956
Ttr	Rbp4	2106137	2096469	ENSMUSP00000074783	ENSMUSP00000025951	0	0	0	0	0	0.914	0.9	0	0.991
Arhgdia	Cdc42	2104421	2097847	ENSMUSP00000063714	ENSMUSP00000030417	0	0	0	0	0	0.737	0.954	0	0.987
Aldoa	Plg	2107714	2094209	ENSMUSP00000084846	ENSMUSP00000014578	0	0	0	0	0	0	0.9	0	0.9
Kng2	Serpine1	2109852	2100218	ENSMUSP00000097623	ENSMUSP00000039586	0	0	0	0	0	0.067	0.9	0	0.902
Ubb	Pfn1	2094674	2094511	ENSMUSP00000019649	ENSMUSP00000018437	0	0	0	0	0	0.762	0	0	0.762
Rps20	Rps14	2112826	2096320	ENSMUSP00000120528	ENSMUSP00000025511	0	0	0	0	0	0.896	0.9	0	0.989
Snrpe	Hnrnpa2b1	2113624	2108017	ENSMUSP00000128400	ENSMUSP00000087453	0	0	0	0	0	0.299	0.9	0	0.926
Actb	Tubb4b	2109937	2100734	ENSMUSP00000098066	ENSMUSP00000042342	0	0	0	0	0	0.165	0.9	0	0.912
Rps19	Rpl30	2111101	2093986	ENSMUSP00000104067	ENSMUSP00000009039	0	0	0	0	0	0	0.9	0	0.899
Apcs	App	2097015	2093694	ENSMUSP00000027824	ENSMUSP00000005406	0	0	0	0	0	0	0.9	0	0.9
Rac1	Hsp90ab1	2106976	2096071	ENSMUSP00000079380	ENSMUSP00000024739	0	0	0	0	0	0.117	0.9	0	0.907
Hspg2	Apoa2	2114127	2093738	ENSMUSP00000131316	ENSMUSP00000005824	0	0	0	0	0	0	0.9	0	0.9
Fn1	Hrg	2102911	2095882	ENSMUSP00000054499	ENSMUSP00000023590	0	0	0	0	0	0	0.9	0	0.9
Psmb5	Psmc6	2095630	2095484	ENSMUSP00000022803	ENSMUSP00000022380	0	0	0	0	0	0.751	0.9	0	0.974
Rab11a	Rab10	2113753	2095039	ENSMUSP00000129163	ENSMUSP00000021001	0	0	0	0.929	0	0.27	0.9	0	0.923
Apoa1	A2m	2099179	2098412	ENSMUSP00000034588	ENSMUSP00000032203	0	0	0	0	0	0	0.9	0	0.899
Thbs1	Mmp2	2101178	2099020	ENSMUSP00000044903	ENSMUSP00000034187	0	0	0	0	0	0.197	0.8	0	0.832
Acta1	Gsn	2099126	2097148	ENSMUSP00000034453	ENSMUSP00000028239	0	0	0	0	0	0.571	0.559	0	0.802
Fbln1	Vtn	2102922	2094427	ENSMUSP00000054583	ENSMUSP00000017488	0	0	0	0	0	0	0.9	0	0.899
Hnrnpu	Sf3a1	2101679	2093347	ENSMUSP00000047571	ENSMUSP00000002198	0	0	0	0	0	0.166	0.9	0	0.913
Snrpe	Hnrnpu	2113624	2101679	ENSMUSP00000128400	ENSMUSP00000047571	0	0	0	0	0	0.085	0.9	0	0.904
Rpl11	Rps14	2110263	2096320	ENSMUSP00000099595	ENSMUSP00000025511	0	0	0	0	0	0.644	0.9	0	0.962
Hnrnpu	Hnrnpk	2101679	2100155	ENSMUSP00000047571	ENSMUSP00000039269	0	0	0	0	0	0.161	0.9	0	0.912
Psma3	Psmc6	2113160	2095484	ENSMUSP00000125548	ENSMUSP00000022380	0	0	0	0	0	0.85	0.9	0	0.984
A2m	Plg	2098412	2094209	ENSMUSP00000032203	ENSMUSP00000014578	0	0	0	0	0	0.066	0.9	0	0.902
Rpl18	Rpl30	2105687	2093986	ENSMUSP00000072320	ENSMUSP00000009039	0	0	0	0	0	0.929	0.9	0	0.992
Rps19	Rps23	2111101	2102909	ENSMUSP00000104067	ENSMUSP00000054490	0	0	0	0	0	0.924	0.9	0	0.992
Psmc6	Hspa8	2095484	2094310	ENSMUSP00000022380	ENSMUSP00000015800	0	0	0	0	0	0.165	0.9	0	0.912
Cfl1	Pfn1	2112218	2094511	ENSMUSP00000112259	ENSMUSP00000018437	0	0	0	0	0	0	0.9	0	0.899
Rps3	Ubb	2098643	2094674	ENSMUSP00000032998	ENSMUSP00000019649	0	0	0	0	0	0.775	0	0	0.774
Atp5b	Hsp90ab1	2096616	2096071	ENSMUSP00000026459	ENSMUSP00000024739	0	0	0	0	0	0.865	0	0	0.865
Psmc6	Hspb1	2095484	2093673	ENSMUSP00000022380	ENSMUSP00000005077	0	0	0	0	0	0.064	0.9	0	0.902
Serpina1c	Cfd	2105930	2103312	ENSMUSP00000073695	ENSMUSP00000056836	0	0	0	0	0	0.066	0.9	0	0.902
Srsf3	Hnrnpc	2112644	2111550	ENSMUSP00000117045	ENSMUSP00000107237	0	0	0	0	0	0.204	0.9	0	0.916
Ttr	Rbp1	2106137	2103809	ENSMUSP00000074783	ENSMUSP00000059749	0	0	0	0	0	0	0.9	0	0.899
Psma1	Psmb5	2098648	2095630	ENSMUSP00000033008	ENSMUSP00000022803	0	0	0	0	0	0.999	0.961	0	0.999
B2m	Apoa1	2110238	2099179	ENSMUSP00000099534	ENSMUSP00000034588	0	0	0	0	0	0	0.9	0	0.899
Apoa1	Gsn	2099179	2097148	ENSMUSP00000034588	ENSMUSP00000028239	0	0	0	0	0	0	0.9	0	0.899
Tuba1c	Arl3	2102313	2096487	ENSMUSP00000051033	ENSMUSP00000026009	0	0	0	0	0	0.114	0.72	0	0.741
Rplp2	Rps14	2107312	2096320	ENSMUSP00000081474	ENSMUSP00000025511	0	0	0	0	0	0.743	0.9	0	0.973
Cfh	Cfb	2111597	2096223	ENSMUSP00000107607	ENSMUSP00000025229	0	0	0	0	0	0.064	0.9	0	0.902
Col18a1	Mmp2	2110681	2099020	ENSMUSP00000101049	ENSMUSP00000034187	0	0	0	0	0	0.372	0.9	0	0.934
Inhba	Inha	2101745	2100353	ENSMUSP00000047894	ENSMUSP00000040310	0	0	0	0.628	0	0.164	0.9	0	0.912
Cfd	A2m	2103312	2098412	ENSMUSP00000056836	ENSMUSP00000032203	0	0	0	0	0	0.067	0.9	0	0.902
Rpl19	Rplp1	2094431	2093941	ENSMUSP00000017548	ENSMUSP00000008036	0	0	0	0	0	0.639	0.9	0	0.962
Ttr	Apoa4	2106137	2099177	ENSMUSP00000074783	ENSMUSP00000034585	0	0	0	0	0	0	0.9	0	0.899
Rps15a	Eif2s1	2110843	2105467	ENSMUSP00000102198	ENSMUSP00000071214	0	0	0	0	0	0	0.9	0	0.899
Rps21	Rplp1	2103577	2093941	ENSMUSP00000058432	ENSMUSP00000008036	0	0	0	0	0	0.531	0.9	0	0.951
Psma5	Psmc6	2108099	2095484	ENSMUSP00000088057	ENSMUSP00000022380	0	0	0	0	0	0.813	0.9	0	0.98
C8g	C8b	2100633	2098265	ENSMUSP00000041855	ENSMUSP00000031663	0	0	0	0	0	0.596	0.961	0	0.983
Proc	Serpine1	2114268	2100218	ENSMUSP00000132226	ENSMUSP00000039586	0	0	0	0	0	0.106	0.8	0	0.813
Proc	F2	2114268	2097273	ENSMUSP00000132226	ENSMUSP00000028681	0	0	0	0.74	0	0.165	0.961	0	0.966
C7	Hc	2111453	2097145	ENSMUSP00000106317	ENSMUSP00000028233	0	0	0	0	0	0.197	0.9	0	0.916
Rac1	Rab10	2106976	2095039	ENSMUSP00000079380	ENSMUSP00000021001	0	0	0	0.774	0	0.415	0.9	0	0.938
Saa1	Apcs	2112749	2097015	ENSMUSP00000119150	ENSMUSP00000027824	0	0	0	0	0	0	0.9	0	0.899
Pcbp2	Sf3a1	2106411	2093347	ENSMUSP00000076294	ENSMUSP00000002198	0	0	0	0	0	0	0.9	0	0.899
Serpine1	Serping1	2100218	2095997	ENSMUSP00000039586	ENSMUSP00000023994	0	0	0	0.651	0	0	0.9	0	0.899
Txn1	Sod1	2097735	2095915	ENSMUSP00000030051	ENSMUSP00000023707	0	0	0	0	0	0.131	0.9	0	0.909
Ywhaz	Ubb	2095659	2094674	ENSMUSP00000022894	ENSMUSP00000019649	0	0	0	0	0	0.729	0	0	0.728
Rpl22	Rplp1	2110212	2093941	ENSMUSP00000099480	ENSMUSP00000008036	0	0	0	0	0	0.537	0.9	0	0.951
Rps19	Rpsa	2111101	2099357	ENSMUSP00000104067	ENSMUSP00000035105	0	0	0	0	0	0.704	0	0	0.704
Apoa1	Cst3	2099179	2097360	ENSMUSP00000034588	ENSMUSP00000028938	0	0	0	0	0	0	0.9	0	0.899
Rpl22	Srp19	2110212	2105698	ENSMUSP00000099480	ENSMUSP00000072386	0	0	0	0	0	0	0.9	0	0.899
Apoa1	Alb	2099179	2098145	ENSMUSP00000034588	ENSMUSP00000031314	0	0	0	0	0	0	0.9	0	0.899
C7	C6	2111453	2095627	ENSMUSP00000106317	ENSMUSP00000022788	0	0	0	0.812	0	0	0.961	0	0.961
Alb	Plg	2098145	2094209	ENSMUSP00000031314	ENSMUSP00000014578	0	0	0	0	0	0	0.9	0	0.899
Rps20	Rpl10a	2112826	2101863	ENSMUSP00000120528	ENSMUSP00000048469	0	0	0	0	0	0.607	0.9	0	0.959
Serpina1c	Serpine1	2105930	2100218	ENSMUSP00000073695	ENSMUSP00000039586	0	0	0	0.774	0	0	0.9	0	0.899
Rplp0	Rpl10a	2107591	2101863	ENSMUSP00000083705	ENSMUSP00000048469	0	0	0	0	0	0.729	0.9	0	0.971
Cdh2	Cdh1	2096201	2093091	ENSMUSP00000025166	ENSMUSP00000000312	0	0	0	0.914	0	0	0.9	0	0.899
Myl6	Vcl	2113693	2095481	ENSMUSP00000128803	ENSMUSP00000022369	0	0	0	0	0	0	0.9	0	0.899
Ywhag	Tubb5	2102341	2093255	ENSMUSP00000051223	ENSMUSP00000001566	0	0	0	0	0	0.094	0.9	0	0.905
Myl12b	Tln1	2100738	2097776	ENSMUSP00000042364	ENSMUSP00000030187	0	0	0	0	0	0	0.9	0	0.899
Rps17	Rpl19	2107008	2094431	ENSMUSP00000079628	ENSMUSP00000017548	0	0	0	0	0	0.696	0.9	0	0.968
Psma1	C6	2098648	2095627	ENSMUSP00000033008	ENSMUSP00000022788	0	0	0	0	0	0.931	0	0	0.931
Rps21	Rps23	2103577	2102909	ENSMUSP00000058432	ENSMUSP00000054490	0	0	0	0	0	0.924	0.9	0	0.992
Rpl22	Rplp0	2110212	2107591	ENSMUSP00000099480	ENSMUSP00000083705	0	0	0	0	0	0.729	0.9	0	0.971
Pfdn2	Actb	2112801	2109937	ENSMUSP00000120106	ENSMUSP00000098066	0	0	0	0	0	0.165	0.9	0	0.912
B2m	H2-K1	2110238	2096205	ENSMUSP00000099534	ENSMUSP00000025181	0	0	0	0	0	0.996	0.946	0	0.999
Krt71	Krt14	2095917	2093902	ENSMUSP00000023710	ENSMUSP00000007272	0	0	0	0.671	0	0.067	0.9	0	0.902
Rplp0	Rps23	2107591	2102909	ENSMUSP00000083705	ENSMUSP00000054490	0	0	0	0	0	0.418	0.9	0	0.939
Psma1	Psmc6	2098648	2095484	ENSMUSP00000033008	ENSMUSP00000022380	0	0	0	0	0	0.955	0.9	0	0.995
Alb	Clu	2098145	2095562	ENSMUSP00000031314	ENSMUSP00000022616	0	0	0	0	0	0	0.9	0	0.899
Hnrnpc	Hnrnpk	2111550	2100155	ENSMUSP00000107237	ENSMUSP00000039269	0	0	0	0	0	0.145	0.9	0	0.91
Hist2h4	H3f3b	2113909	2094388	ENSMUSP00000129930	ENSMUSP00000016703	0	0	0	0	0	0.405	0.9	0	0.937
Hspg2	Apoa1	2114127	2099179	ENSMUSP00000131316	ENSMUSP00000034588	0	0	0	0	0	0	0.9	0	0.899
C6	C9	2095627	2095616	ENSMUSP00000022788	ENSMUSP00000022749	0	0	0	0.754	0	0	0.961	0	0.961
Uchl1	Ubb	2098086	2094674	ENSMUSP00000031131	ENSMUSP00000019649	0	0	0	0	0	0.775	0	0	0.774
Myl6	Myl12b	2113693	2100738	ENSMUSP00000128803	ENSMUSP00000042364	0	0	0	0.788	0	0.114	0.9	0	0.907
Rps17	Srp19	2107008	2105698	ENSMUSP00000079628	ENSMUSP00000072386	0	0	0	0	0	0	0.9	0	0.899
Vcl	Cdh1	2095481	2093091	ENSMUSP00000022369	ENSMUSP00000000312	0	0	0	0	0	0.376	0.628	0	0.757
Rps17	Rps23	2107008	2102909	ENSMUSP00000079628	ENSMUSP00000054490	0	0	0	0	0	0.925	0.9	0	0.992
Cfi	C2	2106534	2096224	ENSMUSP00000077074	ENSMUSP00000025230	0	0	0	0.615	0	0	0.9	0	0.899
Rpl18	Rps14	2105687	2096320	ENSMUSP00000072320	ENSMUSP00000025511	0	0	0	0	0	0.685	0.9	0	0.967
Hnrnpd	Hspa8	2114353	2094310	ENSMUSP00000132735	ENSMUSP00000015800	0	0	0	0	0	0.36	0.9	0	0.933
Pcbp2	Hnrnpu	2106411	2101679	ENSMUSP00000076294	ENSMUSP00000047571	0	0	0	0	0	0	0.9	0	0.899
Serpina1c	App	2105930	2093694	ENSMUSP00000073695	ENSMUSP00000005406	0	0	0	0	0	0.08	0.9	0	0.904
Ttr	Gsn	2106137	2097148	ENSMUSP00000074783	ENSMUSP00000028239	0	0	0	0	0	0	0.9	0	0.899
Rps19	Rpl19	2111101	2094431	ENSMUSP00000104067	ENSMUSP00000017548	0	0	0	0	0	0.178	0.9	0	0.914
Pgk1-rs7	Pgam2	2115003	2094970	ENSMUSP00000136544	ENSMUSP00000020768	0	0	0	0	0	0.17	0.9	0	0.913
Rpl22	Rps21	2110212	2103577	ENSMUSP00000099480	ENSMUSP00000058432	0	0	0	0	0	0.61	0.9	0	0.959
Rps19	Rpl18	2111101	2105687	ENSMUSP00000104067	ENSMUSP00000072320	0	0	0	0	0	0.381	0.9	0	0.935
Fga	Hspg2	2114417	2114127	ENSMUSP00000133117	ENSMUSP00000131316	0	0	0	0	0	0	0.9	0	0.899
Aldob	Pgam2	2097712	2094970	ENSMUSP00000029987	ENSMUSP00000020768	0	0	0	0	0	0.093	0.8	0	0.81
Hist1h2bm	H2afj	2111424	2106010	ENSMUSP00000106102	ENSMUSP00000074142	0	0	0	0	0	0.231	0.8	0	0.839
